# Supplementary material for: Sex differences in brain protein expression and disease
Source: Nat Med. 2023 Aug 31;29(9):2224–32. doi: 10.1038/s41591-023-02509-y (PMC10504083; doi:10.1038/s41591-023-02509-y)
Supplement: Supplementary file 2 — Supplementary Tables 1–20. [file 41591_2023_2509_MOESM2_ESM.xlsx]

## Sheet: TbS1
Table S1: Demographic and regional characteristics of transcriptomic and proteomic post-mortem brain samples
Protein expression analysis
	Expression analysis					Genetic regulation analysis
	N			Age (mean / median / range)		N
Brain region	All	Females	Males	Female	Male	All	Females	Males
Dorsolateral prefrontal cortex (dPFC)	793	496	297	89.5 / 90 [66 - 106]	86.9 / 87 [67 - 108]	716	453	263
Parahippocampal gyrus	146	91	55	88.9 / 90 [61 - 103]	80.3 / 80 [61 - 101]
Temporal cortex (BA37)	123	92	31	90.6 / 91.1 [71 - 104]	90.2 / 91.3 [79 - 101]
Premotor (BA6)	123	92	31	90.6 / 91.1 [71 - 104]	90.2 / 91.3 [79 - 101]
Precuneus	46	16	30	82.4 / 83 [62 - 90]	84.5 / 86 [64 - 90]
Middle frontal gyrus	46	17	29	82.4 / 83 [62 - 90]	84.5 / 86 [64 - 90]
Total	1277	804	473
mRNA expression analysis
	Expression analysis					Genetic regulation analysis
	N			Age (mean / median / range)		N
Brain region	All	Females	Males	Female	Male	All	Females	Males
Dorsolateral prefrontal cortex (dPFC)	621	399	222	89.9 / 90 [71 - 106]	86.7 / 87 [67 - 108]	589	376	213

## Sheet: TbS2
Table S2: Number of proteins with sex difference in expression in human brain (at FDR < 0.05)
We identified 1354 proteins with sex difference in expression in human brain among the 10198 proteins examined
Of note, 371 proteins (3.6% of all examined proteins) are located on the X-chromosome
		Proteins with sex-biased expression at FDR < 0.05
Brain region	N	total	Higher expression in males	Higher expression in females	On X chromosome
Dorsolateral prefrontal cortex (dPFC)	793	1239	609 (49.2%)	630 (50.8%)	59 (4.8%)
Parahippocampal gyrus	146	168	77 (47.6%)	91 (54.2%)	19 (11.3%)
Temporal cortex (BA37)	123	189	90 (47.6%)	99 (52.4%)	21 (11.1%)
Premotor (BA6)	123	166	70 (42.2%)	96 (57.8%)	23 (13.9%)
Precuneous	46	218	118 (54.1%)	100 (45.9%)	18 (8.3%)
Middle frontal gyrus	46	143	65 (45.5%)	78 (54.5%)	17 (11.9%)
Across number of brain regions	Proteins with sex-biased expression	Proteins with sex-biased expression on the X chromosome
≥ 1	1354	64 (4.7%)
≥ 2	264	26 (9.8%)
≥ 3	206	23 (11.2%)
≥ 4	142	19 (13.4%)
≥ 5	97	14 (14.4%)
6	60	11 (18.3%)

## Sheet: TbS3
Table S3: Proteins with sex difference in expression between males and females in different brain regions
lfsr: local false sign rate (which is analogous to false discovery rate but more conservative since it considers the direction of association); pm: posterior mean; psd: posterior standard deviation
					dPFC			parahippocampal_gyrus			temporal cortex			premotor			medial_frontal_gyrus			precuneus
Gene Ensembl ID	Gene symbol	chr	start	end	lfsr	pm	psd	lfsr	pm	psd	lfsr	pm	psd	lfsr	pm	psd	lfsr	pm	psd	lfsr	pm	psd
ENSG00000067048	DDX3Y	Y	15016019	15032390	0	1.73	0.04	5.44e-71	1.73	0.04	6.26e-65	1.73	0.04	8.12e-49	1.73	0.04	2.24e-24	1.73	0.04	4.16e-16	1.73	0.04
ENSG00000130985	UBA1	X	47050260	47074527	0	-1.17	0.04	0	-0.73	0.08	0	-1.08	0.09	0	-1.13	0.09	4.36e-13	-0.95	0.12	9.7e-07	-0.57	0.12
ENSG00000130021	HDHD1	X	6966961	7066231	0	-1.32	0.05	0	-1.28	0.11	0	-1.32	0.06	0	-1.3	0.07	2.36e-14	-1.3	0.08	1.87e-09	-1.28	0.12
ENSG00000146938	NLGN4X	X	5758678	6146904	9.65e-134	1.13	0.05	4.36e-17	0.71	0.08	3.4e-08	0.76	0.12	2.19e-16	0.95	0.1	1.12e-06	0.88	0.15	1.61e-05	0.82	0.19
ENSG00000002586	CD99	X	2609220	2659350	1.18e-119	1.15	0.05	1.59e-19	0.91	0.14	8.2e-17	1.15	0.11	1.19e-16	1.09	0.1	5.36e-09	1.12	0.14	8.36e-09	1.1	0.17
ENSG00000124486	USP9X	X	40944888	41095832	0	-0.73	0.03	4.04e-08	-0.37	0.07	0	-0.87	0.09	2.38e-13	-0.71	0.1	5.55e-08	-0.52	0.1	0.000231	-0.45	0.13
ENSG00000215301	DDX3X	X	41192651	41223725	1.11e-16	-0.72	0.04	5.97e-14	-0.65	0.09	1.11e-16	-0.72	0.06	3.22e-15	-0.74	0.08	1.67e-06	-0.7	0.1	2.43e-05	-0.69	0.11
ENSG00000169093	ASMTL	X	1522032	1572655	3.32e-67	1.01	0.06	2.71e-09	0.66	0.13	4.49e-13	1.01	0.13	2.16e-12	0.95	0.12	2.75e-07	0.88	0.15	2.25e-05	0.77	0.18
ENSG00000169895	SYAP1	X	16737755	16783459	0	-0.65	0.04	4.21e-10	-0.44	0.07	9.25e-08	-0.5	0.09	1.47e-06	-0.5	0.1	0.00692	-0.34	0.14	0.413	0.03	0.15
ENSG00000129824	RPS4Y1	Y	2709527	2800041	3.67e-100	1.83	0.08	0.0164	1.45	0.49	0.0164	1.7	0.43	0.0164	1.66	0.43	0.0164	1.62	0.43	0.0164	1.57	0.45
ENSG00000169100	SLC25A6	X	1505045	1511617	6.42e-30	0.51	0.05	2.31e-05	0.29	0.07	0.00817	0.26	0.1	0.00124	0.32	0.1	0.0103	0.24	0.11	0.307	0.06	0.11
ENSG00000198692	EIF1AY	Y	22737611	22755040	5.38e-22	0.82	0.08	2.83e-06	0.47	0.11	0.00893	0.26	0.11	0.00928	0.27	0.11	0.0121	0.43	0.18	0.0034	0.5	0.18
ENSG00000126803	HSPA2	14	65002623	65009955	2.6e-20	0.22	0.02	0.278	0.05	0.05	0.22	0.12	0.08	0.218	0.11	0.08	0.306	0.07	0.07	0.389	0.06	0.09
ENSG00000108231	LGI1	10	95517566	95557916	2.22e-16	-0.34	0.04	0.248	-0.04	0.06	0.0217	-0.24	0.1	0.0317	-0.18	0.09	0.0958	-0.18	0.13	0.141	-0.21	0.18
ENSG00000159713	TPPP3	16	67423712	67427438	1.66e-19	0.36	0.04	3.66e-07	0.25	0.05	0.0001	0.34	0.07	5.39e-06	0.35	0.07	0.0364	0.24	0.11	0.131	0.19	0.14
ENSG00000173208	ABCD2	12	39943835	40013553	1.67e-15	-0.32	0.04	0.00801	-0.18	0.06	0.0024	-0.28	0.07	0.00258	-0.27	0.07	0.0257	-0.25	0.09	0.0595	-0.24	0.13
ENSG00000119689	DLST	14	75348594	75370448	1.12e-13	-0.27	0.04	0.837	0	0.02	0.757	-0.02	0.05	0.712	-0.03	0.06	0.757	-0.02	0.06	0.803	-0.01	0.07
ENSG00000198034	RPS4X	X	71475529	71497150	2.22e-16	-0.33	0.04	0.000597	-0.21	0.06	3.85e-05	-0.31	0.06	5.49e-05	-0.29	0.06	0.000518	-0.31	0.07	0.00184	-0.32	0.11
ENSG00000187164	KIAA1598	10	118643742	118886097	5.31e-14	0.22	0.03	0.534	0	0.04	0.0752	0.16	0.07	0.149	0.07	0.06	0.312	-0.03	0.06	0.0925	-0.15	0.08
ENSG00000130741	EIF2S3	X	24072833	24096088	9.05e-14	-0.31	0.05	0.00345	-0.14	0.05	0.000864	-0.26	0.07	0.000368	-0.28	0.08	0.0954	-0.18	0.12	0.173	-0.15	0.16
ENSG00000214530	STARD10	11	72465774	72504726	4.66e-12	-0.38	0.06	0.316	-0.07	0.18	0.375	0.03	0.1	0.0188	-0.23	0.1	0.314	0.08	0.16	0.0455	0.32	0.18
ENSG00000146006	LRRTM2	5	138204612	138211057	1.57e-11	-0.32	0.05	0.309	-0.05	0.07	0.1	-0.17	0.1	0.102	-0.16	0.1	0.136	-0.16	0.11	0.182	-0.2	0.17
ENSG00000172020	GAP43	3	115342171	115440337	3.32e-12	0.26	0.04	0.17	0.06	0.05	0.0768	0.15	0.07	0.134	0.1	0.07	0.38	0.05	0.1	0.45	-0.03	0.15
ENSG00000102024	PLS3	X	114795501	114885181	9.83e-13	0.37	0.05	0.0425	0.11	0.06	2.68e-06	0.55	0.14	0.011	0.25	0.11	0.155	-0.16	0.16	0.0651	-0.28	0.17
ENSG00000116871	MAP7D1	1	36621180	36646450	4.95e-12	0.21	0.03	0.146	0.08	0.05	0.0899	0.14	0.07	0.132	0.11	0.07	0.211	0.1	0.1	0.146	0.13	0.1
ENSG00000188419	CHM	X	85116185	85302566	4.97e-11	-0.36	0.06	0.00212	-0.22	0.07	0.00279	-0.31	0.09	0.00984	-0.27	0.09	0.0651	-0.22	0.13	0.123	-0.21	0.16
ENSG00000198805	PNP	14	20937113	20945253	1.12e-10	0.32	0.06	0.301	0.04	0.07	0.0524	0.21	0.1	0.0516	0.22	0.1	0.227	0.11	0.13	0.424	0.04	0.17
ENSG00000171033	PKIA	8	79428374	79517502	2.14e-11	0.22	0.03	0.316	0.05	0.06	0.228	0.09	0.08	0.166	0.13	0.08	0.529	0.02	0.11	0.518	0.02	0.15
ENSG00000144381	HSPD1	2	198351305	198381461	1.9e-11	-0.23	0.03	0.0939	-0.09	0.05	0.116	-0.11	0.08	0.0663	-0.14	0.07	0.0673	-0.18	0.08	0.0855	-0.18	0.1
ENSG00000108061	SHOC2	10	112679301	112773425	3.3e-10	0.29	0.05	0.364	0.05	0.07	0.268	0.12	0.1	0.246	0.13	0.1	0.309	0.13	0.13	0.4	0.11	0.18
ENSG00000068831	RASGRP2	11	64494383	64512928	2.39e-11	0.3	0.04	0.004	0.18	0.06	0.00226	0.26	0.07	0.00255	0.25	0.07	0.00276	0.29	0.08	0.00802	0.3	0.12
ENSG00000099814	CEP170B	14	105331617	105363107	2.88e-10	0.19	0.03	0.626	0.01	0.03	0.497	0.05	0.06	0.519	0.04	0.06	0.733	0	0.06	0.552	-0.06	0.1
ENSG00000068383	INPP5A	10	134351324	134596979	3.22e-10	-0.28	0.04	0.0511	-0.12	0.06	0.0285	-0.2	0.08	0.0447	-0.17	0.08	0.0364	-0.22	0.09	0.0716	-0.22	0.13
ENSG00000079931	MOXD1	6	132617194	132722684	2.17e-11	0.41	0.07	0.000214	0.33	0.11	6.5e-05	0.41	0.09	0.00026	0.38	0.09	0.0144	0.34	0.13	0.0811	0.29	0.17
ENSG00000086712	TXLNG	X	16804550	16862642	3.79e-12	-0.47	0.07	3.53e-06	-0.5	0.12	0.00532	-0.43	0.13	0.000579	-0.48	0.12	0.0213	-0.45	0.18	0.0487	-0.43	0.23
ENSG00000198055	GRK6	5	176830205	176869902	8.49e-09	-0.31	0.06	0.134	-0.13	0.08	0.157	-0.16	0.11	0.203	-0.12	0.11	0.398	-0.06	0.19	0.377	-0.09	0.2
ENSG00000178952	TUFM	16	28853732	28857729	5.08e-10	-0.23	0.04	0.176	-0.08	0.06	0.115	-0.15	0.08	0.114	-0.15	0.08	0.158	-0.14	0.09	0.182	-0.15	0.12
ENSG00000173674	EIF1AX	X	20142636	20159962	3.46e-14	-0.39	0.05	0	-0.56	0.06	0	-0.86	0.1	4.42e-10	-0.69	0.11	5.61e-05	-0.61	0.15	0.000608	-0.55	0.16
ENSG00000185565	LSAMP	3	115521235	117716095	3.84e-09	-0.28	0.05	0.41	-0.04	0.07	0.26	-0.14	0.11	0.45	-0.04	0.09	0.406	-0.08	0.12	0.431	-0.09	0.15
ENSG00000159023	EPB41	1	29213603	29446553	1.33e-09	-0.25	0.04	0.0985	-0.11	0.07	0.0753	-0.18	0.09	0.163	-0.11	0.09	0.33	-0.08	0.12	0.476	-0.02	0.15
ENSG00000198814	GK	X	30671476	30748725	5.46e-10	-0.23	0.04	0.0129	-0.14	0.04	0.0192	-0.19	0.07	0.0287	-0.18	0.07	0.0773	-0.15	0.08	0.105	-0.14	0.1
ENSG00000186063	AIDA	1	222841355	222886552	1.59e-10	-0.3	0.05	0.00745	-0.16	0.05	0.000338	-0.27	0.06	0.000768	-0.24	0.06	0.011	-0.25	0.08	0.0399	-0.24	0.12
ENSG00000170017	ALCAM	3	105085753	105295744	7.48e-09	-0.35	0.07	0.0258	-0.15	0.07	0.0555	-0.21	0.12	0.00883	-0.32	0.12	0.0724	-0.21	0.13	0.329	-0.09	0.19
ENSG00000007402	CACNA2D2	3	50400233	50541675	1.95e-09	-0.29	0.05	0.00456	-0.16	0.05	0.0022	-0.25	0.07	0.0122	-0.21	0.08	0.00702	-0.26	0.08	0.0101	-0.3	0.13
ENSG00000021645	NRXN3	14	78708734	80330762	1.43e-08	-0.2	0.03	0.364	-0.04	0.05	0.322	-0.09	0.08	0.341	-0.08	0.08	0.495	-0.04	0.09	0.374	-0.09	0.11
ENSG00000111371	SLC38A1	12	46576846	46663800	1.02e-09	0.2	0.03	0.13	0.09	0.06	0.0541	0.17	0.07	0.0748	0.14	0.07	0.0796	0.16	0.09	0.0951	0.17	0.12
ENSG00000065150	IPO5	13	98605912	98676551	6.52e-09	0.2	0.03	0.334	0.06	0.06	0.419	0.05	0.07	0.396	0.06	0.07	0.55	-0.01	0.07	0.477	-0.06	0.11
ENSG00000165023	DIRAS2	9	93372114	93405386	2.78e-09	-0.29	0.05	0.0277	-0.13	0.06	0.00372	-0.25	0.08	0.00473	-0.23	0.07	0.00509	-0.27	0.09	0.00702	-0.32	0.13
ENSG00000172270	BSG	19	571297	583493	9.06e-10	-0.31	0.05	0.00108	-0.23	0.09	0.00258	-0.29	0.08	0.000581	-0.31	0.1	0.0456	-0.22	0.11	0.0727	-0.22	0.13
ENSG00000071242	RPS6KA2	6	166822852	167319939	1.07e-08	-0.21	0.04	0.714	-0.01	0.04	0.623	-0.02	0.05	0.53	-0.06	0.07	0.722	-0.01	0.07	0.704	0.01	0.09
ENSG00000178605	GTPBP6	X	220025	230886	9.54e-08	0.47	0.1	0.0627	0.3	0.23	0.0379	0.41	0.24	0.039	0.39	0.23	0.0932	0.34	0.26	0.167	0.29	0.33
ENSG00000132622	HSPA12B	20	3713314	3733758	5.32e-08	-0.26	0.05	0.0984	-0.12	0.07	0.0982	-0.16	0.09	0.103	-0.15	0.09	0.127	-0.17	0.12	0.105	-0.21	0.13
ENSG00000184207	PGP	16	2261998	2264808	4.67e-09	0.27	0.04	0.00852	0.16	0.05	0.00579	0.24	0.07	0.0118	0.21	0.08	0.00795	0.25	0.08	0.0128	0.27	0.12
ENSG00000234906	APOC2	19	45449243	45452822	2.64e-11	-0.41	0.06	4.38e-05	-0.39	0.12	6.76e-06	-0.47	0.12	2.16e-05	-0.44	0.11	0.00178	-0.42	0.12	0.000765	-0.47	0.15
ENSG00000167378	IRGQ	19	44088521	44100287	1.36e-08	0.18	0.03	0.163	0.08	0.05	0.161	0.11	0.07	0.184	0.1	0.07	0.294	0.08	0.1	0.247	0.1	0.1
ENSG00000064042	LIMCH1	4	41361624	41702061	4.33e-10	0.22	0.03	0.00129	0.15	0.04	0.00125	0.22	0.05	0.00138	0.2	0.05	0.0478	0.16	0.07	0.0894	0.14	0.1
ENSG00000169213	RAB3B	1	52373628	52456436	4.67e-11	-0.29	0.04	7.31e-05	-0.2	0.05	1.73e-05	-0.3	0.06	4.13e-05	-0.29	0.07	0.00812	-0.25	0.07	0.0203	-0.24	0.09
ENSG00000185189	NRBP2	8	144915764	144924200	9.01e-08	0.25	0.05	0.185	0.07	0.06	0.115	0.16	0.09	0.148	0.12	0.08	0.439	-0.01	0.1	0.312	-0.11	0.16
ENSG00000064787	BCAS1	20	52553316	52687304	2.04e-08	0.13	0.02	0.612	0.02	0.03	0.576	0.03	0.05	0.593	0.03	0.05	0.713	0.01	0.05	0.68	0.02	0.06
ENSG00000111907	TPD52L1	6	125440195	125585553	1.59e-07	-0.28	0.05	0.154	-0.08	0.07	0.0466	-0.2	0.09	0.0456	-0.2	0.09	0.504	-0.02	0.12	0.273	0.15	0.21
ENSG00000068366	ACSL4	X	108867473	108976632	1.42e-07	0.23	0.04	0.719	0.01	0.04	0.586	0.04	0.07	0.549	0.05	0.07	0.728	0	0.07	0.628	-0.05	0.12
ENSG00000132702	HAPLN2	1	156589086	156595517	3.74e-08	0.21	0.03	0.0179	0.12	0.05	0.0032	0.19	0.06	0.0117	0.15	0.06	0.0198	0.17	0.07	0.00152	0.28	0.11
ENSG00000178537	SLC25A20	3	48894369	48936426	3.51e-09	-0.25	0.04	0.00231	-0.16	0.05	0.00183	-0.23	0.06	0.00101	-0.23	0.05	0.038	-0.19	0.08	0.0774	-0.17	0.11
ENSG00000110245	APOC3	11	116700422	116703788	1.26e-10	-0.4	0.06	1.64e-05	-0.38	0.11	7.83e-06	-0.44	0.11	0.000108	-0.41	0.1	0.000666	-0.44	0.14	0.00272	-0.44	0.15
ENSG00000171766	GATM	15	45653322	45694525	2.13e-09	0.29	0.05	0.0028	0.18	0.05	0.000457	0.28	0.07	0.000177	0.28	0.07	0.00624	0.26	0.07	0.0225	0.24	0.1
ENSG00000125977	EIF2S2	20	32676104	32700138	6.5e-09	-0.22	0.04	0.0735	-0.1	0.06	0.00382	-0.21	0.06	0.00464	-0.2	0.06	0.0369	-0.18	0.08	0.0491	-0.19	0.11
ENSG00000149115	TNKS1BP1	11	57067112	57092426	4.52e-07	0.17	0.03	0.108	0.09	0.06	0.218	0.07	0.07	0.326	0.05	0.07	0.237	0.08	0.14	0.105	0.23	0.15
ENSG00000113648	H2AFY	5	134669590	134735604	1.62e-09	-0.2	0.03	0.00293	-0.14	0.04	0.00246	-0.18	0.05	0.000651	-0.19	0.04	0.00799	-0.18	0.06	0.0118	-0.19	0.08
ENSG00000120549	KIAA1217	10	23983675	24836772	1.35e-07	-0.21	0.04	0.223	-0.07	0.06	0.125	-0.14	0.08	0.124	-0.14	0.08	0.365	-0.07	0.1	0.532	0	0.16
ENSG00000149927	DOC2A	16	30016830	30034591	1e-06	0.23	0.05	0.416	0.05	0.05	0.437	0.06	0.07	0.482	0.05	0.07	0.55	0.04	0.08	0.666	-0.01	0.12
ENSG00000092148	HECTD1	14	31569318	31677010	6.24e-09	-0.26	0.04	0.000604	-0.19	0.06	0.00119	-0.25	0.06	0.00476	-0.22	0.07	0.00584	-0.24	0.08	0.0176	-0.25	0.11
ENSG00000171992	SYNPO	5	149980642	150038782	4.02e-07	0.16	0.03	0.0505	0.08	0.05	0.0466	0.1	0.06	0.201	0.06	0.06	0.0913	0.11	0.08	0.0254	0.24	0.12
ENSG00000137642	SORL1	11	121322912	121504402	3.9e-08	0.22	0.04	0.0835	0.09	0.06	0.0296	0.16	0.07	0.0132	0.21	0.07	0.426	0.05	0.12	0.41	-0.06	0.2
ENSG00000126214	KLC1	14	104028233	104167888	3.3e-07	0.2	0.04	0.274	0.06	0.06	0.209	0.12	0.08	0.222	0.11	0.08	0.408	0.06	0.1	0.568	0	0.14
ENSG00000100604	CHGA	14	93389425	93401638	4.1e-08	-0.16	0.03	0.15	-0.06	0.05	0.0568	-0.13	0.06	0.0451	-0.14	0.06	0.411	0.01	0.08	0.242	0.11	0.13
ENSG00000166394	CYB5R2	11	7686331	7698453	8.32e-09	0.19	0.03	0.0254	0.1	0.04	0.00216	0.19	0.05	0.00964	0.16	0.05	0.00467	0.18	0.06	0.0145	0.17	0.08
ENSG00000134001	EIF2S1	14	67826714	67853233	4.33e-08	-0.23	0.04	0.0163	-0.14	0.05	0.00481	-0.21	0.06	0.00803	-0.19	0.06	0.0253	-0.19	0.07	0.0423	-0.19	0.1
ENSG00000206527	PTPLB	3	123209667	123304032	2.28e-06	0.27	0.06	0.17	0.09	0.07	0.118	0.18	0.11	0.144	0.15	0.1	0.429	0.06	0.13	0.476	-0.05	0.21
ENSG00000150054	MPP7	10	28339922	28623415	6.73e-08	-0.28	0.05	0.0217	-0.14	0.06	0.000308	-0.3	0.09	0.00488	-0.23	0.08	0.00601	-0.26	0.09	0.0364	-0.24	0.12
ENSG00000096384	HSP90AB1	6	44214824	44221620	2.59e-07	-0.13	0.02	0.574	-0.02	0.04	0.715	-0.01	0.04	0.725	-0.01	0.04	0.604	-0.04	0.07	0.594	-0.06	0.11
ENSG00000010278	CD9	12	6308881	6347425	1.91e-07	0.16	0.03	0.361	0.03	0.05	0.0937	0.14	0.07	0.167	0.08	0.07	0.261	0.07	0.08	0.462	0.02	0.12
ENSG00000104980	TIMM44	19	7991603	8008805	8.92e-07	-0.23	0.05	0.119	-0.09	0.06	0.0874	-0.16	0.08	0.0813	-0.17	0.08	0.278	-0.09	0.1	0.373	-0.05	0.16
ENSG00000171476	HOPX	4	57514155	57548065	4.49e-07	0.22	0.04	0.066	0.11	0.06	0.0607	0.15	0.08	0.0689	0.14	0.08	0.0471	0.2	0.09	0.049	0.25	0.13
ENSG00000197555	SIPA1L1	14	71787166	72207946	1.7e-07	0.16	0.03	0.0973	0.08	0.05	0.0972	0.12	0.06	0.129	0.1	0.07	0.1	0.13	0.07	0.123	0.13	0.1
ENSG00000136842	TMOD1	9	100263462	100364030	1.14e-07	0.21	0.04	0.0145	0.12	0.04	0.00428	0.2	0.06	0.0361	0.14	0.07	0.019	0.17	0.06	0.0396	0.17	0.08
ENSG00000105968	H2AFV	7	44866390	44887682	1.02e-06	-0.21	0.04	0.0927	-0.09	0.05	0.0956	-0.14	0.08	0.0787	-0.15	0.07	0.101	-0.14	0.08	0.102	-0.13	0.08
ENSG00000182732	RGS6	14	72399156	73030654	3.57e-06	-0.22	0.05	0.524	-0.02	0.04	0.351	-0.09	0.09	0.36	-0.08	0.08	0.477	-0.05	0.08	0.532	-0.05	0.12
ENSG00000273780	ARHGAP23	NA	NA	NA	8.71e-07	0.22	0.04	0.194	0.06	0.05	0.101	0.12	0.08	0.0871	0.15	0.09	0.161	-0.1	0.1	0.181	-0.15	0.13
ENSG00000179295	PTPN11	12	112856155	112947717	2.31e-06	0.2	0.04	0.564	0.03	0.06	0.481	0.06	0.08	0.496	0.06	0.08	0.591	0.04	0.11	0.57	0.05	0.12
ENSG00000172757	CFL1	11	65590493	65629497	1.63e-06	0.21	0.05	0.197	0.08	0.07	0.238	0.08	0.08	0.266	0.08	0.08	0.165	0.15	0.1	0.17	0.18	0.12
ENSG00000124491	F13A1	6	6144318	6321246	2.26e-06	0.22	0.05	0.564	0.02	0.06	0.328	0.1	0.09	0.347	0.08	0.08	0.541	0.04	0.1	0.641	0	0.14
ENSG00000100417	PMM1	22	41972898	41985894	2.17e-06	0.19	0.04	0.621	0.02	0.04	0.739	-0.01	0.06	0.749	0	0.05	0.631	-0.03	0.07	0.572	-0.06	0.1
ENSG00000163975	MFI2	3	196715492	196756687	1.57e-06	-0.31	0.07	0.0115	-0.19	0.08	0.0142	-0.26	0.1	0.0102	-0.26	0.09	0.0146	-0.28	0.1	0.0337	-0.28	0.14
ENSG00000105202	FBL	19	40325098	40337054	7.42e-07	0.22	0.04	0.0204	0.14	0.05	0.0321	0.17	0.07	0.0308	0.17	0.07	0.0777	0.16	0.09	0.104	0.17	0.13
ENSG00000174469	CNTNAP2	7	145813453	148118090	9.21e-07	-0.19	0.04	0.632	0.02	0.05	0.635	-0.02	0.06	0.558	-0.04	0.07	0.725	-0.01	0.07	0.735	0	0.1
ENSG00000152234	ATP5A1	18	43664110	43684300	3.1e-06	-0.19	0.04	0.888	0	0.02	0.857	-0.01	0.03	0.876	0	0.03	0.879	-0.01	0.03	0.862	-0.01	0.05
ENSG00000170390	DCLK2	4	150999426	151178609	3.4e-06	0.19	0.04	0.424	0.05	0.06	0.391	0.07	0.08	0.385	0.07	0.08	0.459	0.06	0.09	0.463	0.08	0.13
ENSG00000168234	TTC39C	18	21572737	21715574	4.55e-06	-0.23	0.05	0.0698	-0.12	0.06	0.0756	-0.17	0.09	0.098	-0.15	0.09	0.134	-0.14	0.1	0.119	-0.16	0.11
ENSG00000170899	GSTA4	6	52842751	52860176	5.24e-07	0.19	0.04	0.0703	0.1	0.05	0.0258	0.17	0.06	0.0505	0.13	0.06	0.213	0.1	0.1	0.276	0.07	0.15
ENSG00000101421	CHMP4B	20	32399110	32442172	2.48e-06	-0.22	0.05	0.134	-0.09	0.06	0.0828	-0.16	0.08	0.0804	-0.16	0.08	0.103	-0.17	0.1	0.121	-0.19	0.13
ENSG00000162396	PARS2	1	55222571	55230187	4.87e-06	-0.23	0.05	0.276	-0.04	0.05	0.113	-0.15	0.09	0.104	-0.17	0.09	0.546	-0.02	0.11	0.362	0.09	0.18
ENSG00000163462	TRIM46	1	155145873	155157447	1.25e-06	0.23	0.04	0.017	0.14	0.05	0.017	0.2	0.07	0.0394	0.17	0.08	0.0447	0.18	0.09	0.0396	0.2	0.1
ENSG00000115317	HTRA2	2	74756504	74760472	8.92e-06	-0.22	0.05	0.574	0.01	0.08	0.369	-0.05	0.08	0.27	-0.08	0.08	0.246	-0.12	0.11	0.192	-0.21	0.16
ENSG00000198626	RYR2	1	237205505	237997288	7.06e-06	-0.19	0.04	0.69	-0.01	0.03	0.641	-0.03	0.06	0.777	0	0.05	0.793	0	0.04	0.72	0.02	0.07
ENSG00000131504	DIAPH1	5	140894583	140998622	1.79e-07	0.26	0.05	0.00161	0.18	0.06	0.00225	0.24	0.07	0.00296	0.23	0.07	0.0482	0.22	0.1	0.0849	0.2	0.16
ENSG00000169504	CLIC4	1	25071848	25170815	7.77e-07	0.13	0.02	0.531	0	0.04	0.0661	0.14	0.07	0.128	0.07	0.05	0.44	-0.01	0.05	0.176	-0.1	0.09
ENSG00000152661	GJA1	6	121756838	121770873	2.31e-07	0.21	0.04	0.00442	0.13	0.04	0.00548	0.19	0.06	0.00735	0.17	0.05	0.0474	0.17	0.08	0.072	0.16	0.11
ENSG00000081026	MAGI3	1	113933371	114228545	6.29e-06	-0.19	0.04	0.619	0.01	0.04	0.466	-0.06	0.08	0.528	-0.04	0.07	0.676	0	0.11	0.606	-0.04	0.12
ENSG00000177432	NAP1L5	4	89617066	89619386	9.44e-06	-0.22	0.05	0.168	-0.1	0.07	0.287	-0.08	0.09	0.166	-0.13	0.09	0.452	-0.05	0.11	0.564	0	0.17
ENSG00000175166	PSMD2	3	184016497	184026842	5.14e-06	-0.19	0.04	0.442	-0.03	0.05	0.247	-0.11	0.08	0.293	-0.08	0.08	0.57	0	0.09	0.514	0.04	0.14
ENSG00000118046	STK11	19	1189406	1228428	1.98e-05	-0.21	0.05	0.652	-0.01	0.05	0.674	-0.01	0.06	0.494	-0.06	0.08	0.701	0.01	0.08	0.676	-0.02	0.11
ENSG00000135776	ABCB10	1	229652329	229694442	5.84e-06	-0.22	0.05	0.108	-0.12	0.07	0.194	-0.11	0.1	0.129	-0.14	0.09	0.196	-0.13	0.11	0.263	-0.12	0.16
ENSG00000099622	CIRBP	19	1259384	1274879	4.12e-06	0.12	0.02	0.162	0.05	0.05	0.349	0.02	0.05	0.467	0	0.05	0.084	0.13	0.08	0.0456	0.25	0.11
ENSG00000197976	AKAP17A	X	1710486	1721407	1.51e-05	0.3	0.07	0.0646	0.15	0.09	0.0312	0.25	0.11	0.0319	0.24	0.1	0.13	0.2	0.16	0.197	0.17	0.21
ENSG00000107130	NCS1	9	132934857	132999583	1.39e-05	-0.2	0.04	0.122	-0.08	0.05	0.215	-0.08	0.08	0.227	-0.08	0.08	0.137	-0.13	0.09	0.094	-0.21	0.12
ENSG00000165118	C9orf64	9	86553226	86571901	5.11e-06	0.26	0.05	0.0437	0.13	0.06	0.0337	0.19	0.08	0.0231	0.21	0.08	0.0369	0.22	0.09	0.0458	0.25	0.13
ENSG00000266028	SRGAP2	NA	NA	NA	6.44e-06	0.18	0.04	0.721	0.01	0.04	0.676	0.02	0.05	0.623	0.03	0.06	0.73	-0.01	0.07	0.716	-0.02	0.09
ENSG00000148965	SAA4	11	18252896	18258440	4.27e-05	-0.27	0.07	0.206	-0.11	0.1	0.159	-0.17	0.12	0.162	-0.16	0.11	0.273	-0.14	0.17	0.328	-0.13	0.21
ENSG00000101361	NOP56	20	2632791	2639039	6.02e-07	0.23	0.04	0.0223	0.13	0.05	0.00903	0.2	0.06	0.0104	0.19	0.06	0.0175	0.2	0.08	0.0338	0.2	0.11
ENSG00000122545	SEPTIN7	7	35840542	35944917	1.28e-05	0.2	0.04	0.199	0.07	0.06	0.165	0.12	0.08	0.195	0.09	0.08	0.358	-0.03	0.08	0.194	-0.17	0.13
ENSG00000198561	CTNND1	11	57520715	57587018	9.38e-06	0.17	0.04	0.69	0.02	0.04	0.721	0.02	0.05	0.712	0.02	0.05	0.77	0.01	0.06	0.754	0.02	0.08
ENSG00000071051	NCK2	2	106361354	106510730	2.38e-05	-0.19	0.05	0.464	-0.03	0.05	0.446	-0.04	0.06	0.626	0	0.06	0.348	-0.1	0.11	0.327	-0.18	0.18
ENSG00000101298	SNPH	20	1246960	1289972	1.23e-05	-0.21	0.04	0.271	-0.04	0.05	0.125	-0.12	0.08	0.118	-0.12	0.08	0.241	0.06	0.07	0.112	0.2	0.11
ENSG00000156011	PSD3	8	18384811	18942240	4.03e-06	-0.16	0.04	0.209	-0.03	0.04	0.145	-0.07	0.07	0.152	-0.07	0.07	0.000772	-0.21	0.06	9.8e-05	-0.4	0.1
ENSG00000165566	AMER2	13	25735822	25746426	5.81e-06	0.14	0.03	0.518	0.02	0.04	0.415	0.05	0.06	0.512	0.03	0.06	0.412	0.06	0.07	0.386	0.09	0.1
ENSG00000165629	ATP5C1	10	7830092	7849778	1.17e-05	-0.18	0.04	0.773	-0.01	0.03	0.754	-0.01	0.04	0.755	0.01	0.04	0.721	-0.02	0.05	0.688	-0.04	0.08
ENSG00000104427	ZC2HC1A	8	79578282	79632000	1.79e-05	0.19	0.04	0.332	0.06	0.06	0.378	0.07	0.08	0.317	0.08	0.08	0.408	0.06	0.1	0.371	0.09	0.11
ENSG00000177556	ATOX1	5	151121877	151152093	1.02e-05	0.17	0.04	0.723	0.01	0.04	0.615	0.03	0.06	0.667	0.02	0.05	0.625	0.04	0.08	0.64	0.05	0.11
ENSG00000140937	CDH11	16	64977656	65160015	3.75e-06	0.22	0.05	0.0503	0.11	0.06	0.0313	0.17	0.08	0.0209	0.2	0.07	0.287	0.09	0.12	0.47	-0.01	0.2
ENSG00000131844	MCCC2	5	70883115	70954531	6.41e-06	-0.24	0.05	0.0283	-0.15	0.06	0.0405	-0.19	0.09	0.0275	-0.2	0.08	0.051	-0.2	0.1	0.0807	-0.2	0.14
ENSG00000135525	MAP7	6	136663875	136871957	4.66e-06	0.16	0.03	0.157	0.07	0.05	0.0964	0.13	0.07	0.111	0.11	0.06	0.155	0.11	0.08	0.159	0.12	0.1
ENSG00000105401	CDC37	19	10501810	10530797	2.74e-06	-0.18	0.04	0.338	-0.02	0.05	0.0669	-0.13	0.08	0.275	-0.05	0.07	0.0474	-0.21	0.1	0.0558	-0.26	0.14
ENSG00000114480	GBE1	3	81538850	81811312	7.72e-06	-0.24	0.05	0.0194	-0.17	0.07	0.0552	-0.16	0.09	0.0661	-0.15	0.09	0.0258	-0.24	0.1	0.0355	-0.27	0.14
ENSG00000168906	MAT2A	2	85766288	85772403	1.29e-05	0.21	0.05	0.323	0.05	0.07	0.139	0.14	0.09	0.207	0.1	0.09	0.177	0.15	0.11	0.218	0.15	0.15
ENSG00000148158	SNX30	9	115513118	115643951	1.01e-05	0.19	0.04	0.515	-0.01	0.04	0.239	0.1	0.08	0.254	0.09	0.08	0.551	0.01	0.07	0.336	-0.09	0.12
ENSG00000120885	CLU	8	27454434	27472548	2.54e-05	-0.19	0.04	0.619	-0.02	0.05	0.637	-0.02	0.06	0.522	-0.05	0.07	0.713	-0.01	0.07	0.708	0.01	0.1
ENSG00000134508	CABLES1	18	20714528	20840431	9.64e-06	-0.22	0.05	0.109	-0.08	0.06	0.016	-0.21	0.07	0.0593	-0.14	0.08	0.079	-0.17	0.12	0.0693	-0.22	0.14
ENSG00000158555	GDPD5	11	75145685	75236948	9.61e-05	-0.24	0.06	0.328	-0.07	0.07	0.298	-0.12	0.11	0.301	-0.11	0.11	0.487	-0.05	0.11	0.556	-0.02	0.16
ENSG00000055044	NOP58	2	203130439	203168389	3.27e-06	0.2	0.04	0.0423	0.11	0.05	0.0335	0.17	0.07	0.0316	0.17	0.06	0.0495	0.17	0.08	0.0776	0.16	0.1
ENSG00000108984	MAP2K6	17	67410839	67539472	4.19e-06	-0.18	0.04	0.223	-0.06	0.06	0.0939	-0.14	0.07	0.103	-0.13	0.07	0.278	-0.08	0.1	0.395	-0.04	0.14
ENSG00000144285	SCN1A	2	166845670	166984523	8.17e-06	-0.12	0.02	0.531	-0.02	0.03	0.463	-0.05	0.06	0.58	-0.02	0.05	0.695	0	0.06	0.602	0.03	0.08
ENSG00000141522	ARHGDIA	17	79825597	79829282	2.09e-05	0.18	0.04	0.466	0.04	0.05	0.43	0.07	0.08	0.481	0.05	0.07	0.535	0.04	0.08	0.611	0.02	0.11
ENSG00000148175	STOM	9	124101355	124132531	1.06e-05	0.24	0.05	0.0439	0.13	0.06	0.0196	0.22	0.08	0.0333	0.18	0.08	0.0446	0.2	0.09	0.0566	0.22	0.13
ENSG00000211893	IGHG2	14	106109389	106111127	6.82e-06	0.29	0.06	0.0079	0.19	0.07	0.00534	0.27	0.08	0.00542	0.26	0.08	0.0183	0.25	0.09	0.0332	0.25	0.12
ENSG00000069424	KCNAB2	1	6051526	6161253	5.04e-06	-0.14	0.03	0.59	0.01	0.04	0.576	-0.02	0.05	0.405	-0.06	0.06	0.605	-0.02	0.06	0.608	0.02	0.09
ENSG00000138078	PREPL	2	44543420	44589001	1.44e-06	-0.2	0.04	0.0103	-0.13	0.05	0.00677	-0.2	0.06	0.00947	-0.18	0.06	0.0896	-0.15	0.09	0.166	-0.11	0.13
ENSG00000102081	FMR1	X	146993469	147032645	1.41e-05	0.18	0.04	0.272	0.05	0.07	0.0815	0.14	0.08	0.102	0.12	0.08	0.13	0.14	0.13	0.0987	0.21	0.15
ENSG00000165995	CACNB2	10	18429606	18830798	3.25e-05	-0.18	0.04	0.578	-0.02	0.05	0.506	-0.03	0.05	0.587	0.02	0.05	0.59	-0.03	0.09	0.566	-0.06	0.12
ENSG00000142634	EFHD2	1	15736391	15756839	1.45e-05	-0.19	0.04	0.335	-0.04	0.06	0.173	-0.12	0.08	0.169	-0.12	0.08	0.428	-0.05	0.1	0.546	0	0.16
ENSG00000154277	UCHL1	4	41258430	41270472	1.12e-05	0.17	0.04	0.197	0.06	0.05	0.301	0.07	0.09	0.121	0.13	0.07	0.19	0.1	0.08	0.157	0.12	0.09
ENSG00000171885	AQP4	18	24432002	24445782	2.85e-05	0.18	0.04	0.0835	0.09	0.06	0.0578	0.15	0.08	0.202	0.08	0.08	0.103	0.14	0.11	0.0687	0.24	0.16
ENSG00000166912	MTMR10	15	31231144	31283810	4.48e-06	0.16	0.03	0.123	0.06	0.05	0.0387	0.14	0.06	0.0309	0.16	0.06	0.282	0.06	0.09	0.259	0.07	0.11
ENSG00000096746	HNRNPH3	10	70090931	70102948	3.19e-05	-0.17	0.04	0.744	-0.01	0.03	0.675	0.02	0.05	0.715	-0.01	0.04	0.76	0	0.05	0.697	0.02	0.07
ENSG00000211662	IGLV3-21	22	23054174	23055688	0.000126	0.25	0.07	0.12	0.12	0.08	0.135	0.16	0.11	0.112	0.17	0.1	0.16	0.17	0.12	0.213	0.16	0.16
ENSG00000105993	DNAJB6	7	157128075	157210133	3.35e-06	0.24	0.05	0.0101	0.16	0.06	0.00965	0.23	0.07	0.00912	0.22	0.07	0.0234	0.22	0.09	0.0595	0.2	0.12
ENSG00000067842	ATP2B3	X	152783134	152848397	4.42e-05	-0.18	0.04	0.728	0.01	0.03	0.75	-0.01	0.05	0.718	-0.01	0.05	0.699	-0.02	0.05	0.646	-0.05	0.08
ENSG00000055130	CUL1	7	148395006	148498128	8.62e-07	0.18	0.04	0.0142	0.11	0.04	0.0122	0.16	0.05	0.00476	0.17	0.05	0.0102	0.15	0.05	0.026	0.14	0.06
ENSG00000079308	TNS1	2	218664512	218867718	5.28e-06	-0.16	0.03	0.0727	-0.08	0.04	0.122	-0.1	0.06	0.0692	-0.12	0.06	0.0814	-0.13	0.07	0.137	-0.1	0.08
ENSG00000070961	ATP2B1	12	89981828	90103077	5.68e-05	-0.16	0.04	0.619	-0.01	0.03	0.564	-0.04	0.06	0.632	-0.02	0.05	0.543	-0.04	0.06	0.521	-0.07	0.09
ENSG00000135905	DOCK10	2	225629807	225907162	2.12e-05	0.16	0.04	0.244	0.06	0.05	0.248	0.09	0.08	0.256	0.09	0.07	0.373	0.06	0.08	0.429	0.04	0.12
ENSG00000115902	SLC1A4	2	65215611	65250999	4.29e-06	0.24	0.05	0.00134	0.2	0.08	0.00384	0.24	0.09	0.0502	0.15	0.09	0.0108	0.24	0.09	0.00364	0.34	0.14
ENSG00000100592	DAAM1	14	59655364	59838123	5.88e-05	0.19	0.05	0.372	0.05	0.06	0.289	0.1	0.08	0.299	0.09	0.08	0.469	0.05	0.1	0.521	0.03	0.13
ENSG00000173369	C1QB	1	22979255	22988031	3.87e-05	0.18	0.04	0.195	0.09	0.07	0.308	0.08	0.09	0.235	0.1	0.08	0.311	0.09	0.1	0.383	0.08	0.15
ENSG00000157954	WIPI2	7	5229819	5273457	1.66e-05	-0.19	0.04	0.114	-0.08	0.05	0.0839	-0.14	0.07	0.0614	-0.15	0.07	0.139	-0.12	0.09	0.166	-0.12	0.11
ENSG00000165672	PRDX3	10	120927215	120938345	4.06e-05	-0.18	0.04	0.504	-0.02	0.05	0.348	-0.08	0.08	0.346	-0.08	0.07	0.423	-0.07	0.09	0.51	-0.05	0.12
ENSG00000118298	CA14	1	150229554	150237478	2.61e-05	0.17	0.04	0.407	0.03	0.05	0.307	0.07	0.07	0.267	0.09	0.07	0.299	0.1	0.09	0.348	0.1	0.13
ENSG00000100138	NHP2L1	22	42069934	42086508	2.04e-06	0.23	0.05	0.0186	0.14	0.05	0.00273	0.22	0.06	0.0051	0.2	0.06	0.0619	0.18	0.09	0.133	0.14	0.15
ENSG00000089289	IGBP1	X	69353299	69386174	3.09e-05	0.19	0.04	0.155	0.08	0.06	0.144	0.12	0.08	0.127	0.13	0.08	0.207	0.11	0.1	0.267	0.1	0.13
ENSG00000142949	PTPRF	1	43990858	44089343	1.4e-05	0.21	0.05	0.107	0.09	0.07	0.00895	0.22	0.07	0.0243	0.17	0.07	0.207	0.11	0.13	0.267	0.09	0.18
ENSG00000179761	PIPOX	17	27277531	27384234	4.19e-06	0.24	0.05	0.00196	0.22	0.09	0.0325	0.19	0.09	0.044	0.17	0.09	0.0545	0.21	0.12	0.102	0.22	0.17
ENSG00000175216	CKAP5	11	46764598	46867847	5.28e-05	0.16	0.04	0.149	0.08	0.06	0.552	0	0.06	0.305	0.04	0.06	0.151	0.11	0.08	0.132	0.19	0.12
ENSG00000168000	BSCL2	11	62457747	62477317	3.09e-05	0.2	0.04	0.0693	0.1	0.05	0.0485	0.17	0.07	0.0564	0.15	0.07	0.0707	0.15	0.08	0.0599	0.18	0.1
ENSG00000082458	DLG3	X	69664711	69725337	7.34e-07	0.15	0.03	0.0637	0.06	0.04	0.0211	0.12	0.06	0.00118	0.21	0.06	0.336	-0.02	0.08	0.192	-0.11	0.12
ENSG00000100605	ITPK1	14	93403259	93582665	2.08e-05	-0.18	0.04	0.0787	-0.1	0.06	0.0555	-0.16	0.07	0.0867	-0.12	0.07	0.342	-0.06	0.1	0.516	0.01	0.16
ENSG00000145293	ENOPH1	4	83351715	83382244	2.98e-05	0.17	0.04	0.438	0.03	0.06	0.316	0.08	0.08	0.349	0.07	0.08	0.311	0.09	0.09	0.314	0.1	0.11
ENSG00000155980	KIF5A	12	57943781	57980415	3.24e-05	0.15	0.03	0.758	0	0.04	0.742	0.01	0.04	0.753	0.01	0.04	0.738	0.01	0.06	0.676	0.04	0.09
ENSG00000125304	TM9SF2	13	100153671	100216260	3.16e-05	0.2	0.04	0.209	0.07	0.07	0.0431	0.18	0.08	0.0892	0.13	0.08	0.191	0.11	0.1	0.216	0.12	0.15
ENSG00000146072	TNFRSF21	6	47199268	47277641	0.000219	-0.21	0.05	0.664	-0.01	0.05	0.528	-0.05	0.08	0.552	-0.04	0.07	0.684	-0.02	0.08	0.698	0.01	0.12
ENSG00000100220	RTCB	22	32783569	32808242	1.11e-05	-0.16	0.03	0.0754	-0.09	0.05	0.0316	-0.14	0.06	0.0505	-0.12	0.06	0.0357	-0.15	0.07	0.0289	-0.19	0.11
ENSG00000123836	PFKFB2	1	207222801	207254369	9.76e-05	0.2	0.05	0.653	-0.01	0.05	0.558	0.04	0.07	0.578	0.03	0.07	0.648	0.02	0.09	0.696	0.02	0.12
ENSG00000068912	ERLEC1	2	54014181	54045956	1.12e-05	0.16	0.04	0.197	0.06	0.06	0.0988	0.12	0.07	0.0741	0.14	0.06	0.171	0.11	0.09	0.214	0.1	0.12
ENSG00000009307	CSDE1	1	115259534	115301297	1.3e-05	0.15	0.03	0.0346	0.13	0.06	0.125	0.09	0.07	0.0955	0.1	0.07	0.423	0.03	0.1	0.507	-0.01	0.14
ENSG00000164134	NAA15	4	140222609	140341187	3.4e-07	-0.18	0.04	0.0474	-0.09	0.05	0.000491	-0.21	0.06	0.000161	-0.23	0.06	0.475	-0.03	0.11	0.337	0.09	0.18
ENSG00000157216	SSBP3	1	54691105	54879152	0.000155	-0.21	0.05	0.362	-0.05	0.07	0.271	-0.1	0.09	0.263	-0.1	0.09	0.429	-0.07	0.13	0.49	-0.05	0.17
ENSG00000204472	AIF1	6	31582961	31584798	0.000111	0.18	0.04	0.689	0.02	0.04	0.716	0.02	0.06	0.727	0.01	0.05	0.691	0.03	0.07	0.706	0.03	0.1
ENSG00000138430	OLA1	2	174937175	175113426	1.56e-06	-0.19	0.04	0.0187	-0.11	0.04	0.0053	-0.18	0.05	0.00258	-0.19	0.05	0.0402	-0.15	0.07	0.0542	-0.15	0.09
ENSG00000180329	CCDC43	17	42750437	42767147	9.33e-05	-0.19	0.05	0.296	-0.07	0.07	0.297	-0.09	0.09	0.287	-0.09	0.09	0.381	-0.07	0.09	0.576	0	0.14
ENSG00000136153	LMO7	13	76194570	76434004	2.58e-06	0.18	0.04	0.00477	0.12	0.04	0.00756	0.17	0.05	0.0109	0.16	0.05	0.0198	0.16	0.06	0.0308	0.16	0.08
ENSG00000058668	ATP2B4	1	203595689	203713209	5.02e-05	-0.16	0.04	0.167	-0.06	0.04	0.169	-0.09	0.07	0.139	-0.11	0.06	0.168	-0.1	0.07	0.154	-0.12	0.08
ENSG00000104435	STMN2	8	80523049	80578410	8.76e-05	0.17	0.04	0.507	0.03	0.05	0.355	0.08	0.08	0.383	0.07	0.07	0.51	0.04	0.1	0.515	0.04	0.11
ENSG00000111731	C2CD5	12	22601517	22697480	0.000103	-0.17	0.04	0.306	-0.04	0.05	0.231	-0.09	0.08	0.221	-0.1	0.08	0.558	-0.01	0.1	0.529	-0.02	0.13
ENSG00000051382	PIK3CB	3	138372860	138553780	4.66e-06	-0.2	0.04	0.00485	-0.15	0.05	0.0201	-0.18	0.07	0.0191	-0.17	0.07	0.0368	-0.18	0.09	0.0706	-0.18	0.13
ENSG00000100362	PVALB	22	37196728	37215523	2.85e-05	-0.14	0.03	0.552	0	0.05	0.18	-0.1	0.07	0.448	-0.02	0.06	0.559	-0.01	0.06	0.425	0.05	0.11
ENSG00000169020	ATP5I	4	666225	668127	0.000116	-0.17	0.04	0.631	-0.02	0.04	0.654	-0.02	0.06	0.628	-0.03	0.06	0.713	0.01	0.05	0.652	0.04	0.09
ENSG00000215845	TSTD1	1	161007421	161008780	8.61e-06	0.25	0.05	0.017	0.15	0.06	0.00609	0.24	0.08	0.00479	0.23	0.07	0.0868	0.19	0.12	0.138	0.17	0.18
ENSG00000146729	GBAS	7	56019486	56067874	0.000114	-0.19	0.05	0.378	-0.04	0.06	0.401	-0.05	0.08	0.36	-0.06	0.08	0.265	-0.12	0.1	0.274	-0.16	0.15
ENSG00000182809	CRIP2	14	105939299	105946499	8.26e-05	0.17	0.04	0.29	0.06	0.06	0.29	0.08	0.07	0.395	0.05	0.07	0.355	0.07	0.08	0.372	0.07	0.1
ENSG00000129473	BCL2L2	14	23767999	23780968	0.000233	0.18	0.04	0.786	0	0.03	0.747	0.01	0.04	0.739	0.01	0.04	0.81	0	0.05	0.714	-0.03	0.08
ENSG00000168385	SEPTIN2	2	242254515	242293442	0.00014	0.17	0.05	0.301	0.07	0.06	0.552	0.02	0.07	0.481	0.03	0.07	0.571	0.02	0.08	0.523	0.04	0.11
ENSG00000166780	C16orf45	16	15528152	15718885	5.15e-05	-0.18	0.04	0.415	-0.04	0.06	0.235	-0.11	0.08	0.264	-0.09	0.08	0.359	-0.07	0.09	0.423	-0.06	0.12
ENSG00000157470	FAM81A	15	59664892	59815748	3.56e-05	0.15	0.03	0.117	0.07	0.05	0.111	0.11	0.07	0.146	0.08	0.06	0.483	-0.02	0.12	0.474	0.01	0.12
ENSG00000150768	DLAT	11	111895538	111935114	7.18e-05	-0.16	0.04	0.278	-0.05	0.05	0.415	-0.04	0.07	0.327	-0.06	0.07	0.247	-0.1	0.08	0.253	-0.14	0.12
ENSG00000225663	FAM195B	17	79780287	79791178	3.03e-05	0.16	0.04	0.103	0.08	0.05	0.0636	0.14	0.06	0.075	0.12	0.06	0.208	0.09	0.12	0.206	0.1	0.13
ENSG00000163625	WDFY3	4	85590704	85887544	3.4e-05	0.17	0.04	0.0749	0.1	0.05	0.0606	0.15	0.07	0.104	0.11	0.07	0.384	0.05	0.1	0.516	-0.02	0.16
ENSG00000188573	FBLL1	5	167956121	167957639	0.00013	0.23	0.06	0.177	0.1	0.08	0.119	0.16	0.1	0.125	0.15	0.09	0.252	0.12	0.14	0.308	0.11	0.19
ENSG00000172380	GNG12	1	68167149	68299150	0.000122	0.16	0.04	0.269	0.05	0.05	0.354	0.05	0.06	0.557	0.01	0.06	0.283	0.11	0.1	0.271	0.17	0.16
ENSG00000100266	PACSIN2	22	43231418	43411151	5.12e-05	-0.2	0.05	0.141	-0.09	0.06	0.0799	-0.16	0.08	0.0905	-0.14	0.08	0.18	-0.12	0.1	0.236	-0.11	0.14
ENSG00000113758	DBN1	5	176883609	176901402	4.98e-05	0.16	0.04	0.0938	0.08	0.05	0.169	0.1	0.08	0.126	0.11	0.07	0.138	0.11	0.08	0.126	0.15	0.12
ENSG00000100380	ST13	22	41220539	41253026	2.24e-05	-0.17	0.04	0.0354	-0.1	0.04	0.0511	-0.14	0.07	0.0498	-0.14	0.07	0.0388	-0.15	0.07	0.0334	-0.18	0.1
ENSG00000136541	ERMN	2	158175137	158184225	3.72e-05	0.1	0.02	0.521	0.01	0.03	0.195	0.09	0.06	0.301	0.04	0.05	0.565	0	0.05	0.48	-0.03	0.08
ENSG00000146425	DYNLT1	6	159057506	159065771	9.31e-05	0.2	0.05	0.288	-0.06	0.07	0.208	0.1	0.09	0.269	0.07	0.08	0.355	-0.27	0.36	0.345	0.15	0.2
ENSG00000131828	PDHA1	X	19362011	19379823	3.78e-05	-0.16	0.04	0.288	-0.04	0.05	0.144	-0.1	0.07	0.128	-0.11	0.07	0.165	-0.11	0.08	0.203	-0.11	0.11
ENSG00000073578	SDHA	5	218356	256815	0.000134	-0.17	0.04	0.43	-0.05	0.06	0.554	-0.03	0.06	0.524	-0.03	0.06	0.587	0.02	0.06	0.533	0.04	0.08
ENSG00000115355	CCDC88A	2	55514978	55647057	3.53e-05	0.15	0.03	0.0867	0.09	0.05	0.284	0.05	0.07	0.0869	0.12	0.07	0.466	0.02	0.07	0.253	-0.1	0.12
ENSG00000050165	DKK3	11	11984653	12031316	3.56e-05	-0.17	0.04	0.105	-0.09	0.05	0.0716	-0.15	0.07	0.0765	-0.14	0.07	0.204	-0.1	0.09	0.242	-0.08	0.12
ENSG00000111726	CMAS	12	22199108	22218608	4.97e-06	-0.17	0.04	0.0114	-0.12	0.04	0.0135	-0.16	0.06	0.0121	-0.16	0.05	0.0178	-0.16	0.06	0.0245	-0.17	0.09
ENSG00000137463	MGARP	4	140187317	140201492	0.000535	-0.2	0.06	0.694	-0.01	0.05	0.642	-0.03	0.06	0.664	-0.02	0.06	0.696	-0.02	0.11	0.716	-0.03	0.13
ENSG00000102225	CDK16	X	47077259	47089396	4.35e-06	-0.22	0.05	0.00307	-0.16	0.05	0.0366	-0.17	0.08	0.00408	-0.22	0.08	0.00509	-0.25	0.09	0.00756	-0.29	0.13
ENSG00000127445	PIN1	19	9945933	9960358	3.64e-07	0.23	0.04	0.000984	0.16	0.04	0.000101	0.24	0.05	0.000463	0.21	0.05	0.00228	0.22	0.06	0.0023	0.23	0.09
ENSG00000138760	SCARB2	4	77079890	77135046	0.000197	-0.19	0.05	0.59	-0.02	0.06	0.468	-0.06	0.08	0.422	-0.07	0.08	0.537	-0.05	0.09	0.599	-0.03	0.13
ENSG00000227460	SYNGAP1	NA	NA	NA	5.69e-05	0.1	0.02	0.464	0.03	0.04	0.675	0	0.04	0.62	0.01	0.04	0.675	-0.01	0.05	0.654	0.01	0.07
ENSG00000106477	CEP41	7	130033612	130082274	1.93e-05	-0.23	0.05	0.0112	-0.16	0.06	0.0113	-0.22	0.07	0.0253	-0.18	0.08	0.0274	-0.21	0.09	0.0588	-0.2	0.12
ENSG00000184113	CLDN5	22	19510547	19515068	0.000168	-0.2	0.05	0.149	-0.09	0.06	0.111	-0.15	0.09	0.126	-0.14	0.09	0.25	-0.11	0.13	0.307	-0.1	0.18
ENSG00000105695	MAG	19	35783028	35804707	6.4e-05	0.1	0.02	0.685	0.01	0.03	0.548	0.03	0.04	0.576	0.02	0.04	0.736	0	0.04	0.743	0	0.06
ENSG00000102309	PIN4	X	71401203	71522776	6.17e-06	-0.26	0.06	0.00403	-0.17	0.06	0.00182	-0.26	0.08	0.0032	-0.24	0.07	0.00793	-0.24	0.08	0.0543	-0.2	0.11
ENSG00000038358	EDC4	16	67906926	67918406	7.08e-05	0.18	0.05	0.0279	0.11	0.06	0.043	0.14	0.08	0.102	0.12	0.08	0.0115	0.23	0.1	0.00801	0.35	0.18
ENSG00000108828	VAT1	17	41166622	41177140	0.000774	0.18	0.05	0.396	0.03	0.05	0.34	0.07	0.08	0.359	0.06	0.07	0.608	-0.03	0.13	0.444	0.07	0.13
ENSG00000171724	VAT1L	16	77822427	78014004	2.16e-05	-0.17	0.04	0.0348	-0.1	0.04	0.0406	-0.15	0.06	0.0491	-0.14	0.06	0.042	-0.16	0.07	0.0656	-0.15	0.1
ENSG00000174672	BRSK2	11	1411129	1483919	1.48e-07	-0.25	0.05	3.62e-05	-0.2	0.06	0.000254	-0.27	0.08	0.000138	-0.27	0.08	0.000113	-0.32	0.12	0.00372	-0.33	0.14
ENSG00000167085	PHB	17	47481414	47492246	0.000101	-0.15	0.04	0.454	-0.03	0.04	0.428	-0.05	0.07	0.568	-0.02	0.07	0.38	-0.07	0.08	0.417	-0.07	0.09
ENSG00000116649	SRM	1	11114641	11120081	0.000149	0.18	0.04	0.263	0.05	0.06	0.112	0.13	0.08	0.104	0.13	0.08	0.152	0.13	0.11	0.131	0.18	0.14
ENSG00000197785	ATAD3A	1	1447531	1470067	0.000325	-0.17	0.04	0.79	0	0.03	0.801	0	0.05	0.768	-0.01	0.05	0.775	-0.01	0.06	0.716	-0.03	0.08
ENSG00000180104	EXOC3	5	443273	472052	0.000205	0.18	0.05	0.246	0.07	0.06	0.245	0.09	0.08	0.229	0.1	0.08	0.263	0.1	0.09	0.325	0.09	0.13
ENSG00000048828	FAM120A	9	96214004	96328397	4.35e-05	0.13	0.03	0.212	0.05	0.05	0.257	0.06	0.07	0.0892	0.12	0.06	0.325	0.05	0.09	0.321	0.06	0.12
ENSG00000130332	LSM7	19	2321516	2328619	0.000409	-0.19	0.05	0.705	-0.01	0.05	0.59	-0.04	0.07	0.588	-0.03	0.07	0.614	-0.04	0.08	0.714	-0.01	0.11
ENSG00000148660	CAMK2G	10	75572259	75634343	0.000167	-0.15	0.04	0.347	-0.05	0.05	0.351	-0.07	0.07	0.397	-0.06	0.07	0.404	-0.06	0.08	0.416	-0.06	0.09
ENSG00000112294	ALDH5A1	6	24495080	24537435	5.49e-05	-0.21	0.05	0.0139	-0.15	0.06	0.0183	-0.19	0.07	0.0291	-0.17	0.07	0.201	-0.11	0.11	0.263	-0.08	0.15
ENSG00000198892	SHISA4	1	201857808	201861434	0.000182	0.17	0.04	0.505	0.02	0.06	0.337	0.08	0.08	0.321	0.08	0.08	0.584	0.02	0.08	0.484	-0.06	0.14
ENSG00000086289	EPDR1	7	37723446	37991543	0.000234	-0.18	0.05	0.257	-0.07	0.06	0.226	-0.11	0.09	0.327	-0.07	0.08	0.397	-0.06	0.1	0.494	-0.03	0.14
ENSG00000128595	CALU	7	128379346	128411861	0.00028	0.17	0.04	0.53	0.03	0.05	0.464	0.06	0.07	0.585	0.03	0.07	0.629	0.02	0.08	0.685	0	0.11
ENSG00000065534	MYLK	3	123328896	123603178	0.00044	0.18	0.05	0.339	0.03	0.05	0.235	0.09	0.08	0.273	0.07	0.07	0.472	-0.02	0.06	0.236	-0.14	0.11
ENSG00000188647	PTAR1	9	72324438	72374875	3.55e-05	0.23	0.05	0.02	0.14	0.06	0.0145	0.22	0.09	0.0807	0.14	0.09	0.0142	0.25	0.11	0.0422	0.25	0.14
ENSG00000111450	STX2	12	131274145	131323811	0.000265	0.19	0.05	0.449	0.01	0.05	0.144	0.13	0.09	0.15	0.13	0.09	0.389	-0.03	0.07	0.199	-0.15	0.13
ENSG00000161011	SQSTM1	5	179233388	179265078	0.000377	-0.19	0.05	0.334	-0.04	0.06	0.192	-0.11	0.08	0.204	-0.11	0.09	0.389	0.03	0.08	0.236	0.14	0.13
ENSG00000136448	NMT1	17	43128978	43186384	3.84e-05	-0.16	0.04	0.222	-0.05	0.06	0.0491	-0.14	0.06	0.0501	-0.13	0.06	0.353	-0.05	0.09	0.441	0.05	0.16
ENSG00000089597	GANAB	11	62392298	62414104	0.000283	0.19	0.05	0.331	0.05	0.07	0.212	0.12	0.09	0.208	0.12	0.09	0.366	0.07	0.1	0.426	0.05	0.14
ENSG00000099624	ATP5D	19	1241749	1244824	0.000613	-0.16	0.04	0.614	-0.02	0.04	0.677	-0.02	0.05	0.636	-0.02	0.05	0.729	-0.01	0.06	0.626	-0.04	0.07
ENSG00000182810	DDX28	16	68055179	68057770	0.000334	0.19	0.05	0.221	0.08	0.08	0.194	0.13	0.1	0.18	0.13	0.09	0.242	0.11	0.12	0.223	0.14	0.14
ENSG00000059915	PSD	10	104162376	104181296	5.44e-05	0.13	0.03	0.0915	0.07	0.04	0.0976	0.11	0.06	0.094	0.1	0.06	0.405	0.03	0.08	0.488	-0.04	0.13
ENSG00000160307	S100B	21	48018875	48025121	2.4e-05	0.21	0.05	0.00815	0.13	0.04	0.00707	0.2	0.06	0.0127	0.18	0.06	0.0564	0.15	0.08	0.103	0.13	0.11
ENSG00000172794	RAB37	17	72666717	72743474	0.000349	-0.18	0.05	0.254	-0.06	0.06	0.245	-0.1	0.08	0.247	-0.09	0.08	0.515	-0.03	0.09	0.521	0.04	0.14
ENSG00000067225	PKM	15	72491370	72524164	4.38e-06	0.17	0.04	0.00848	0.12	0.04	0.00302	0.18	0.05	0.00243	0.17	0.05	0.0101	0.17	0.06	0.0138	0.18	0.09
ENSG00000106701	FSD1L	9	108210077	108314714	0.000149	0.17	0.04	0.152	0.07	0.05	0.0983	0.13	0.07	0.126	0.1	0.07	0.384	0.05	0.09	0.537	-0.01	0.15
ENSG00000184588	PDE4B	1	66258197	66840259	0.000295	0.18	0.05	0.587	0	0.06	0.3	0.08	0.08	0.277	0.09	0.09	0.598	0.01	0.1	0.607	0	0.13
ENSG00000007168	PAFAH1B1	17	2496504	2588909	0.000472	0.17	0.04	0.725	0	0.04	0.703	0.01	0.06	0.625	0.02	0.06	0.673	0.02	0.08	0.554	-0.06	0.1
ENSG00000036257	CUL3	2	225334867	225450110	0.000343	0.17	0.05	0.774	-0.01	0.03	0.76	0.01	0.04	0.785	0.01	0.04	0.823	0	0.04	0.813	-0.01	0.06
ENSG00000151276	MAGI1	3	65339200	66024509	0.000168	0.14	0.04	0.508	0.03	0.05	0.505	0.04	0.07	0.425	0.06	0.07	0.523	0.04	0.08	0.584	0.03	0.1
ENSG00000211455	STK38L	12	27396901	27478892	0.000301	-0.18	0.05	0.549	0.01	0.05	0.303	-0.08	0.07	0.379	-0.05	0.07	0.486	-0.04	0.09	0.603	0.01	0.13
ENSG00000108829	LRRC59	17	48452420	48474914	5.94e-06	-0.18	0.04	0.0405	-0.1	0.05	0.00444	-0.18	0.05	0.00598	-0.17	0.05	0.0191	-0.17	0.07	0.0667	-0.15	0.11
ENSG00000102054	RBBP7	X	16857406	16888537	0.000204	-0.15	0.04	0.764	0	0.04	0.667	-0.02	0.05	0.766	0	0.04	0.757	-0.01	0.06	0.758	-0.01	0.08
ENSG00000168172	HOOK3	8	42752075	42885682	0.000113	0.15	0.04	0.105	0.09	0.05	0.127	0.11	0.07	0.13	0.11	0.07	0.429	0.03	0.11	0.47	0.01	0.14
ENSG00000089693	MLF2	12	6857170	6876641	1.12e-05	0.19	0.04	0.00936	0.13	0.05	0.0087	0.18	0.06	0.0159	0.17	0.06	0.00646	0.2	0.08	0.0119	0.21	0.1
ENSG00000135250	SRPK2	7	104751151	105039755	8.79e-05	-0.14	0.03	0.112	-0.07	0.05	0.0665	-0.13	0.07	0.128	-0.09	0.06	0.433	-0.03	0.08	0.333	0.08	0.13
ENSG00000219607	PPP1R3G	6	5085720	5087455	0.000115	0.25	0.06	0.00829	0.18	0.07	0.0166	0.22	0.09	0.0284	0.2	0.09	0.0287	0.23	0.1	0.0322	0.26	0.14
ENSG00000169220	RGS14	5	176784838	176799602	0.000385	0.16	0.04	0.569	0.03	0.05	0.545	0.04	0.07	0.616	0.02	0.06	0.579	0.04	0.08	0.656	0.02	0.1
ENSG00000272325	NUDT3	6	34247456	34360451	0.000113	0.2	0.05	0.0363	0.12	0.05	0.0371	0.17	0.07	0.0868	0.13	0.08	0.0409	0.18	0.09	0.0447	0.2	0.11
ENSG00000166123	GPT2	16	46918290	46965209	0.000213	0.18	0.05	0.101	0.11	0.06	0.141	0.12	0.08	0.141	0.12	0.08	0.223	0.11	0.1	0.295	0.09	0.15
ENSG00000162706	CADM3	1	159141399	159173103	0.000151	0.16	0.04	0.491	-0.01	0.05	0.26	0.08	0.07	0.24	0.09	0.08	0.522	-0.01	0.06	0.315	-0.09	0.11
ENSG00000169021	UQCRFS1	19	29698173	29704448	0.000251	-0.13	0.03	0.719	-0.01	0.02	0.658	0.02	0.04	0.784	0	0.03	0.705	-0.02	0.05	0.653	-0.03	0.06
ENSG00000264522	OTUD7B	NA	NA	NA	0.000232	0.13	0.03	0.661	0.01	0.04	0.512	0.04	0.06	0.507	0.04	0.06	0.677	0.01	0.06	0.681	0.01	0.08
ENSG00000157087	ATP2B2	3	10365707	10749716	0.000242	-0.12	0.03	0.712	-0.01	0.02	0.774	-0.01	0.04	0.729	-0.01	0.04	0.82	0	0.04	0.823	0	0.05
ENSG00000111832	RWDD1	6	116892530	116918838	0.000354	-0.17	0.04	0.42	-0.04	0.06	0.383	-0.07	0.08	0.371	-0.07	0.08	0.423	-0.07	0.09	0.472	-0.06	0.12
ENSG00000121879	PIK3CA	3	178865902	178957881	0.000288	-0.18	0.05	0.178	-0.07	0.06	0.0749	-0.16	0.08	0.126	-0.12	0.08	0.295	-0.08	0.1	0.379	-0.05	0.15
ENSG00000170759	KIF5B	10	32297938	32345359	9.01e-05	0.16	0.04	0.0301	0.11	0.04	0.165	0.08	0.07	0.215	0.07	0.08	0.208	0.08	0.09	0.257	0.08	0.12
ENSG00000068120	COASY	17	40713485	40718295	0.000534	-0.18	0.05	0.61	0	0.05	0.341	-0.08	0.08	0.341	-0.08	0.08	0.596	0.01	0.12	0.578	0.02	0.14
ENSG00000136717	BIN1	2	127805603	127864931	0.000172	0.14	0.03	0.142	0.04	0.03	0.0539	0.14	0.06	0.158	0.07	0.06	0.477	0.01	0.07	0.351	-0.06	0.11
ENSG00000113578	FGF1	5	141971743	142077617	0.000466	0.13	0.03	0.441	0.03	0.04	0.369	0.06	0.07	0.455	0.04	0.06	0.485	0.03	0.08	0.392	0.07	0.1
ENSG00000079246	XRCC5	2	216972187	217071026	1.76e-05	-0.13	0.03	0.0352	-0.07	0.03	0.0174	-0.12	0.04	0.0146	-0.12	0.04	0.117	-0.09	0.06	0.161	-0.07	0.09
ENSG00000100442	FKBP3	14	45584803	45604522	4.16e-05	0.18	0.04	0.0163	0.12	0.05	0.0189	0.17	0.06	0.0247	0.16	0.06	0.033	0.16	0.07	0.0377	0.16	0.09
ENSG00000114062	UBE3A	15	25582381	25684128	4.09e-05	0.16	0.04	0.0391	0.09	0.05	0.16	0.08	0.07	0.0117	0.19	0.07	0.401	0.03	0.11	0.457	0.01	0.16
ENSG00000128989	ARPP19	15	52839242	52862080	0.000733	0.15	0.04	0.551	0.01	0.05	0.562	0.02	0.07	0.424	0.05	0.07	0.499	0.03	0.11	0.349	0.12	0.13
ENSG00000168490	PHYHIP	8	22077222	22089854	0.000267	-0.14	0.04	0.687	0	0.04	0.545	-0.03	0.06	0.524	-0.04	0.06	0.685	0.01	0.06	0.663	0.02	0.09
ENSG00000116584	ARHGEF2	1	155916630	155976861	0.000164	0.12	0.03	0.569	0.01	0.04	0.5	0.03	0.06	0.647	0	0.05	0.501	0.04	0.08	0.566	0.04	0.11
ENSG00000172725	CORO1B	11	67205519	67211292	0.000339	0.17	0.05	0.276	0.05	0.06	0.196	0.1	0.08	0.226	0.09	0.08	0.156	0.14	0.1	0.157	0.18	0.14
ENSG00000153982	GDPD1	17	57297828	57353328	0.00052	-0.16	0.04	0.478	-0.03	0.05	0.586	-0.02	0.06	0.528	-0.03	0.06	0.505	0.04	0.06	0.569	0.03	0.08
ENSG00000103653	CSK	15	75074398	75095539	6.19e-06	-0.19	0.04	0.0168	-0.11	0.04	0.00049	-0.21	0.06	0.0023	-0.18	0.06	0.107	-0.14	0.09	0.284	-0.05	0.16
ENSG00000067064	IDI1	10	1085848	1095110	0.000382	0.17	0.05	0.168	0.09	0.06	0.218	0.1	0.08	0.203	0.1	0.08	0.242	0.1	0.1	0.257	0.11	0.13
ENSG00000138443	ABI2	2	204192942	204312446	0.00547	0.13	0.04	0.477	-0.01	0.05	0.412	-0.02	0.07	0.463	0.02	0.07	0.301	-0.06	0.1	0.0721	-0.25	0.13
ENSG00000140350	ANP32A	15	69070874	69113236	0.000624	-0.14	0.04	0.424	-0.04	0.05	0.504	-0.03	0.06	0.647	-0.01	0.05	0.454	-0.06	0.08	0.422	-0.1	0.14
ENSG00000243156	MICAL3	22	18270415	18507325	0.000313	-0.15	0.04	0.392	-0.04	0.05	0.357	-0.07	0.07	0.331	-0.07	0.07	0.429	-0.05	0.08	0.501	-0.04	0.11
ENSG00000172164	SNTB1	8	121547985	121825513	0.000505	0.17	0.05	0.625	0	0.05	0.315	0.09	0.08	0.367	0.06	0.07	0.625	0.01	0.09	0.592	-0.02	0.12
ENSG00000150625	GPM6A	4	176554085	176923815	0.000286	-0.15	0.04	0.202	-0.07	0.05	0.209	-0.1	0.07	0.196	-0.09	0.07	0.233	-0.08	0.07	0.231	-0.1	0.1
ENSG00000112685	EXOC2	6	485133	693117	0.000741	0.16	0.05	0.363	0.05	0.06	0.427	0.05	0.07	0.4	0.06	0.07	0.567	0.03	0.08	0.65	-0.01	0.11
ENSG00000118137	APOA1	11	116706467	116708666	0.000283	-0.19	0.05	0.0604	-0.12	0.06	0.0675	-0.16	0.08	0.116	-0.12	0.08	0.192	-0.12	0.11	0.268	-0.09	0.15
ENSG00000091039	OSBPL8	12	76745577	76953589	0.000204	0.14	0.04	0.202	0.07	0.05	0.193	0.09	0.07	0.19	0.09	0.07	0.329	0.06	0.08	0.397	0.04	0.11
ENSG00000130208	APOC1	19	45417504	45422606	2.17e-05	-0.24	0.06	0.00138	-0.2	0.08	0.00231	-0.25	0.08	0.00875	-0.21	0.08	0.00662	-0.25	0.09	0.00676	-0.29	0.13
ENSG00000105953	OGDH	7	44646171	44748665	0.000403	-0.14	0.04	0.43	-0.03	0.04	0.411	-0.05	0.06	0.528	-0.03	0.06	0.36	-0.08	0.08	0.366	-0.1	0.11
ENSG00000084754	HADHA	2	26413504	26467594	1.63e-05	-0.18	0.04	0.00618	-0.12	0.04	0.00855	-0.17	0.06	0.00583	-0.18	0.06	0.105	-0.13	0.08	0.237	-0.07	0.13
ENSG00000166501	PRKCB	16	23847322	24231932	0.00045	-0.17	0.05	0.258	-0.06	0.06	0.195	-0.12	0.08	0.214	-0.1	0.08	0.354	-0.07	0.1	0.393	-0.06	0.13
ENSG00000189283	FHIT	3	59735036	61237133	0.000603	-0.19	0.05	0.234	-0.07	0.06	0.155	-0.14	0.09	0.184	-0.11	0.08	0.319	-0.08	0.11	0.354	-0.07	0.15
ENSG00000024422	EHD2	19	48216600	48246391	3.29e-05	-0.15	0.03	0.0457	-0.09	0.04	0.0859	-0.1	0.06	0.0256	-0.13	0.05	0.0251	-0.16	0.07	0.0326	-0.16	0.09
ENSG00000083720	OXCT1	5	41730167	41870621	0.000476	-0.16	0.04	0.23	-0.06	0.05	0.191	-0.11	0.08	0.216	-0.09	0.07	0.232	-0.09	0.08	0.208	-0.11	0.1
ENSG00000134333	LDHA	11	18415935	18429972	0.000701	0.17	0.05	0.391	0.04	0.05	0.356	0.07	0.07	0.311	0.08	0.08	0.573	0.02	0.1	0.589	0.01	0.13
ENSG00000167711	SERPINF2	17	1646130	1658562	0.000664	-0.16	0.05	0.444	-0.04	0.06	0.521	-0.04	0.07	0.501	-0.04	0.07	0.532	-0.04	0.11	0.567	-0.05	0.15
ENSG00000240184	PCDHGC3	5	140855580	140892542	0.000326	0.16	0.04	0.202	0.07	0.06	0.21	0.1	0.08	0.174	0.11	0.08	0.293	0.08	0.1	0.333	0.08	0.14
ENSG00000166411	IDH3A	15	78423840	78464291	0.000946	-0.17	0.05	0.683	-0.01	0.04	0.631	-0.03	0.06	0.616	-0.03	0.06	0.718	0.01	0.05	0.632	0.04	0.09
ENSG00000163873	GRIK3	1	37261128	37499730	0.000633	-0.17	0.05	0.385	-0.04	0.06	0.29	-0.1	0.09	0.324	-0.08	0.08	0.465	-0.05	0.09	0.538	-0.02	0.13
ENSG00000069329	VPS35	16	46690054	46723430	0.00014	-0.12	0.03	0.433	0.01	0.05	0.109	-0.12	0.07	0.14	-0.09	0.07	0.404	0.02	0.07	0.434	0.03	0.12
ENSG00000121753	BAI2	1	32192718	32230494	0.000372	-0.15	0.04	0.69	0.01	0.04	0.609	-0.03	0.06	0.627	-0.02	0.06	0.667	-0.02	0.07	0.731	-0.01	0.09
ENSG00000172348	RCAN2	6	46188475	46459709	0.000355	-0.15	0.04	0.637	-0.01	0.05	0.454	-0.05	0.07	0.498	-0.04	0.06	0.515	-0.04	0.08	0.664	0.01	0.11
ENSG00000167863	ATP5H	17	73034958	73043080	0.000696	-0.14	0.04	0.751	-0.01	0.03	0.765	-0.01	0.04	0.824	0	0.03	0.765	-0.01	0.05	0.767	-0.02	0.07
ENSG00000204590	GNL1	6	30509154	30524951	0.000326	-0.18	0.05	0.0656	-0.11	0.06	0.163	-0.09	0.08	0.0556	-0.14	0.07	0.13	-0.12	0.09	0.123	-0.15	0.12
ENSG00000183092	BEGAIN	14	101003486	101053750	0.000653	0.16	0.04	0.391	0.04	0.05	0.482	0.04	0.08	0.379	0.07	0.08	0.497	0.05	0.11	0.545	0.04	0.15
ENSG00000132613	MTSS1L	16	70695107	70719969	0.00052	0.15	0.04	0.159	0.05	0.05	0.207	0.06	0.07	0.488	0.01	0.07	0.0272	0.26	0.12	0.0212	0.46	0.2
ENSG00000106123	EPHB6	7	142552792	142568847	0.000835	-0.16	0.05	0.602	-0.01	0.04	0.515	-0.04	0.07	0.522	-0.04	0.06	0.464	-0.06	0.09	0.477	-0.09	0.13
ENSG00000141002	TCF25	16	89940000	89977792	0.00055	-0.18	0.05	0.197	-0.07	0.06	0.132	-0.14	0.08	0.187	-0.1	0.08	0.258	-0.09	0.1	0.312	-0.08	0.13
ENSG00000189159	HN1	17	73131343	73164376	0.00147	0.14	0.04	0.483	0.02	0.04	0.605	0	0.05	0.459	0.03	0.06	0.382	0.07	0.11	0.291	0.16	0.15
ENSG00000169710	FASN	17	80036214	80056208	0.000264	0.15	0.04	0.202	0.07	0.06	0.149	0.12	0.07	0.154	0.11	0.07	0.274	0.08	0.09	0.348	0.05	0.12
ENSG00000104112	SCG3	15	51973550	52013223	0.000803	-0.14	0.04	0.295	-0.03	0.05	0.152	-0.08	0.06	0.146	-0.09	0.06	0.129	-0.11	0.07	0.0878	-0.18	0.11
ENSG00000143653	SCCPDH	1	246887349	246931439	0.000625	-0.2	0.06	0.393	-0.03	0.08	0.106	-0.15	0.09	0.0962	-0.15	0.09	0.34	-0.06	0.13	0.345	-0.07	0.14
ENSG00000132334	PTPRE	10	129705325	129884119	0.00125	0.17	0.05	0.673	0.01	0.04	0.542	0.04	0.07	0.625	0.02	0.06	0.7	0.01	0.07	0.657	-0.03	0.11
ENSG00000183023	SLC8A1	2	40324410	40838193	0.000504	-0.15	0.04	0.25	-0.07	0.05	0.31	-0.07	0.08	0.35	-0.06	0.07	0.275	-0.08	0.08	0.308	-0.08	0.09
ENSG00000151655	ITIH2	10	7745232	7791483	0.000764	-0.17	0.05	0.145	-0.1	0.07	0.199	-0.1	0.09	0.265	-0.08	0.08	0.234	-0.11	0.11	0.252	-0.13	0.15
ENSG00000055163	CYFIP2	5	156693089	156822606	0.000272	0.11	0.03	0.624	-0.01	0.03	0.519	-0.03	0.05	0.594	-0.02	0.04	0.543	-0.03	0.05	0.493	-0.06	0.09
ENSG00000172500	FIBP	11	65651212	65656010	0.00627	-0.16	0.05	0.184	-0.06	0.06	0.0994	-0.11	0.07	0.147	-0.09	0.07	0.258	-0.05	0.15	0.064	-0.23	0.14
ENSG00000125755	SYMPK	19	46318668	46366548	0.00138	0.17	0.05	0.636	0.01	0.05	0.563	0.04	0.07	0.531	0.04	0.07	0.56	0.05	0.08	0.602	0.04	0.11
ENSG00000164904	ALDH7A1	5	125877533	125931110	0.00147	-0.19	0.06	0.165	-0.08	0.06	0.161	-0.12	0.09	0.167	-0.11	0.09	0.497	0	0.09	0.284	0.12	0.15
ENSG00000130287	NCAN	19	19322782	19363042	0.000787	0.19	0.05	0.123	0.08	0.06	0.0459	0.19	0.08	0.125	0.11	0.08	0.343	0.07	0.11	0.494	0	0.18
ENSG00000154174	TOMM70A	3	100082275	100120242	0.000462	-0.13	0.04	0.771	0.01	0.03	0.778	-0.01	0.04	0.786	-0.01	0.04	0.817	0	0.04	0.83	0	0.04
ENSG00000181873	IBA57	1	228353516	228369958	0.00122	-0.16	0.05	0.306	-0.07	0.07	0.466	-0.04	0.08	0.442	-0.04	0.07	0.374	-0.07	0.09	0.385	-0.09	0.13
ENSG00000109917	ZNF259	11	116648436	116658766	0.000153	0.17	0.04	0.0444	0.1	0.05	0.0233	0.17	0.06	0.0332	0.15	0.06	0.037	0.15	0.07	0.0362	0.18	0.1
ENSG00000151835	SACS	13	23902965	24007841	0.000635	0.14	0.04	0.41	0.04	0.05	0.421	0.05	0.06	0.469	0.04	0.06	0.507	0.04	0.07	0.591	0.02	0.1
ENSG00000137563	GGH	8	63927638	63951730	0.000663	-0.18	0.05	0.0852	-0.12	0.07	0.127	-0.13	0.09	0.164	-0.11	0.09	0.253	-0.1	0.11	0.326	-0.08	0.16
ENSG00000211892	IGHG4	14	106090687	106092403	0.00173	0.21	0.07	0.124	0.12	0.08	0.145	0.14	0.1	0.143	0.14	0.1	0.221	0.13	0.12	0.307	0.1	0.16
ENSG00000087302	C14orf166	14	52456193	52471420	0.000232	-0.14	0.04	0.295	-0.04	0.06	0.225	-0.07	0.07	0.14	-0.11	0.07	0.324	-0.06	0.08	0.436	-0.03	0.1
ENSG00000118804	FAM47E-STBD1	4	77172886	77232752	0.000993	0.19	0.06	0.312	0.05	0.07	0.187	0.12	0.09	0.184	0.12	0.09	0.364	0.07	0.14	0.432	0.06	0.18
ENSG00000105726	ATP13A1	19	19756007	19774502	0.00152	0.15	0.04	0.469	0.03	0.05	0.534	0.03	0.07	0.437	0.05	0.07	0.502	0.04	0.09	0.432	0.09	0.13
ENSG00000003056	M6PR	12	9092959	9102551	0.000147	0.2	0.05	0.0339	0.13	0.06	0.0556	0.16	0.08	0.0512	0.15	0.08	0.0274	0.21	0.09	0.0482	0.21	0.13
ENSG00000070785	EIF2B3	1	45316450	45452282	0.000154	-0.2	0.05	0.0302	-0.12	0.05	0.0149	-0.19	0.07	0.0169	-0.18	0.07	0.151	-0.12	0.13	0.163	-0.12	0.14
ENSG00000158769	F11R	1	160965001	160991138	0.00514	-0.18	0.06	0.667	-0.01	0.06	0.53	0.08	0.16	0.691	0	0.09	0.59	0.05	0.12	0.656	0.02	0.12
ENSG00000070010	UFD1L	22	19437433	19466738	0.000876	0.14	0.04	0.693	0.01	0.04	0.666	0.02	0.05	0.668	0.02	0.05	0.731	0.01	0.07	0.732	0.01	0.09
ENSG00000117523	PRRC2C	1	171454651	171562650	7.87e-05	0.12	0.03	0.0114	0.11	0.05	0.172	0.06	0.06	0.391	0.02	0.07	0.00082	0.28	0.09	0.000168	0.49	0.14
ENSG00000171105	INSR	19	7112266	7294045	0.000567	-0.16	0.05	0.1	-0.1	0.06	0.146	-0.11	0.08	0.328	-0.05	0.09	0.198	-0.1	0.1	0.214	-0.13	0.14
ENSG00000152583	SPARCL1	4	88394487	88452213	0.0012	-0.18	0.05	0.339	-0.05	0.06	0.217	-0.12	0.09	0.229	-0.11	0.09	0.34	-0.08	0.1	0.428	-0.05	0.14
ENSG00000119711	ALDH6A1	14	74523553	74551196	0.00023	-0.19	0.05	0.0292	-0.14	0.06	0.0387	-0.17	0.08	0.0522	-0.15	0.08	0.102	-0.15	0.1	0.187	-0.12	0.15
ENSG00000011347	SYT7	11	61282785	61348620	0.000875	-0.15	0.04	0.396	-0.04	0.06	0.314	-0.07	0.07	0.289	-0.07	0.07	0.528	-0.01	0.15	0.482	-0.05	0.14
ENSG00000138772	ANXA3	4	79472673	79531597	0.000968	-0.18	0.05	0.308	-0.05	0.06	0.199	-0.11	0.09	0.235	-0.09	0.08	0.196	-0.14	0.11	0.214	-0.15	0.14
ENSG00000080854	IGSF9B	11	133778459	133826880	0.000439	-0.16	0.04	0.0861	-0.08	0.04	0.083	-0.13	0.07	0.123	-0.11	0.07	0.167	-0.1	0.08	0.194	-0.1	0.11
ENSG00000175161	CADM2	3	85008132	86123579	0.000525	-0.16	0.04	0.143	-0.08	0.05	0.13	-0.12	0.07	0.151	-0.11	0.07	0.191	-0.1	0.08	0.203	-0.1	0.1
ENSG00000123453	SARDH	9	136528682	136605077	0.000217	-0.21	0.05	0.0227	-0.14	0.06	0.0253	-0.19	0.08	0.0369	-0.17	0.08	0.0692	-0.17	0.09	0.129	-0.15	0.13
ENSG00000124575	HIST1H1D	6	26234440	26235216	0.000972	-0.2	0.06	0.115	-0.11	0.07	0.13	-0.15	0.1	0.136	-0.14	0.1	0.222	-0.13	0.13	0.273	-0.12	0.18
ENSG00000109472	CPE	4	166282346	166419472	0.000128	-0.13	0.03	0.0489	-0.08	0.04	0.0586	-0.12	0.06	0.14	-0.08	0.06	0.0418	-0.13	0.07	0.047	-0.15	0.09
ENSG00000147649	MTDH	8	98656407	98740998	0.000731	0.11	0.03	0.132	0.08	0.05	0.539	0	0.06	0.231	0.05	0.06	0.238	0.09	0.11	0.168	0.19	0.17
ENSG00000111667	USP5	12	6961292	6975796	0.000394	0.15	0.04	0.147	0.08	0.05	0.13	0.12	0.07	0.135	0.11	0.07	0.278	0.07	0.09	0.365	0.04	0.13
ENSG00000130956	HABP4	9	99212483	99253618	0.0003	0.1	0.03	0.047	0.08	0.05	0.0157	0.1	0.05	0.426	0.01	0.05	0.011	0.2	0.09	0.00208	0.42	0.16
ENSG00000178538	CA8	8	61099906	61193971	0.000671	-0.19	0.05	0.209	-0.07	0.07	0.0819	-0.16	0.08	0.0899	-0.15	0.08	0.274	-0.09	0.13	0.313	-0.08	0.16
ENSG00000179841	AKAP5	14	64932217	64941221	0.000367	0.13	0.03	0.354	0.02	0.05	0.113	0.11	0.07	0.159	0.08	0.06	0.547	0	0.06	0.28	-0.1	0.11
ENSG00000125779	PANK2	20	3869486	3907605	0.000448	0.19	0.05	0.0724	0.1	0.06	0.0587	0.15	0.08	0.0419	0.17	0.08	0.363	0.06	0.11	0.438	-0.06	0.19
ENSG00000128641	MYO1B	2	192109911	192290115	0.000488	0.14	0.04	0.49	0.01	0.05	0.167	0.11	0.08	0.211	0.08	0.07	0.441	-0.02	0.07	0.291	-0.1	0.12
ENSG00000138175	ARL3	10	104433488	104474164	0.000257	-0.2	0.05	0.0574	-0.09	0.06	0.0113	-0.2	0.08	0.0115	-0.2	0.08	0.223	0.05	0.08	0.0394	0.26	0.12
ENSG00000140488	CELF6	15	72577068	72612470	0.00193	0.17	0.05	0.306	0.04	0.05	0.167	0.11	0.08	0.215	0.09	0.08	0.55	0	0.07	0.239	-0.14	0.14
ENSG00000132612	VPS4A	16	69345259	69358949	0.000583	-0.19	0.05	0.172	-0.07	0.06	0.0599	-0.17	0.08	0.073	-0.15	0.08	0.413	-0.05	0.11	0.488	0.04	0.18
ENSG00000170242	USP47	11	11862970	11980870	0.000428	-0.16	0.05	0.0544	-0.11	0.05	0.0941	-0.13	0.08	0.136	-0.11	0.08	0.0778	-0.15	0.09	0.0795	-0.2	0.15
ENSG00000240972	MIF	22	24236191	24237414	0.0005	0.18	0.05	0.435	0.02	0.06	0.112	0.13	0.09	0.118	0.13	0.09	0.146	0.14	0.11	0.289	0.11	0.17
ENSG00000145715	RASA1	5	86563705	86687748	0.00132	0.17	0.05	0.49	0.02	0.05	0.306	0.08	0.08	0.278	0.09	0.08	0.483	-0.02	0.08	0.374	-0.09	0.12
ENSG00000092531	SNAP23	15	42783431	42837547	0.00113	0.15	0.05	0.416	0.03	0.05	0.228	0.1	0.08	0.433	0.04	0.07	0.37	0.06	0.09	0.433	0.05	0.12
ENSG00000146147	MLIP	6	53794780	54131078	0.00086	0.18	0.05	0.0954	0.1	0.06	0.145	0.12	0.09	0.128	0.12	0.08	0.218	0.11	0.1	0.317	0.07	0.15
ENSG00000137501	SYTL2	11	85405267	85522184	0.00108	0.17	0.05	0.14	0.08	0.06	0.0821	0.15	0.09	0.176	0.09	0.08	0.499	0.02	0.09	0.309	-0.11	0.17
ENSG00000114302	PRKAR2A	3	48782030	48885279	0.000646	-0.17	0.05	0.235	0.04	0.05	0.116	-0.11	0.07	0.111	-0.11	0.07	0.164	0.33	0.26	0.172	-0.18	0.15
ENSG00000117394	SLC2A1	1	43391052	43424530	0.00101	-0.15	0.05	0.388	-0.03	0.06	0.2	-0.08	0.08	0.433	-0.03	0.07	0.133	-0.16	0.11	0.122	-0.24	0.17
ENSG00000243279	PRAF2	X	48928813	48931730	0.00058	0.16	0.04	0.0917	0.09	0.06	0.0819	0.13	0.07	0.102	0.11	0.07	0.495	0.02	0.1	0.398	-0.07	0.16
ENSG00000242372	EIF6	20	33866714	33872788	0.00229	0.16	0.05	0.644	0.02	0.05	0.62	0.03	0.06	0.663	0.02	0.06	0.635	0.03	0.08	0.666	0.03	0.11
ENSG00000197971	MBP	18	74690783	74845639	0.000553	0.08	0.02	0.739	0	0.03	0.693	0.01	0.03	0.679	0.01	0.03	0.684	-0.01	0.04	0.769	0	0.06
ENSG00000173372	C1QA	1	22962999	22966101	0.000601	0.16	0.05	0.0866	0.11	0.06	0.164	0.1	0.08	0.192	0.09	0.08	0.164	0.12	0.1	0.206	0.13	0.15
ENSG00000170624	SGCD	5	155297354	156194799	0.000674	-0.18	0.05	0.0913	-0.1	0.06	0.1	-0.14	0.08	0.0988	-0.14	0.08	0.158	-0.13	0.1	0.211	-0.11	0.13
ENSG00000104327	CALB1	8	91070836	91107703	0.000328	0.16	0.04	0.117	0.08	0.05	0.0716	0.14	0.07	0.0624	0.14	0.07	0.231	0.09	0.1	0.302	0.06	0.14
ENSG00000171840	NINJ2	12	673462	772945	0.000123	0.15	0.04	0.0528	0.08	0.04	0.0112	0.16	0.06	0.0408	0.12	0.06	0.0339	0.14	0.07	0.0869	0.12	0.1
ENSG00000104805	NUCB1	19	49403307	49426629	0.000572	0.12	0.03	0.302	0.06	0.06	0.561	-0.01	0.06	0.387	-0.05	0.07	0.568	0.01	0.08	0.571	0.02	0.1
ENSG00000188643	S100A16	1	153579362	153585621	0.00111	0.18	0.05	0.14	0.08	0.06	0.0846	0.14	0.08	0.107	0.12	0.08	0.0895	0.15	0.09	0.08	0.2	0.13
ENSG00000129245	FXR2	17	7494548	7518189	0.000277	0.14	0.04	0.0523	0.1	0.05	0.0683	0.12	0.06	0.0528	0.13	0.06	0.234	0.08	0.09	0.291	0.06	0.13
ENSG00000187902	SHISA7	19	55940107	55954230	0.000763	0.12	0.03	0.294	0.04	0.04	0.194	0.09	0.06	0.279	0.06	0.06	0.541	0.01	0.08	0.476	-0.05	0.12
ENSG00000186111	PIP5K1C	19	3630181	3700477	0.000311	-0.14	0.04	0.0438	-0.08	0.05	0.0745	-0.1	0.07	0.323	-0.04	0.07	0.00579	-0.24	0.09	0.00375	-0.39	0.16
ENSG00000090615	GOLGA3	12	133345495	133405444	0.000589	0.15	0.04	0.11	0.09	0.05	0.137	0.11	0.07	0.153	0.1	0.07	0.213	0.09	0.08	0.278	0.07	0.11
ENSG00000101199	ARFGAP1	20	61904137	61921142	0.00147	-0.14	0.04	0.777	-0.01	0.02	0.796	-0.01	0.04	0.842	0	0.03	0.833	0	0.04	0.827	0	0.05
ENSG00000101596	SMCHD1	18	2655737	2805015	9.06e-06	-0.25	0.06	9.72e-06	-0.3	0.11	0.000909	-0.3	0.11	0.00939	-0.22	0.09	0.00499	-0.32	0.12	0.00792	-0.37	0.15
ENSG00000117601	SERPINC1	1	173872947	173886516	0.00174	-0.15	0.05	0.205	-0.07	0.06	0.276	-0.07	0.08	0.434	-0.03	0.08	0.182	-0.13	0.1	0.163	-0.19	0.15
ENSG00000110076	NRXN2	11	64373646	64490660	0.000934	-0.14	0.04	0.195	-0.06	0.05	0.295	-0.06	0.07	0.241	-0.08	0.08	0.509	0.01	0.09	0.414	0.06	0.13
ENSG00000107738	C10orf54	10	73507316	73533255	0.00106	-0.19	0.06	0.192	-0.07	0.07	0.0751	-0.17	0.09	0.0893	-0.15	0.08	0.27	-0.1	0.14	0.344	-0.07	0.19
ENSG00000138029	HADHB	2	26466038	26513336	9.14e-06	-0.19	0.04	0.00386	-0.13	0.04	0.00101	-0.21	0.06	0.000567	-0.21	0.07	0.0298	-0.17	0.07	0.143	-0.11	0.11
ENSG00000168497	SDPR	2	192699028	192711981	0.00288	-0.16	0.05	0.591	-0.02	0.05	0.564	-0.04	0.07	0.55	-0.04	0.06	0.533	-0.05	0.08	0.644	-0.02	0.08
ENSG00000142408	CACNG8	19	54466294	54493469	0.00141	0.13	0.04	0.345	0.04	0.05	0.345	0.06	0.06	0.585	0.01	0.07	0.414	0.05	0.08	0.365	0.08	0.1
ENSG00000105926	MPP6	7	24612887	24733812	0.00117	-0.13	0.04	0.388	-0.04	0.05	0.449	-0.04	0.07	0.357	-0.06	0.06	0.432	-0.05	0.07	0.48	-0.04	0.09
ENSG00000088538	DOCK3	3	50712672	51421629	0.000758	0.12	0.03	0.217	0.05	0.05	0.265	0.06	0.07	0.136	0.1	0.07	0.244	-0.06	0.07	0.125	-0.15	0.1
ENSG00000142583	SLC2A5	1	9095166	9148537	0.00151	0.19	0.06	0.0809	0.11	0.06	0.101	0.14	0.09	0.126	0.12	0.09	0.0867	0.17	0.1	0.0875	0.2	0.13
ENSG00000164332	UBLCP1	5	158690089	158713044	0.000466	0.08	0.02	0.515	-0.02	0.03	0.517	-0.02	0.05	0.474	-0.03	0.05	0.64	0.01	0.08	0.545	0.04	0.11
ENSG00000146476	C6orf211	6	151773422	151791236	0.000928	-0.18	0.05	0.258	-0.05	0.06	0.105	-0.13	0.09	0.0793	-0.16	0.09	0.507	-0.01	0.1	0.335	0.1	0.16
ENSG00000096060	FKBP5	6	35541362	35696360	0.00119	-0.12	0.03	0.616	-0.01	0.04	0.504	-0.04	0.06	0.532	-0.03	0.06	0.68	0	0.06	0.589	0.03	0.1
ENSG00000147604	RPL7	8	74202506	74208024	0.0013	-0.16	0.05	0.387	-0.03	0.06	0.115	-0.13	0.08	0.2	-0.08	0.07	0.226	-0.09	0.08	0.239	-0.11	0.13
ENSG00000166165	CKB	14	103985996	103989448	0.002	-0.15	0.05	0.267	-0.06	0.06	0.258	-0.09	0.08	0.346	-0.06	0.07	0.47	-0.04	0.09	0.497	-0.03	0.13
ENSG00000038427	VCAN	5	82767284	82878122	0.00133	0.13	0.04	0.766	0	0.03	0.718	0.01	0.04	0.733	0.01	0.04	0.773	0	0.05	0.777	0	0.06
ENSG00000128311	TST	22	37406900	37415681	0.00144	-0.16	0.05	0.23	-0.07	0.06	0.213	-0.1	0.08	0.184	-0.11	0.08	0.397	-0.05	0.1	0.444	-0.03	0.12
ENSG00000105409	ATP1A3	19	42470734	42501649	0.000677	-0.12	0.03	0.18	-0.05	0.04	0.142	-0.09	0.06	0.118	-0.09	0.05	0.218	-0.07	0.06	0.184	-0.08	0.07
ENSG00000185721	DRG1	22	31795509	31924726	0.000532	-0.14	0.04	0.106	-0.07	0.05	0.0948	-0.1	0.08	0.15	-0.09	0.08	0.0112	-0.24	0.11	0.00808	-0.39	0.19
ENSG00000185305	ARL15	5	53179775	53606412	0.00125	0.15	0.05	0.473	0.01	0.06	0.0725	0.13	0.07	0.5	0	0.07	0.285	-0.05	0.08	0.121	-0.15	0.11
ENSG00000101680	LAMA1	18	6941743	7117813	0.00268	0.17	0.06	0.193	0.07	0.06	0.175	0.11	0.09	0.148	0.13	0.08	0.283	0.08	0.12	0.259	0.11	0.13
ENSG00000178498	DTX3	12	57998405	58003587	0.000868	0.12	0.03	0.679	-0.01	0.03	0.739	-0.01	0.04	0.685	-0.01	0.04	0.751	-0.01	0.06	0.756	-0.01	0.08
ENSG00000114867	EIF4G1	3	184032283	184053146	0.00317	0.13	0.04	0.263	0.05	0.05	0.541	0.01	0.07	0.421	0.03	0.06	0.28	0.09	0.11	0.21	0.19	0.17
ENSG00000084674	APOB	2	21224301	21266945	2.22e-05	-0.24	0.06	0.000247	-0.28	0.13	0.000815	-0.32	0.12	0.00507	-0.26	0.11	0.00224	-0.34	0.13	0.000793	-0.44	0.17
ENSG00000090020	SLC9A1	1	27425306	27493472	0.00114	-0.14	0.04	0.284	-0.05	0.05	0.231	-0.08	0.07	0.535	-0.01	0.07	0.272	-0.08	0.08	0.39	-0.06	0.11
ENSG00000170515	PA2G4	12	56498103	56507691	0.00232	-0.14	0.04	0.388	-0.04	0.06	0.298	-0.08	0.08	0.374	-0.06	0.07	0.418	-0.05	0.08	0.416	-0.07	0.12
ENSG00000178965	C1orf173	1	75033795	75139422	0.00472	0.17	0.06	0.375	0.05	0.06	0.363	0.07	0.09	0.35	0.07	0.09	0.573	0.02	0.09	0.535	-0.04	0.14
ENSG00000078018	MAP2	2	210288782	210598842	0.00334	0.09	0.03	0.21	0.03	0.04	0.158	0.05	0.05	0.301	0.03	0.05	0.0784	0.13	0.09	0.0473	0.27	0.15
ENSG00000157782	CABP1	12	121078355	121105127	0.000484	0.13	0.04	0.0544	0.09	0.05	0.251	0.06	0.07	0.0979	0.1	0.06	0.186	0.08	0.08	0.172	0.1	0.1
ENSG00000108591	DRG2	17	17991200	18011285	0.000394	-0.16	0.04	0.0574	-0.1	0.06	0.0224	-0.17	0.07	0.0382	-0.14	0.07	0.385	-0.05	0.1	0.465	0.05	0.18
ENSG00000147383	NSDHL	X	151999511	152038273	0.00143	0.12	0.04	0.479	0.03	0.05	0.508	0.03	0.06	0.441	0.04	0.06	0.481	0.05	0.08	0.536	0.04	0.11
ENSG00000066583	ISOC1	5	128430444	128449721	7.31e-05	-0.18	0.05	0.00694	-0.14	0.06	0.0138	-0.17	0.06	0.00355	-0.19	0.06	0.0432	-0.17	0.09	0.08	-0.17	0.13
ENSG00000149564	ESAM	11	124622026	124632186	0.0017	-0.18	0.06	0.117	-0.1	0.06	0.136	-0.13	0.09	0.139	-0.12	0.08	0.206	-0.11	0.1	0.26	-0.1	0.15
ENSG00000121989	ACVR2A	2	148602086	148688393	0.00391	-0.18	0.06	0.267	-0.07	0.07	0.199	-0.12	0.1	0.236	-0.1	0.09	0.345	-0.08	0.13	0.401	-0.07	0.18
ENSG00000078070	MCCC1	3	182733006	182833863	0.00319	-0.17	0.06	0.318	-0.05	0.06	0.271	-0.09	0.09	0.25	-0.1	0.09	0.277	-0.11	0.1	0.303	-0.12	0.14
ENSG00000125505	MBOAT7	19	54677107	54693733	0.00117	0.15	0.04	0.298	0.04	0.05	0.132	0.12	0.07	0.142	0.1	0.07	0.461	0.03	0.08	0.41	-0.06	0.13
ENSG00000158874	APOA2	1	161192082	161193421	0.0039	-0.16	0.05	0.361	-0.05	0.06	0.366	-0.07	0.08	0.457	-0.04	0.08	0.524	-0.03	0.09	0.6	-0.01	0.12
ENSG00000155906	RMND1	6	151725989	151773259	0.00553	-0.16	0.05	0.718	-0.01	0.04	0.755	0	0.05	0.698	-0.02	0.05	0.774	0	0.07	0.739	-0.01	0.09
ENSG00000187244	BCAM	19	45312328	45324673	0.000136	-0.18	0.04	0.0348	-0.1	0.05	0.00802	-0.18	0.06	0.00872	-0.17	0.06	0.0236	-0.17	0.07	0.0307	-0.17	0.1
ENSG00000075239	ACAT1	11	107992243	108018503	4.4e-05	-0.22	0.05	0.00497	-0.15	0.05	0.00553	-0.22	0.07	0.00817	-0.2	0.07	0.00125	-0.24	0.08	0.00922	-0.24	0.11
ENSG00000050426	LETMD1	12	51441745	51454207	0.00331	-0.15	0.05	0.531	-0.03	0.05	0.515	-0.04	0.07	0.469	-0.05	0.07	0.54	-0.04	0.08	0.63	-0.02	0.11
ENSG00000104853	CLPTM1	19	45457842	45496599	0.0025	0.13	0.04	0.354	0.04	0.05	0.407	0.05	0.07	0.428	0.04	0.06	0.401	0.05	0.07	0.389	0.07	0.1
ENSG00000130540	SULT4A1	22	44220389	44258398	0.000353	0.14	0.04	0.0337	0.1	0.05	0.147	0.09	0.07	0.102	0.1	0.06	0.0654	0.14	0.08	0.193	0.09	0.12
ENSG00000100650	SRSF5	14	70193617	70238722	0.000862	0.1	0.03	0.723	-0.01	0.04	0.665	0.01	0.04	0.762	0	0.04	0.76	0	0.05	0.761	0	0.06
ENSG00000171533	MAP6	11	75297963	75380165	0.00172	0.13	0.04	0.471	0.02	0.05	0.486	0.03	0.07	0.31	0.07	0.07	0.425	0.05	0.08	0.423	0.06	0.1
ENSG00000152684	PELO	5	52083774	52099880	0.000962	-0.17	0.05	0.0749	-0.1	0.06	0.0873	-0.13	0.08	0.0525	-0.16	0.08	0.248	-0.09	0.11	0.312	-0.06	0.15
ENSG00000031823	RANBP3	19	5916150	5978153	0.000778	0.14	0.04	0.277	0.04	0.05	0.16	0.09	0.07	0.115	0.12	0.07	0.409	0.04	0.09	0.528	-0.02	0.14
ENSG00000196935	SRGAP1	12	64238073	64541613	0.00383	-0.17	0.06	0.248	-0.07	0.06	0.232	-0.11	0.09	0.251	-0.1	0.09	0.336	-0.08	0.11	0.358	-0.08	0.14
ENSG00000140522	RLBP1	15	89753100	89764982	0.000246	0.21	0.06	0.0037	0.18	0.08	0.0163	0.2	0.08	0.0206	0.19	0.08	0.00745	0.24	0.1	0.00783	0.31	0.15
ENSG00000137710	RDX	11	110045605	110167447	0.00159	0.08	0.02	0.406	0.02	0.03	0.225	0.08	0.06	0.363	0.03	0.04	0.499	-0.02	0.05	0.477	-0.03	0.07
ENSG00000155158	TTC39B	9	15163620	15307358	0.00391	-0.16	0.06	0.589	-0.01	0.06	0.298	-0.09	0.09	0.434	-0.04	0.08	0.477	-0.04	0.11	0.516	-0.05	0.15
ENSG00000088812	ATRN	20	3451687	3631769	0.00474	0.16	0.05	0.547	0.02	0.05	0.534	0.04	0.07	0.481	0.05	0.07	0.52	0.05	0.09	0.572	0.04	0.13
ENSG00000183785	TUBA8	22	18593097	18629321	0.00524	-0.15	0.05	0.766	0	0.04	0.652	-0.02	0.05	0.711	-0.01	0.05	0.726	-0.01	0.07	0.728	-0.01	0.09
ENSG00000100083	GGA1	22	38004481	38029571	0.00221	-0.15	0.05	0.305	-0.05	0.06	0.282	-0.08	0.08	0.216	-0.1	0.08	0.263	-0.1	0.1	0.285	-0.11	0.13
ENSG00000261371	PECAM1	NA	NA	NA	0.000301	-0.22	0.06	0.0572	-0.13	0.07	0.011	-0.21	0.08	0.0112	-0.2	0.07	0.137	-0.16	0.13	0.198	-0.13	0.19
ENSG00000083799	CYLD	16	50775961	50835846	0.000144	0.13	0.03	0.0508	0.07	0.04	0.0463	0.12	0.06	0.0108	0.16	0.06	0.22	0.07	0.08	0.454	-0.01	0.15
ENSG00000217930	PAM16	16	4381550	4405608	0.00625	-0.16	0.06	0.657	-0.01	0.06	0.719	0	0.06	0.686	0.01	0.06	0.665	-0.02	0.1	0.673	-0.03	0.14
ENSG00000132153	DHX30	3	47844399	47891685	0.00103	0.08	0.02	0.624	0.01	0.03	0.64	-0.01	0.05	0.679	-0.01	0.04	0.603	0.02	0.06	0.637	0.02	0.08
ENSG00000128683	GAD1	2	171669723	171717661	0.00253	-0.13	0.04	0.368	-0.04	0.05	0.354	-0.06	0.07	0.411	-0.05	0.07	0.56	-0.02	0.08	0.551	-0.02	0.1
ENSG00000144834	TAGLN3	3	111717511	111732734	0.00195	0.15	0.05	0.297	0.06	0.07	0.225	0.09	0.08	0.235	0.09	0.08	0.361	0.07	0.11	0.418	0.06	0.16
ENSG00000090863	GLG1	16	74485856	74641012	0.00324	0.11	0.03	0.554	0.01	0.05	0.441	0.03	0.06	0.386	0.05	0.06	0.554	0	0.13	0.401	0.08	0.12
ENSG00000115808	STRN	2	37070783	37193615	0.00218	-0.13	0.04	0.57	-0.01	0.04	0.444	-0.05	0.06	0.494	-0.04	0.06	0.644	-0.01	0.06	0.598	0.03	0.09
ENSG00000172375	C2CD2L	11	118972908	118989252	0.00177	-0.14	0.04	0.207	-0.06	0.05	0.161	-0.11	0.07	0.204	-0.09	0.07	0.302	-0.07	0.09	0.361	-0.05	0.13
ENSG00000137845	ADAM10	15	58887403	59042177	0.000977	0.11	0.03	0.39	0.02	0.04	0.208	0.08	0.06	0.223	0.07	0.06	0.247	0.07	0.06	0.278	0.07	0.08
ENSG00000090273	NUDC	1	27226729	27273353	0.00143	-0.12	0.03	0.636	0.01	0.04	0.507	-0.03	0.06	0.479	-0.04	0.06	0.671	0	0.07	0.627	0.02	0.1
ENSG00000075240	GRAMD4	22	46971909	47075688	0.00255	0.14	0.04	0.449	0.03	0.05	0.408	0.06	0.07	0.39	0.06	0.07	0.591	0.02	0.08	0.626	-0.01	0.12
ENSG00000182934	SRPR	11	126132814	126139039	0.00206	-0.15	0.04	0.571	-0.01	0.06	0.355	-0.07	0.08	0.347	-0.07	0.08	0.549	-0.02	0.08	0.593	0.02	0.13
ENSG00000120049	KCNIP2	10	103585731	103603677	0.00253	0.15	0.05	0.213	0.07	0.06	0.246	0.08	0.08	0.186	0.1	0.08	0.263	0.09	0.1	0.273	0.11	0.15
ENSG00000164466	SFXN1	5	174904065	174956745	0.00259	-0.13	0.04	0.553	-0.02	0.04	0.509	-0.04	0.05	0.457	-0.05	0.06	0.519	-0.04	0.06	0.59	-0.02	0.07
ENSG00000196090	PTPRT	20	40701392	41818610	0.00224	-0.13	0.04	0.736	0	0.04	0.671	-0.01	0.05	0.597	-0.03	0.05	0.712	-0.01	0.06	0.745	0	0.08
ENSG00000117118	SDHB	1	17345217	17380665	0.000708	-0.13	0.04	0.0368	-0.12	0.05	0.25	-0.05	0.07	0.491	-0.01	0.07	0.34	-0.04	0.08	0.452	-0.02	0.11
ENSG00000136485	DCAF7	17	61627822	61671639	0.0028	0.14	0.04	0.637	0.01	0.05	0.572	0.03	0.06	0.509	0.04	0.07	0.676	0.01	0.07	0.628	-0.03	0.11
ENSG00000011105	TSPAN9	12	3186521	3395730	0.00107	-0.21	0.06	0.103	-0.1	0.07	0.0184	-0.21	0.09	0.0338	-0.18	0.08	0.0687	-0.18	0.11	0.0826	-0.2	0.15
ENSG00000004468	CD38	4	15779898	15854853	0.00382	0.15	0.05	0.462	0.04	0.05	0.431	0.06	0.08	0.431	0.06	0.07	0.446	0.06	0.08	0.488	0.05	0.11
ENSG00000145675	PIK3R1	5	67511548	67597649	0.00311	-0.14	0.04	0.338	-0.05	0.05	0.42	-0.05	0.07	0.451	-0.04	0.07	0.379	-0.07	0.09	0.382	-0.09	0.13
ENSG00000020129	NCDN	1	36023074	36032875	0.00119	-0.12	0.03	0.485	-0.01	0.05	0.225	-0.08	0.07	0.213	-0.09	0.07	0.466	0.02	0.07	0.364	0.07	0.11
ENSG00000143819	EPHX1	1	225997794	226033260	0.00154	0.16	0.05	0.0562	0.1	0.06	0.0394	0.16	0.08	0.351	0.04	0.09	0.0835	0.15	0.11	0.0537	0.23	0.14
ENSG00000117228	GBP1	1	89518002	89531043	0.00375	-0.15	0.05	0.601	-0.01	0.05	0.447	-0.05	0.07	0.496	-0.04	0.07	0.629	-0.01	0.08	0.631	0.02	0.12
ENSG00000211890	IGHA2	14	106053226	106054732	0.00444	0.24	0.09	0.0482	0.16	0.1	0.0707	0.19	0.11	0.0752	0.18	0.11	0.0644	0.22	0.13	0.0935	0.23	0.17
ENSG00000070367	EXOC5	14	57670518	57735726	0.00145	0.14	0.04	0.0934	0.09	0.05	0.122	0.1	0.07	0.323	0.04	0.07	0.463	0.02	0.09	0.483	-0.02	0.14
ENSG00000138796	HADH	4	108910870	108956331	0.00018	-0.19	0.05	0.00334	-0.15	0.05	0.0403	-0.15	0.08	0.00964	-0.18	0.07	0.0243	-0.18	0.08	0.0472	-0.19	0.12
ENSG00000077380	DYNC1I2	2	172543919	172604930	0.00359	0.11	0.04	0.489	0.02	0.04	0.35	0.06	0.06	0.486	0.03	0.06	0.413	0.05	0.06	0.354	0.08	0.09
ENSG00000166159	LRTM2	12	1929433	1945918	0.000571	-0.17	0.05	0.0173	-0.14	0.06	0.078	-0.14	0.09	0.0859	-0.13	0.09	0.164	-0.11	0.11	0.176	-0.13	0.14
ENSG00000134369	NAV1	1	201592411	201796102	0.00127	0.14	0.04	0.112	0.08	0.05	0.117	0.11	0.07	0.151	0.1	0.07	0.261	0.07	0.09	0.335	0.05	0.13
ENSG00000121060	TRIM25	17	54965270	54991399	0.00185	-0.16	0.05	0.133	-0.08	0.05	0.133	-0.12	0.08	0.13	-0.12	0.07	0.214	-0.1	0.09	0.29	-0.07	0.12
ENSG00000112186	CAP2	6	17393447	17558023	0.00385	0.12	0.04	0.363	0.02	0.05	0.168	0.08	0.07	0.202	0.08	0.07	0.291	-0.05	0.07	0.107	-0.17	0.11
ENSG00000144848	ATG3	3	112251356	112280893	0.00229	-0.15	0.05	0.498	0.01	0.05	0.403	-0.04	0.07	0.223	-0.1	0.08	0.578	-0.01	0.08	0.469	0.04	0.11
ENSG00000120708	TGFBI	5	135364584	135399507	0.00348	0.12	0.04	0.508	0.03	0.04	0.46	0.04	0.06	0.608	0.01	0.05	0.691	0	0.05	0.582	-0.03	0.08
ENSG00000164687	FABP5	8	82192598	82197012	0.00592	0.14	0.05	0.542	0.02	0.04	0.497	0.04	0.07	0.498	0.04	0.06	0.564	0.03	0.08	0.532	0.05	0.1
ENSG00000115310	RTN4	2	55199325	55339757	0.00272	0.12	0.04	0.367	0.04	0.05	0.276	0.08	0.07	0.453	0.03	0.06	0.567	0.01	0.08	0.524	0.02	0.09
ENSG00000152818	UTRN	6	144606837	145174170	0.000472	-0.12	0.03	0.00756	-0.11	0.04	0.148	-0.06	0.06	0.0564	-0.1	0.06	0.271	0.04	0.07	0.0406	0.17	0.09
ENSG00000239264	TXNDC5	6	7881483	8026646	0.0027	0.18	0.06	0.17	0.08	0.07	0.065	0.16	0.08	0.129	0.11	0.08	0.254	0.1	0.14	0.317	0.09	0.19
ENSG00000145192	AHSG	3	186330712	186339107	0.00152	-0.18	0.06	0.0529	-0.11	0.06	0.0421	-0.17	0.08	0.13	-0.11	0.09	0.0481	-0.18	0.1	0.0501	-0.23	0.14
ENSG00000106244	PDAP1	7	98989671	99006452	0.00226	-0.15	0.05	0.177	-0.07	0.06	0.16	-0.11	0.08	0.144	-0.11	0.08	0.298	-0.07	0.09	0.517	0.01	0.15
ENSG00000273962	IGKV2-40	NA	NA	NA	0.0164	0.16	0.07	0.489	0.04	0.07	0.516	0.04	0.08	0.439	0.06	0.08	0.533	0.04	0.12	0.567	0.04	0.16
ENSG00000105227	PRX	19	40899675	40919273	0.0091	-0.17	0.07	0.425	-0.04	0.07	0.336	-0.09	0.1	0.344	-0.08	0.1	0.456	-0.06	0.13	0.505	-0.05	0.17
ENSG00000141741	MIEN1	17	37884749	37887040	0.00281	0.14	0.04	0.48	0.02	0.05	0.377	0.06	0.07	0.33	0.07	0.08	0.555	0.02	0.08	0.592	-0.02	0.12
ENSG00000110955	ATP5B	12	57031959	57039798	0.00292	-0.13	0.04	0.801	0	0.02	0.765	0.01	0.04	0.809	0.01	0.03	0.788	-0.01	0.04	0.774	-0.02	0.05
ENSG00000155506	LARP1	5	154092462	154197167	0.0038	0.1	0.03	0.493	0.02	0.04	0.475	0.03	0.05	0.492	0.03	0.05	0.563	0.02	0.08	0.494	0.05	0.08
ENSG00000196365	LONP1	19	5691845	5720583	0.00261	-0.14	0.05	0.178	-0.06	0.05	0.162	-0.09	0.08	0.185	-0.09	0.07	0.107	-0.14	0.09	0.0943	-0.19	0.14
ENSG00000144566	RAB5A	3	19988571	20026667	0.00312	0.16	0.05	0.0955	0.1	0.06	0.164	0.1	0.08	0.116	0.12	0.08	0.193	0.09	0.12	0.127	0.14	0.11
ENSG00000065526	SPEN	1	16174359	16266955	0.00387	-0.17	0.06	0.17	-0.08	0.07	0.163	-0.12	0.09	0.202	-0.1	0.09	0.227	-0.11	0.11	0.407	-0.04	0.15
ENSG00000166402	TUB	11	8040791	8127659	0.00679	-0.14	0.05	0.292	-0.06	0.06	0.5	0.02	0.08	0.374	-0.05	0.07	0.467	-0.04	0.1	0.519	-0.04	0.14
ENSG00000117640	MTFR1L	1	26145131	26159432	0.00427	-0.13	0.04	0.5	-0.03	0.05	0.494	-0.04	0.06	0.576	-0.02	0.06	0.657	0.01	0.07	0.675	0.01	0.1
ENSG00000197879	MYO1C	17	1367392	1396106	0.000239	-0.13	0.03	0.088	-0.06	0.04	0.0189	-0.12	0.04	0.0165	-0.12	0.04	0.0414	-0.11	0.06	0.0334	-0.11	0.06
ENSG00000149930	TAOK2	16	29984962	30003582	0.00239	0.12	0.04	0.323	0.04	0.05	0.32	0.05	0.06	0.221	0.08	0.07	0.409	-0.03	0.08	0.328	-0.09	0.11
ENSG00000161082	CELF5	19	3224701	3297074	0.0059	0.15	0.05	0.411	0.03	0.05	0.293	0.09	0.08	0.362	0.06	0.08	0.456	0.05	0.11	0.512	0.04	0.16
ENSG00000178209	PLEC	8	144989321	145050902	0.00171	0.11	0.03	0.483	0	0.04	0.17	0.06	0.06	0.244	0.04	0.06	0.0267	0.19	0.09	0.019	0.31	0.13
ENSG00000211943	IGHV3-15	14	106610313	106610852	0.00599	0.22	0.08	0.103	0.12	0.08	0.0924	0.17	0.1	0.0688	0.18	0.1	0.197	0.14	0.14	0.257	0.12	0.19
ENSG00000170542	SERPINB9	6	2887500	2903514	0.00367	0.14	0.05	0.596	-0.02	0.05	0.586	0.02	0.06	0.57	0.02	0.06	0.579	0.03	0.09	0.568	0.05	0.12
ENSG00000185477	GPRIN3	4	90157537	90229161	0.00288	-0.14	0.04	0.338	-0.04	0.06	0.313	-0.07	0.07	0.265	-0.08	0.07	0.333	-0.07	0.08	0.391	-0.06	0.11
ENSG00000033178	UBA6	4	68478370	68566897	0.000777	-0.14	0.04	0.0563	-0.09	0.05	0.0742	-0.11	0.06	0.0422	-0.13	0.06	0.208	-0.08	0.09	0.265	-0.06	0.12
ENSG00000084073	ZMPSTE24	1	40723779	40759856	0.0029	0.16	0.05	0.144	0.08	0.06	0.0975	0.14	0.08	0.133	0.11	0.07	0.191	0.09	0.08	0.253	0.08	0.11
ENSG00000153774	CFDP1	16	75327596	75467383	0.0024	-0.13	0.04	0.291	-0.05	0.06	0.166	-0.1	0.07	0.319	-0.06	0.08	0.361	-0.06	0.12	0.42	-0.05	0.16
ENSG00000179399	GPC5	13	92050929	93519490	0.00443	-0.17	0.06	0.254	-0.06	0.06	0.167	-0.12	0.09	0.181	-0.11	0.09	0.459	-0.04	0.11	0.554	0.01	0.17
ENSG00000119471	HSDL2	9	115142217	115234690	0.003	-0.15	0.05	0.222	-0.06	0.05	0.183	-0.11	0.08	0.169	-0.11	0.08	0.322	-0.07	0.09	0.441	-0.03	0.14
ENSG00000079557	AFM	4	74347400	74369691	0.000771	-0.21	0.06	0.0151	-0.15	0.06	0.0217	-0.2	0.09	0.0387	-0.18	0.09	0.0106	-0.23	0.1	0.011	-0.28	0.14
ENSG00000085662	AKR1B1	7	134127102	134144036	0.00175	-0.17	0.05	0.0585	-0.08	0.05	0.0104	-0.18	0.07	0.013	-0.17	0.07	0.345	0.02	0.07	0.0431	0.25	0.12
ENSG00000138688	KIAA1109	4	123073488	123283913	0.00225	-0.12	0.04	0.176	-0.07	0.05	0.229	-0.08	0.07	0.245	-0.07	0.07	0.312	-0.06	0.08	0.344	-0.06	0.11
ENSG00000142208	AKT1	14	105235686	105262088	0.00151	0.16	0.05	0.208	0.06	0.06	0.0814	0.14	0.07	0.0856	0.13	0.07	0.167	0.11	0.09	0.213	0.11	0.14
ENSG00000087250	MT3	16	56622986	56625000	0.00534	0.17	0.06	0.266	0.06	0.07	0.268	0.09	0.09	0.235	0.1	0.09	0.211	0.13	0.11	0.243	0.14	0.15
ENSG00000197444	OGDHL	10	50942689	50970425	0.00545	-0.13	0.05	0.767	0	0.03	0.772	0	0.04	0.73	-0.01	0.04	0.671	-0.02	0.06	0.664	-0.04	0.09
ENSG00000081237	PTPRC	1	198607801	198726545	0.00559	0.12	0.04	0.58	0.02	0.04	0.631	0.02	0.05	0.703	0	0.05	0.649	-0.02	0.09	0.677	0.01	0.09
ENSG00000211677	IGLC2	22	23243156	23243617	0.00835	0.18	0.07	0.302	0.07	0.08	0.259	0.11	0.11	0.267	0.1	0.1	0.364	0.08	0.14	0.413	0.08	0.18
ENSG00000104331	IMPAD1	8	57870492	57906403	0.00409	0.14	0.05	0.18	0.06	0.06	0.119	0.11	0.08	0.13	0.1	0.08	0.0999	0.15	0.12	0.0772	0.24	0.18
ENSG00000159189	C1QC	1	22970123	22974603	0.00314	0.13	0.04	0.163	0.09	0.06	0.353	0.05	0.08	0.315	0.06	0.07	0.286	0.08	0.1	0.306	0.1	0.14
ENSG00000123992	DNPEP	2	220238268	220264744	0.00518	-0.14	0.05	0.422	-0.03	0.05	0.328	-0.07	0.08	0.328	-0.07	0.07	0.436	-0.05	0.08	0.481	-0.04	0.11
ENSG00000213977	TAX1BP3	17	3566196	3571976	0.00641	0.14	0.05	0.532	0.02	0.05	0.366	0.07	0.07	0.476	0.04	0.07	0.562	0.02	0.08	0.599	0.02	0.12
ENSG00000168924	LETM1	4	1813206	1857974	0.00566	-0.14	0.05	0.613	-0.01	0.04	0.451	-0.05	0.07	0.452	-0.05	0.07	0.676	0	0.05	0.478	0.06	0.09
ENSG00000113558	SKP1	5	133484633	133512729	0.00448	0.13	0.04	0.344	0.05	0.05	0.52	0.02	0.06	0.412	0.04	0.06	0.325	0.09	0.1	0.34	0.13	0.17
ENSG00000265808	SEC22B	NA	NA	NA	0.00351	-0.14	0.05	0.495	0.03	0.05	0.427	-0.05	0.07	0.446	-0.04	0.07	0.622	0	0.06	0.442	0.06	0.1
ENSG00000102172	SMS	X	21958691	22025798	0.00826	-0.14	0.05	0.567	-0.02	0.05	0.545	-0.03	0.06	0.647	-0.01	0.06	0.665	-0.01	0.09	0.625	-0.03	0.1
ENSG00000071127	WDR1	4	10075963	10118573	0.0013	0.13	0.04	0.504	0.01	0.05	0.139	0.1	0.07	0.188	0.08	0.07	0.142	0.12	0.09	0.202	0.11	0.11
ENSG00000099284	H2AFY2	10	71812552	71872036	0.000309	-0.18	0.05	0.00814	-0.14	0.06	0.02	-0.17	0.07	0.0188	-0.17	0.07	0.0128	-0.21	0.09	0.0212	-0.24	0.14
ENSG00000129538	RNASE1	14	21269387	21271437	0.00531	0.15	0.05	0.361	0.04	0.06	0.248	0.1	0.08	0.323	0.06	0.07	0.444	0.04	0.09	0.579	-0.02	0.14
ENSG00000097033	SH3GLB1	1	87170259	87213867	0.00212	0.15	0.05	0.0852	0.1	0.06	0.0879	0.13	0.07	0.0955	0.12	0.07	0.298	0.07	0.1	0.372	0.04	0.14
ENSG00000106049	HIBADH	7	27565061	27702614	0.00264	-0.14	0.05	0.185	-0.06	0.06	0.327	-0.05	0.08	0.245	-0.07	0.07	0.129	-0.16	0.11	0.149	-0.21	0.18
ENSG00000162267	ITIH3	3	52828784	52843025	0.0066	-0.15	0.06	0.457	-0.03	0.06	0.393	-0.06	0.08	0.356	-0.07	0.08	0.462	-0.05	0.09	0.53	-0.03	0.13
ENSG00000285292	ABCF2-H2BE1	NA	NA	NA	0.00128	-0.14	0.04	0.0874	-0.08	0.05	0.0638	-0.13	0.07	0.0689	-0.12	0.07	0.339	-0.05	0.09	0.475	0.01	0.15
ENSG00000038274	MAT2B	5	162930120	162946342	0.00178	0.16	0.05	0.177	0.07	0.06	0.111	0.13	0.08	0.109	0.12	0.07	0.127	0.13	0.08	0.165	0.12	0.11
ENSG00000188612	SUMO2	17	73163408	73179078	0.002	0.15	0.05	0.114	0.08	0.06	0.0961	0.13	0.08	0.0902	0.13	0.07	0.23	0.09	0.11	0.292	0.08	0.16
ENSG00000014824	SLC30A9	4	41992489	42092474	0.00563	-0.14	0.05	0.505	-0.03	0.05	0.504	-0.04	0.07	0.581	-0.02	0.07	0.455	-0.05	0.07	0.488	-0.06	0.1
ENSG00000211450	C11orf31	11	57508825	57510986	0.00712	-0.14	0.05	0.382	-0.04	0.06	0.403	-0.05	0.07	0.516	-0.03	0.07	0.56	0.01	0.08	0.482	0.05	0.12
ENSG00000152795	HNRNPDL	4	83343717	83351294	0.0005	0.09	0.02	0.073	0.07	0.05	0.134	0.05	0.05	0.377	-0.01	0.05	0.000812	0.25	0.07	0.000124	0.48	0.12
ENSG00000141750	STAC2	17	37366789	37382125	0.00347	-0.14	0.04	0.528	-0.01	0.05	0.177	-0.11	0.08	0.254	-0.07	0.07	0.57	-0.01	0.07	0.331	0.08	0.11
ENSG00000102317	RBM3	X	48432837	48437454	0.00544	0.11	0.04	0.573	0.02	0.04	0.546	0.03	0.05	0.604	0.02	0.05	0.583	0.03	0.07	0.563	0.05	0.1
ENSG00000167862	ICT1	17	73008765	73017356	0.00285	0.13	0.04	0.305	0.04	0.05	0.271	0.07	0.07	0.229	0.09	0.07	0.344	0.06	0.08	0.41	0.04	0.11
ENSG00000124772	CPNE5	6	36708552	36807778	0.00411	-0.11	0.03	0.357	-0.02	0.05	0.409	-0.02	0.06	0.313	-0.04	0.06	0.106	-0.14	0.09	0.0817	-0.26	0.16
ENSG00000163932	PRKCD	3	53190025	53226733	0.00537	0.13	0.04	0.518	0.02	0.04	0.381	0.06	0.07	0.448	0.04	0.06	0.643	0.01	0.07	0.571	-0.03	0.11
ENSG00000074800	ENO1	1	8921061	8939308	0.00336	0.14	0.05	0.476	-0.01	0.05	0.154	0.11	0.08	0.276	0.06	0.07	0.204	0.11	0.1	0.214	0.15	0.15
ENSG00000254709	IGLL5	22	23229960	23238287	0.00795	0.18	0.07	0.246	0.07	0.08	0.212	0.11	0.1	0.159	0.13	0.09	0.323	0.09	0.13	0.384	0.07	0.18
ENSG00000179041	RRS1	8	67341263	67342966	0.00976	0.16	0.06	0.41	0.04	0.07	0.353	0.08	0.09	0.333	0.08	0.09	0.452	0.05	0.12	0.501	0.05	0.16
ENSG00000110436	SLC1A2	11	35272753	35441610	0.00202	-0.13	0.04	0.488	0.01	0.06	0.167	-0.1	0.08	0.178	-0.1	0.08	0.513	-0.01	0.07	0.349	0.08	0.12
ENSG00000168397	ATG4B	2	242576628	242613272	0.00786	-0.14	0.05	0.587	-0.01	0.05	0.407	-0.06	0.07	0.43	-0.05	0.07	0.523	-0.03	0.1	0.527	-0.05	0.13
ENSG00000149131	SERPING1	11	57364860	57382326	0.00054	-0.15	0.04	0.0161	-0.12	0.06	0.00876	-0.18	0.08	0.0508	-0.12	0.07	0.0255	-0.18	0.09	0.038	-0.21	0.13
ENSG00000049449	RCN1	11	31833939	32127301	0.00464	0.12	0.04	0.442	0.03	0.05	0.371	0.06	0.07	0.478	0.03	0.06	0.479	0.04	0.07	0.531	0.03	0.11
ENSG00000140740	UQCRC2	16	21963981	21994981	0.00142	-0.1	0.03	0.337	0.02	0.03	0.26	-0.06	0.06	0.194	-0.07	0.06	0.394	-0.03	0.06	0.575	0	0.08
ENSG00000177459	C8orf47	8	99076539	99105838	0.00661	-0.15	0.06	0.251	-0.06	0.06	0.338	-0.06	0.09	0.217	-0.1	0.09	0.373	-0.07	0.12	0.431	-0.06	0.17
ENSG00000145191	EIF2B5	3	183852826	184402546	0.00605	-0.17	0.06	0.33	-0.04	0.07	0.14	-0.13	0.09	0.148	-0.12	0.08	0.36	-0.07	0.14	0.437	-0.04	0.18
ENSG00000108468	CBX1	17	46147414	46178883	0.00353	-0.12	0.04	0.114	-0.09	0.06	0.442	-0.02	0.07	0.35	-0.04	0.07	0.29	-0.06	0.09	0.227	-0.11	0.12
ENSG00000054356	PTPRN	2	220154345	220174370	0.00307	0.12	0.04	0.2	0.06	0.05	0.317	0.05	0.07	0.193	0.09	0.07	0.561	0.01	0.08	0.493	-0.03	0.11
ENSG00000168394	TAP1	6	32812986	32821755	0.00832	-0.15	0.05	0.582	-0.01	0.05	0.372	-0.07	0.08	0.412	-0.05	0.08	0.61	-0.01	0.08	0.474	0.07	0.14
ENSG00000167549	CORO6	17	27941774	27949925	0.00514	0.14	0.05	0.271	0.06	0.06	0.272	0.08	0.08	0.264	0.08	0.08	0.394	0.05	0.09	0.494	0.02	0.13
ENSG00000130203	APOE	19	45409011	45412650	0.00567	-0.16	0.06	0.211	-0.07	0.06	0.168	-0.12	0.08	0.18	-0.11	0.08	0.328	-0.07	0.1	0.377	-0.06	0.14
ENSG00000075151	EIF4G3	1	21132963	21503377	0.00445	0.11	0.03	0.331	0.03	0.05	0.368	0.03	0.06	0.548	0.01	0.06	0.198	0.12	0.1	0.177	0.2	0.16
ENSG00000111181	SLC6A12	12	299243	323736	0.00575	-0.16	0.06	0.179	-0.08	0.06	0.216	-0.1	0.09	0.182	-0.11	0.08	0.249	-0.1	0.1	0.316	-0.08	0.14
ENSG00000125868	DSTN	20	17550508	17590564	0.00549	0.13	0.05	0.529	0.01	0.05	0.314	0.07	0.07	0.41	0.05	0.07	0.526	0.03	0.07	0.557	-0.03	0.11
ENSG00000133627	ACTR3B	7	152456834	152552463	0.00915	0.12	0.04	0.298	0.04	0.05	0.342	0.05	0.06	0.34	0.05	0.06	0.573	0	0.06	0.308	-0.1	0.1
ENSG00000058866	DGKG	3	185823457	186080026	0.00327	-0.13	0.04	0.584	0.01	0.06	0.343	-0.06	0.07	0.332	-0.06	0.07	0.567	-0.01	0.08	0.528	0.03	0.12
ENSG00000109790	KLHL5	4	39046659	39128477	0.0221	-0.4	0.25	0.0514	-0.27	0.18	0.0771	-0.36	0.28	0.0816	-0.34	0.27	0.119	-0.31	0.27	0.161	-0.29	0.3
ENSG00000160310	PRMT2	21	48055079	48085036	0.00893	0.16	0.06	0.274	0.06	0.07	0.261	0.1	0.1	0.27	0.09	0.09	0.362	0.08	0.12	0.412	0.07	0.17
ENSG00000118785	SPP1	4	88896819	88904562	0.00274	-0.16	0.05	0.247	-0.04	0.06	0.0264	-0.18	0.08	0.0435	-0.15	0.08	0.307	0.03	0.07	0.053	0.23	0.12
ENSG00000116096	SPR	2	73114489	73119287	0.00367	-0.13	0.04	0.422	-0.02	0.05	0.231	-0.08	0.07	0.25	-0.07	0.07	0.353	-0.06	0.09	0.412	-0.05	0.12
ENSG00000130822	PNCK	X	152935185	152954465	0.00289	0.11	0.03	0.158	0.07	0.05	0.24	0.06	0.06	0.226	0.07	0.06	0.462	0.02	0.08	0.537	-0.02	0.12
ENSG00000067829	IDH3G	X	153051221	153059978	0.00947	-0.14	0.05	0.613	-0.02	0.04	0.596	-0.03	0.06	0.618	-0.02	0.06	0.677	-0.01	0.06	0.698	0.01	0.09
ENSG00000083223	ZCCHC6	9	88902648	88969369	0.0149	0.17	0.07	0.365	0.05	0.07	0.312	0.09	0.1	0.321	0.09	0.1	0.421	0.06	0.13	0.469	0.06	0.17
ENSG00000177469	PTRF	17	40554470	40575535	0.000749	-0.11	0.03	0.0422	-0.08	0.04	0.087	-0.09	0.06	0.0457	-0.1	0.05	0.0285	-0.12	0.06	0.0256	-0.14	0.08
ENSG00000177301	KCNA2	1	111136202	111174096	0.00359	-0.1	0.03	0.61	0.01	0.03	0.654	-0.01	0.04	0.535	-0.03	0.05	0.657	0.01	0.05	0.586	0.03	0.08
ENSG00000126217	MCF2L	13	113548692	113754053	0.00563	-0.14	0.05	0.313	-0.05	0.06	0.228	-0.09	0.08	0.22	-0.09	0.08	0.41	-0.05	0.1	0.466	-0.03	0.14
ENSG00000164742	ADCY1	7	45613739	45762715	0.00293	-0.13	0.04	0.168	-0.06	0.05	0.175	-0.09	0.07	0.274	-0.06	0.07	0.21	-0.09	0.08	0.292	-0.08	0.12
ENSG00000139200	PIANP	12	6802958	6809966	0.00238	0.17	0.05	0.0882	0.09	0.06	0.0476	0.17	0.08	0.0602	0.14	0.07	0.198	0.11	0.12	0.26	0.09	0.17
ENSG00000101365	IDH3B	20	2639041	2644865	0.0098	-0.13	0.05	0.671	-0.01	0.04	0.684	-0.01	0.05	0.701	-0.01	0.05	0.74	0	0.06	0.648	0.03	0.09
ENSG00000166598	HSP90B1	12	104323885	104347423	0.000418	0.14	0.04	0.0246	0.1	0.05	0.0129	0.15	0.06	0.0139	0.15	0.06	0.234	0.08	0.09	0.378	0.01	0.17
ENSG00000166197	NOLC1	10	103911933	103923627	0.00406	0.1	0.03	0.158	0.06	0.05	0.288	0.05	0.06	0.238	0.06	0.06	0.216	0.08	0.08	0.189	0.13	0.13
ENSG00000161960	EIF4A1	17	7476024	7482323	0.00625	0.11	0.04	0.508	0.02	0.04	0.651	0.01	0.06	0.511	0.03	0.06	0.553	0.03	0.07	0.547	0.04	0.1
ENSG00000112782	CLIC5	6	45868045	46048132	0.008	-0.19	0.08	0.0373	-0.15	0.09	0.094	-0.15	0.12	0.19	-0.11	0.12	0.0221	-0.29	0.13	0.0124	-0.46	0.23
ENSG00000174547	MRPL11	11	66202546	66234209	0.00273	0.11	0.04	0.468	-0.02	0.04	0.469	0.02	0.06	0.226	0.08	0.07	0.409	-0.03	0.07	0.281	-0.09	0.1
ENSG00000168522	FNTA	8	42889337	42940931	0.00439	0.11	0.04	0.468	-0.03	0.05	0.489	0.03	0.05	0.422	0.04	0.06	0.5	-0.03	0.07	0.61	0.01	0.07
ENSG00000102316	MAGED2	X	54834032	54842445	0.00624	0.12	0.04	0.0407	0.09	0.05	0.137	0.07	0.06	0.483	0.01	0.06	0.0109	0.29	0.11	0.00242	0.56	0.19
ENSG00000130429	ARPC1B	7	98971872	98992424	0.00644	0.11	0.04	0.608	0.02	0.04	0.71	0	0.05	0.72	0	0.05	0.727	0	0.06	0.699	0.01	0.09
ENSG00000172046	USP19	3	49145479	49158371	0.00897	-0.12	0.04	0.348	-0.04	0.05	0.466	-0.02	0.06	0.552	0	0.06	0.281	-0.12	0.12	0.241	-0.22	0.21
ENSG00000175130	MARCKSL1	1	32799433	32801980	0.00711	0.13	0.05	0.671	0	0.04	0.482	0.04	0.06	0.533	0.03	0.06	0.669	-0.01	0.06	0.638	-0.02	0.09
ENSG00000132294	EFR3A	8	132916335	133025889	0.00966	-0.13	0.05	0.613	-0.02	0.04	0.57	-0.03	0.06	0.597	-0.02	0.06	0.641	-0.02	0.07	0.675	-0.01	0.1
ENSG00000087053	MTMR2	11	95566046	95658479	0.00322	0.16	0.05	0.0682	0.08	0.06	0.0194	0.17	0.09	0.172	0.08	0.08	0.0139	-0.32	0.22	0.377	-0.07	0.18
ENSG00000069966	GNB5	15	52413117	52483566	0.00868	-0.11	0.04	0.321	-0.03	0.04	0.16	-0.1	0.07	0.357	-0.04	0.06	0.434	-0.02	0.07	0.255	-0.08	0.09
ENSG00000189221	MAOA	X	43515467	43606068	0.00923	-0.13	0.05	0.399	-0.04	0.05	0.473	-0.04	0.07	0.475	-0.04	0.06	0.593	0.01	0.07	0.539	0.04	0.1
ENSG00000182551	ADI1	2	3501132	3523507	0.00615	0.12	0.04	0.436	0.03	0.05	0.366	0.06	0.07	0.354	0.06	0.07	0.413	0.05	0.09	0.404	0.07	0.11
ENSG00000151461	UPF2	10	11962021	12085169	0.00644	-0.11	0.04	0.453	-0.03	0.05	0.374	-0.05	0.06	0.413	-0.04	0.06	0.454	-0.04	0.09	0.459	-0.06	0.12
ENSG00000146535	GNA12	7	2767746	2883958	0.00998	0.13	0.05	0.475	0.03	0.04	0.589	0.02	0.06	0.538	0.03	0.06	0.573	0.03	0.09	0.55	0.05	0.11
ENSG00000160877	NACC1	19	13228917	13251955	0.00805	0.15	0.06	0.279	0.06	0.06	0.217	0.1	0.08	0.294	0.07	0.08	0.297	0.09	0.11	0.334	0.09	0.15
ENSG00000136478	TEX2	17	62224587	62340661	0.00138	-0.15	0.04	0.456	0.01	0.06	0.149	-0.09	0.08	0.0325	-0.18	0.09	0.299	0.04	0.07	0.0758	0.19	0.12
ENSG00000066322	ELOVL1	1	43829068	43833696	0.00805	0.13	0.05	0.434	0.03	0.05	0.37	0.06	0.07	0.388	0.05	0.07	0.555	-0.03	0.13	0.599	-0.01	0.12
ENSG00000004455	AK2	1	33473585	33546597	0.00495	-0.14	0.05	0.305	-0.04	0.05	0.313	-0.06	0.08	0.207	-0.1	0.08	0.312	-0.07	0.08	0.458	-0.03	0.12
ENSG00000107438	PDLIM1	10	96997329	97050781	0.00508	0.12	0.04	0.253	0.06	0.05	0.285	0.07	0.06	0.297	0.06	0.06	0.49	0.03	0.07	0.575	0	0.1
ENSG00000106078	COBL	7	51083909	51384515	0.00526	0.13	0.05	0.297	0.05	0.05	0.241	0.09	0.08	0.286	0.07	0.07	0.26	0.09	0.08	0.264	0.1	0.11
ENSG00000177600	RPLP2	11	809647	812880	0.00374	-0.12	0.04	0.319	-0.04	0.05	0.25	-0.07	0.06	0.173	-0.09	0.07	0.271	-0.07	0.08	0.302	-0.08	0.12
ENSG00000145681	HAPLN1	5	82933624	83017432	0.00562	0.15	0.05	0.204	0.07	0.06	0.121	0.13	0.08	0.173	0.1	0.08	0.265	0.08	0.1	0.337	0.06	0.14
ENSG00000197535	MYO5A	15	52599480	52821247	0.00274	-0.13	0.04	0.135	-0.06	0.05	0.0204	-0.15	0.06	0.0823	-0.1	0.06	0.0788	-0.1	0.06	0.0228	-0.14	0.06
ENSG00000034053	APBA2	15	29129629	29410518	0.0013	-0.17	0.05	0.0166	-0.13	0.06	0.0276	-0.16	0.07	0.0202	-0.16	0.07	0.0429	-0.16	0.1	0.0249	-0.21	0.12
ENSG00000121769	FABP3	1	31838472	31849697	0.00536	0.15	0.05	0.0918	0.09	0.06	0.216	0.08	0.08	0.127	0.1	0.07	0.124	0.13	0.1	0.109	0.18	0.14
ENSG00000178773	CPNE7	16	89642176	89663654	0.0068	0.14	0.05	0.327	0.04	0.05	0.263	0.08	0.07	0.213	0.1	0.08	0.354	0.06	0.09	0.389	0.06	0.13
ENSG00000114054	PCCB	3	135969148	136056738	0.00674	-0.15	0.05	0.442	-0.03	0.06	0.299	-0.08	0.08	0.315	-0.07	0.08	0.31	-0.09	0.1	0.403	-0.07	0.14
ENSG00000005421	PON1	7	94926988	95025673	0.0036	-0.17	0.06	0.0331	-0.15	0.08	0.0872	-0.14	0.09	0.188	-0.09	0.09	0.107	-0.15	0.12	0.109	-0.19	0.16
ENSG00000152137	HSPB8	12	119616447	119658936	0.00303	-0.12	0.04	0.228	-0.03	0.04	0.0807	-0.1	0.06	0.0457	-0.13	0.06	0.362	0.02	0.07	0.123	0.16	0.11
ENSG00000108298	RPL19	17	37356536	37360980	0.00752	-0.13	0.05	0.609	0.02	0.05	0.663	-0.01	0.05	0.615	-0.02	0.06	0.689	-0.01	0.07	0.713	0	0.1
ENSG00000162735	PEX19	1	160246602	160256138	0.00911	-0.12	0.04	0.601	0	0.05	0.36	-0.05	0.07	0.412	-0.04	0.07	0.567	0.01	0.07	0.303	0.11	0.11
ENSG00000156026	MCU	10	74451889	74647452	0.00586	-0.11	0.04	0.315	-0.05	0.05	0.405	-0.04	0.06	0.421	-0.04	0.06	0.515	-0.02	0.06	0.626	0.01	0.09
ENSG00000157483	MYO1E	15	59427113	59665099	0.00168	0.09	0.03	0.516	0	0.03	0.109	0.09	0.06	0.0856	0.1	0.06	0.24	-0.05	0.06	0.109	-0.12	0.08
ENSG00000196419	XRCC6	22	42017123	42060044	0.00577	-0.09	0.03	0.486	-0.02	0.03	0.478	-0.03	0.04	0.4	-0.04	0.05	0.612	-0.01	0.05	0.591	0.03	0.07
ENSG00000079785	DDX1	2	15731302	15771235	0.00134	-0.12	0.04	0.244	-0.04	0.05	0.166	-0.07	0.06	0.0584	-0.12	0.06	0.335	-0.04	0.08	0.471	0	0.12
ENSG00000021355	SERPINB1	6	2832566	2842240	0.00497	0.12	0.04	0.351	0.03	0.06	0.224	0.08	0.07	0.393	0.04	0.07	0.232	0.09	0.09	0.221	0.13	0.13
ENSG00000175198	PCCA	13	100741269	101182686	0.00859	-0.14	0.05	0.402	-0.04	0.06	0.342	-0.07	0.08	0.334	-0.07	0.08	0.333	-0.09	0.1	0.389	-0.08	0.14
ENSG00000185800	DMWD	19	46286205	46296060	0.00612	0.11	0.04	0.603	-0.01	0.04	0.471	0.04	0.06	0.548	0.02	0.06	0.606	-0.01	0.07	0.476	-0.06	0.11
ENSG00000085563	ABCB1	7	87133175	87342611	0.00842	0.14	0.05	0.33	0.05	0.06	0.355	0.06	0.08	0.255	0.09	0.08	0.517	0.02	0.1	0.539	0.01	0.13
ENSG00000156453	PCDH1	5	141232938	141258811	0.00126	-0.12	0.03	0.0406	-0.08	0.04	0.0562	-0.11	0.05	0.157	-0.07	0.06	0.0595	-0.11	0.06	0.0728	-0.12	0.09
ENSG00000148943	LIN7C	11	27516123	27528320	0.00901	-0.12	0.05	0.684	-0.01	0.04	0.658	-0.02	0.05	0.687	-0.01	0.05	0.683	-0.01	0.06	0.714	-0.01	0.08
ENSG00000148948	LRRC4C	11	40135753	41481323	0.0137	-0.14	0.06	0.498	-0.03	0.06	0.457	-0.05	0.08	0.5	-0.04	0.07	0.537	-0.04	0.09	0.599	-0.02	0.12
ENSG00000158417	EIF5B	2	99953816	100017789	0.00351	-0.14	0.04	0.101	-0.08	0.06	0.0612	-0.14	0.08	0.0804	-0.13	0.08	0.488	0	0.09	0.288	0.12	0.16
ENSG00000115042	FAHD2A	2	96068469	96082364	0.00883	0.15	0.06	0.494	0.02	0.07	0.212	0.11	0.09	0.284	0.07	0.08	0.386	0.06	0.11	0.423	0.06	0.15
ENSG00000132639	SNAP25	20	10199478	10288066	0.00653	0.11	0.04	0.619	0.01	0.04	0.489	0.04	0.06	0.666	0	0.05	0.631	0.01	0.07	0.669	0	0.1
ENSG00000162882	HAAO	2	42994229	43019733	0.0124	-0.18	0.07	0.16	-0.09	0.07	0.182	-0.13	0.1	0.191	-0.12	0.1	0.271	-0.11	0.13	0.319	-0.1	0.18
ENSG00000112972	HMGCS1	5	43289497	43313614	0.00986	0.11	0.04	0.673	0	0.05	0.53	0.03	0.06	0.608	0.01	0.05	0.609	0.01	0.1	0.503	0.06	0.12
ENSG00000167799	NUDT8	11	67395409	67397401	0.0168	-0.15	0.07	0.379	-0.04	0.07	0.364	-0.06	0.08	0.28	-0.09	0.09	0.438	-0.05	0.12	0.491	-0.05	0.16
ENSG00000129003	VPS13C	15	62144588	62352672	0.00855	0.14	0.05	0.261	0.05	0.06	0.181	0.11	0.08	0.23	0.08	0.08	0.449	-0.02	0.09	0.338	-0.09	0.14
ENSG00000151376	ME3	11	86152150	86383678	0.0101	-0.13	0.05	0.761	0	0.04	0.741	0	0.05	0.744	0	0.05	0.749	0	0.05	0.677	0.03	0.08
ENSG00000075340	ADD2	2	70834750	70995357	0.0042	0.1	0.03	0.531	-0.02	0.04	0.497	0.03	0.06	0.434	0.04	0.06	0.494	0.03	0.07	0.544	0.03	0.09
ENSG00000065548	ZC3H15	2	187350883	187374090	0.00634	-0.11	0.04	0.517	0.02	0.05	0.587	-0.01	0.06	0.395	-0.04	0.06	0.534	0.02	0.08	0.349	0.1	0.12
ENSG00000167770	OTUB1	11	63753325	63769283	0.000334	0.16	0.04	0.0142	0.1	0.04	0.0051	0.17	0.05	0.00604	0.15	0.05	0.0742	0.12	0.08	0.0812	0.12	0.09
ENSG00000110917	MLEC	12	121124672	121139667	0.0115	0.11	0.04	0.562	0.02	0.04	0.533	0.03	0.06	0.527	0.03	0.06	0.678	0	0.06	0.649	0.01	0.09
ENSG00000149428	HYOU1	11	118914900	118927913	0.00571	0.11	0.04	0.279	0.05	0.04	0.328	0.05	0.06	0.324	0.05	0.06	0.539	0.01	0.07	0.559	-0.02	0.1
ENSG00000204120	GIGYF2	2	233562009	233725285	0.00489	0.13	0.05	0.0889	0.09	0.06	0.138	0.1	0.08	0.232	0.07	0.08	0.156	0.11	0.1	0.139	0.16	0.15
ENSG00000136040	PLXNC1	12	94542499	94701451	0.00393	0.09	0.03	0.494	-0.03	0.04	0.64	-0.01	0.04	0.662	0.01	0.03	0.588	-0.03	0.06	0.55	-0.05	0.1
ENSG00000108671	PSMD11	17	30771279	30810336	0.0097	-0.11	0.04	0.537	-0.02	0.04	0.582	-0.02	0.05	0.577	-0.02	0.05	0.632	-0.02	0.06	0.675	-0.01	0.09
ENSG00000119718	EIF2B2	14	75469614	75476292	0.00229	-0.17	0.05	0.0548	-0.11	0.06	0.0375	-0.16	0.07	0.0721	-0.13	0.08	0.0491	-0.17	0.09	0.0572	-0.2	0.14
ENSG00000108187	PBLD	10	70042417	70092806	0.0124	-0.14	0.05	0.364	-0.05	0.06	0.413	-0.05	0.08	0.323	-0.07	0.08	0.528	-0.03	0.1	0.601	0	0.14
ENSG00000152556	PFKM	12	48498922	48540187	0.00387	0.16	0.06	0.0776	0.1	0.06	0.104	0.13	0.08	0.0773	0.13	0.08	0.0568	0.17	0.09	0.054	0.22	0.14
ENSG00000196361	ELAVL3	19	11562141	11591861	0.0065	0.12	0.04	0.267	0.05	0.05	0.314	0.06	0.07	0.259	0.07	0.07	0.515	-0.01	0.07	0.391	-0.07	0.12
ENSG00000176410	DNAJC30	7	73095299	73097783	0.0122	0.14	0.05	0.59	0.01	0.05	0.503	0.04	0.07	0.498	0.04	0.07	0.57	0.03	0.08	0.619	0.02	0.12
ENSG00000122694	GLIPR2	9	36136732	36163910	0.00498	0.1	0.03	0.672	0	0.04	0.498	0.03	0.05	0.524	0.03	0.05	0.538	0.03	0.06	0.602	0.02	0.08
ENSG00000131069	ACSS2	20	33459949	33515769	0.00846	-0.13	0.05	0.251	-0.05	0.05	0.232	-0.08	0.08	0.25	-0.07	0.07	0.534	0	0.07	0.354	0.08	0.12
ENSG00000110002	VWA5A	11	123986069	124018428	0.000553	-0.18	0.05	0.00586	-0.12	0.04	0.0112	-0.18	0.07	0.0114	-0.17	0.06	0.224	-0.09	0.1	0.349	-0.03	0.17
ENSG00000185627	PSMD13	11	236546	252983	0.00374	-0.12	0.04	0.556	0	0.05	0.157	-0.1	0.07	0.244	-0.06	0.07	0.54	-0.01	0.07	0.441	0.04	0.12
ENSG00000146701	MDH2	7	75677369	75696826	0.00941	-0.11	0.04	0.502	-0.02	0.04	0.46	-0.04	0.06	0.516	-0.03	0.06	0.466	-0.04	0.06	0.465	-0.05	0.08
ENSG00000079819	EPB41L2	6	131160487	131384462	0.0157	0.12	0.04	0.353	0.02	0.05	0.413	0.02	0.08	0.488	0	0.07	0.0814	-0.37	0.19	0.00657	0.27	0.09
ENSG00000130638	ATXN10	22	46067678	46241187	0.00517	0.1	0.03	0.335	0.04	0.05	0.494	-0.02	0.06	0.615	0	0.06	0.357	0.07	0.09	0.425	0.08	0.14
ENSG00000153936	HS2ST1	1	87380331	87602334	0.0238	0.15	0.07	0.396	0.04	0.06	0.326	0.08	0.09	0.359	0.07	0.09	0.443	0.06	0.12	0.486	0.05	0.16
ENSG00000112081	SRSF3	6	36562145	36573377	0.00892	-0.1	0.03	0.722	0	0.03	0.654	-0.02	0.04	0.765	0	0.04	0.742	0.01	0.05	0.742	-0.01	0.07
ENSG00000110367	DDX6	11	118620034	118661858	0.000588	0.14	0.04	0.0159	0.1	0.04	0.0124	0.14	0.05	0.019	0.14	0.05	0.0555	0.13	0.07	0.0777	0.13	0.1
ENSG00000165527	ARF6	14	50359810	50361490	0.00701	-0.12	0.04	0.556	-0.01	0.05	0.368	-0.06	0.07	0.423	-0.04	0.07	0.403	-0.06	0.08	0.469	-0.05	0.12
ENSG00000105258	POLR2I	19	36604612	36606248	0.013	-0.14	0.05	0.384	-0.04	0.06	0.286	-0.09	0.08	0.383	-0.05	0.08	0.506	-0.03	0.09	0.563	-0.01	0.13
ENSG00000125944	HNRNPR	1	23630264	23670829	0.00732	-0.1	0.03	0.688	0	0.04	0.602	0.02	0.04	0.672	-0.01	0.04	0.686	-0.01	0.06	0.662	-0.02	0.09
ENSG00000142676	RPL11	1	24018269	24022915	0.0074	-0.12	0.04	0.382	-0.03	0.06	0.178	-0.09	0.07	0.27	-0.06	0.07	0.296	-0.06	0.11	0.235	-0.12	0.13
ENSG00000185813	PCYT2	17	79858841	79869340	0.00815	0.13	0.05	0.142	0.08	0.06	0.199	0.08	0.07	0.205	0.08	0.07	0.23	0.09	0.09	0.225	0.11	0.13
ENSG00000116221	MRPL37	1	54649714	54691137	0.00751	0.1	0.04	0.519	0.02	0.04	0.551	0.02	0.06	0.419	0.05	0.06	0.664	0	0.07	0.627	-0.01	0.1
ENSG00000109445	ZNF330	4	142142041	142155851	0.0378	-0.16	0.08	0.314	-0.06	0.07	0.295	-0.09	0.11	0.296	-0.09	0.1	0.587	-0.01	0.11	0.48	0.06	0.17
ENSG00000172531	PPP1CA	11	67165654	67188654	0.012	0.12	0.04	0.688	0	0.04	0.576	0.02	0.05	0.5	0.03	0.06	0.683	-0.01	0.11	0.61	0.03	0.11
ENSG00000115520	COQ10B	2	198318147	198340032	0.00446	0.15	0.05	0.124	0.08	0.06	0.0977	0.13	0.08	0.0846	0.13	0.07	0.0887	0.14	0.09	0.0836	0.17	0.12
ENSG00000215251	FASTKD5	20	3127165	3140543	0.019	0.13	0.06	0.517	0.02	0.05	0.472	0.04	0.07	0.548	0.03	0.07	0.547	0.04	0.1	0.577	0.04	0.15
ENSG00000148408	CACNA1B	9	140772241	141019076	0.00406	-0.1	0.03	0.206	0.04	0.04	0.117	-0.11	0.07	0.487	-0.01	0.06	0.289	-0.05	0.08	0.462	-0.03	0.12
ENSG00000211658	IGLV3-27	22	23010758	23011276	0.0258	0.17	0.08	0.323	0.06	0.09	0.282	0.1	0.11	0.291	0.1	0.11	0.379	0.08	0.14	0.423	0.07	0.18
ENSG00000102882	MAPK3	16	30125426	30134827	0.00305	0.09	0.03	0.131	0.05	0.04	0.0695	0.08	0.05	0.114	0.07	0.05	0.0492	0.12	0.07	0.0387	0.17	0.11
ENSG00000100883	SRP54	14	35451163	35498773	0.00498	-0.14	0.05	0.384	-0.02	0.06	0.0842	-0.14	0.08	0.144	-0.1	0.07	0.391	-0.04	0.09	0.46	0.04	0.15
ENSG00000087470	DNM1L	12	32832134	32898486	0.011	0.1	0.04	0.527	0.03	0.04	0.702	0	0.05	0.7	0	0.04	0.65	0.01	0.05	0.549	0.04	0.06
ENSG00000083750	RRAGB	X	55744172	55785207	0.0413	-0.15	0.08	0.163	-0.08	0.06	0.221	-0.09	0.08	0.238	-0.08	0.08	0.307	-0.08	0.12	0.346	-0.09	0.17
ENSG00000126432	PRDX5	11	64085560	64089283	0.0133	-0.12	0.05	0.533	-0.01	0.05	0.494	-0.03	0.07	0.366	-0.05	0.07	0.383	0.07	0.11	0.361	0.1	0.14
ENSG00000168280	KIF5C	2	149632819	149883273	0.0178	0.1	0.04	0.433	0.01	0.06	0.262	0.06	0.07	0.204	0.07	0.07	0.295	-0.06	0.09	0.0726	-0.2	0.11
ENSG00000077264	PAK3	X	110187513	110470589	0.00561	0.11	0.04	0.661	-0.01	0.03	0.676	-0.01	0.04	0.617	-0.02	0.05	0.733	0	0.05	0.731	0.01	0.07
ENSG00000168477	TNXB	6	32008931	32083111	0.0039	0.15	0.05	0.0737	0.09	0.05	0.0486	0.14	0.07	0.0931	0.11	0.07	0.203	0.1	0.11	0.262	0.09	0.16
ENSG00000042493	CAPG	2	85621871	85645555	0.000531	0.18	0.05	0.00236	0.15	0.05	0.0151	0.17	0.07	0.0183	0.16	0.07	0.0173	0.18	0.08	0.0242	0.2	0.11
ENSG00000173226	IQCB1	3	121488610	121553926	0.00443	0.28	0.12	0.0174	0.24	0.14	0.0414	0.27	0.17	0.0527	0.25	0.17	0.0197	0.31	0.16	0.0222	0.34	0.18
ENSG00000206560	ANKRD28	3	15708743	15901278	0.00411	0.15	0.05	0.0802	0.09	0.05	0.0299	0.17	0.07	0.0731	0.12	0.07	0.199	0.1	0.11	0.236	0.09	0.15
ENSG00000121410	A1BG	19	58856544	58864865	0.00492	-0.14	0.05	0.092	-0.1	0.06	0.0976	-0.12	0.08	0.273	-0.06	0.08	0.133	-0.12	0.09	0.156	-0.14	0.13
ENSG00000115306	SPTBN1	2	54683422	54896812	0.00864	0.11	0.04	0.419	0.03	0.05	0.442	0.03	0.06	0.297	0.06	0.06	0.315	0.07	0.08	0.297	0.1	0.12
ENSG00000015676	NUDCD3	7	44418720	44530479	0.0106	-0.12	0.05	0.649	0.01	0.04	0.73	0	0.05	0.709	0.01	0.05	0.739	0	0.06	0.699	0.02	0.09
ENSG00000092199	HNRNPC	14	21677295	21737653	0.00692	-0.09	0.03	0.619	-0.01	0.04	0.46	-0.03	0.05	0.636	-0.01	0.05	0.582	-0.02	0.06	0.613	-0.02	0.08
ENSG00000175806	MSRA	8	9911778	10286401	0.0127	-0.13	0.05	0.628	0	0.05	0.444	-0.04	0.07	0.347	-0.07	0.08	0.62	0	0.08	0.46	0.06	0.13
ENSG00000091527	CDV3	3	133292574	133309105	0.0237	0.1	0.04	0.566	0	0.05	0.48	0.01	0.05	0.546	0	0.05	0.253	0.11	0.12	0.149	0.25	0.18
ENSG00000100485	SOS2	14	50583847	50698276	0.0367	0.14	0.07	0.583	0.01	0.06	0.424	0.06	0.08	0.417	0.06	0.08	0.545	0.03	0.12	0.587	0.02	0.16
ENSG00000204267	TAP2	6	32789610	32806557	0.0118	-0.13	0.05	0.655	-0.01	0.05	0.571	-0.03	0.06	0.537	-0.03	0.06	0.601	-0.02	0.08	0.644	-0.02	0.11
ENSG00000100225	FBXO7	22	32870663	32894818	0.0101	0.12	0.05	0.659	0	0.05	0.546	0.02	0.06	0.45	0.04	0.07	0.546	0.03	0.08	0.599	0.02	0.11
ENSG00000131269	ABCB7	X	74273115	74376567	0.013	-0.13	0.05	0.322	0.05	0.06	0.511	-0.02	0.07	0.453	-0.03	0.07	0.46	0.03	0.07	0.225	0.12	0.1
ENSG00000099194	SCD	10	102106881	102124591	0.0101	0.13	0.05	0.356	0.04	0.05	0.274	0.08	0.07	0.302	0.07	0.07	0.449	0.04	0.09	0.504	0.02	0.13
ENSG00000088808	PPP1R13B	14	104200089	104313927	0.0124	0.12	0.05	0.518	0.02	0.05	0.631	0.01	0.07	0.494	0.04	0.06	0.566	0.03	0.07	0.631	0.01	0.1
ENSG00000091483	FH	1	241660903	241683061	0.016	-0.11	0.05	0.6	-0.02	0.04	0.688	-0.01	0.05	0.672	-0.01	0.04	0.734	0	0.05	0.708	-0.01	0.07
ENSG00000155366	RHOC	1	113243728	113250056	0.0193	0.12	0.05	0.32	0.05	0.05	0.427	0.03	0.06	0.603	0	0.06	0.476	0.02	0.16	0.354	0.12	0.17
ENSG00000110075	PPP6R3	11	68228186	68382802	0.0116	-0.13	0.05	0.234	-0.06	0.06	0.221	-0.09	0.08	0.284	-0.07	0.07	0.476	-0.01	0.13	0.411	-0.05	0.13
ENSG00000180957	PITPNB	22	28247657	28316122	0.015	0.12	0.05	0.661	0.01	0.04	0.676	0.01	0.05	0.636	0.02	0.05	0.696	-0.01	0.06	0.668	-0.02	0.09
ENSG00000124120	TTPAL	20	43104526	43123244	0.0164	0.12	0.05	0.582	0.02	0.05	0.519	0.03	0.06	0.669	0	0.06	0.628	0.01	0.08	0.584	0.03	0.11
ENSG00000116977	LGALS8	1	236681300	236716281	0.0049	-0.15	0.05	0.116	-0.08	0.06	0.0888	-0.13	0.08	0.171	-0.09	0.08	0.075	-0.15	0.09	0.0759	-0.2	0.14
ENSG00000107959	PITRM1	10	3179920	3215003	0.0252	0.14	0.06	0.621	-0.02	0.07	0.657	-0.01	0.07	0.703	0	0.07	0.631	0.02	0.09	0.576	0.05	0.13
ENSG00000073910	FRY	13	32605437	32870794	0.0116	0.12	0.04	0.547	0.01	0.05	0.357	0.06	0.07	0.363	0.06	0.07	0.582	0.01	0.06	0.464	-0.06	0.12
ENSG00000105738	SIPA1L3	19	38397868	38699012	0.0112	-0.15	0.06	0.238	-0.07	0.06	0.236	-0.1	0.09	0.239	-0.09	0.08	0.249	-0.1	0.1	0.322	-0.09	0.14
ENSG00000076716	GPC4	X	132434131	132549518	0.00757	0.13	0.05	0.155	0.07	0.05	0.126	0.11	0.07	0.277	0.06	0.07	0.293	0.07	0.11	0.347	0.07	0.17
ENSG00000153048	CARHSP1	16	8946799	8962866	0.0199	0.13	0.05	0.415	0.03	0.06	0.277	0.08	0.08	0.31	0.07	0.07	0.358	0.06	0.11	0.306	0.11	0.14
ENSG00000177728	KIAA0195	17	73437240	73496171	0.0169	-0.12	0.05	0.571	-0.01	0.04	0.683	0	0.06	0.512	-0.03	0.06	0.602	-0.02	0.09	0.63	-0.03	0.14
ENSG00000122566	HNRNPA2B1	7	26229547	26241149	0.0126	-0.08	0.03	0.708	0	0.03	0.677	-0.01	0.03	0.664	-0.01	0.03	0.746	0.01	0.05	0.685	0.02	0.08
ENSG00000101160	CTSZ	20	57570240	57582302	0.00142	-0.16	0.05	0.00901	-0.14	0.06	0.0127	-0.18	0.07	0.0439	-0.13	0.07	0.128	-0.12	0.1	0.176	-0.12	0.15
ENSG00000166446	CDYL2	16	80631803	80838226	0.0216	-0.15	0.06	0.427	-0.04	0.07	0.346	-0.08	0.09	0.377	-0.06	0.08	0.458	-0.05	0.12	0.5	-0.05	0.16
ENSG00000140022	STON2	14	81727000	81902809	0.00192	-0.15	0.05	0.0332	-0.1	0.04	0.0291	-0.15	0.06	0.0414	-0.13	0.06	0.145	-0.11	0.09	0.217	-0.08	0.13
ENSG00000130402	ACTN4	19	39138289	39222223	0.0217	0.11	0.04	0.214	0.05	0.06	0.164	0.09	0.07	0.529	0	0.07	0.397	-0.03	0.08	0.104	-0.17	0.12
ENSG00000065833	ME1	6	83920108	84140797	0.00597	-0.16	0.06	0.195	-0.07	0.06	0.0977	-0.13	0.08	0.0793	-0.15	0.08	0.183	-0.11	0.1	0.255	-0.1	0.15
ENSG00000010282	HHATL	3	42734155	42744319	0.0118	0.15	0.06	0.282	0.06	0.06	0.183	0.11	0.09	0.261	0.08	0.08	0.263	0.09	0.1	0.343	0.08	0.14
ENSG00000124795	DEK	6	18224099	18265054	0.00115	-0.12	0.04	0.0533	-0.08	0.04	0.014	-0.14	0.05	0.0189	-0.13	0.05	0.143	-0.09	0.09	0.151	-0.09	0.11
ENSG00000166192	SENP8	15	72406599	72433311	0.0265	-0.13	0.06	0.508	-0.02	0.05	0.56	-0.02	0.07	0.474	-0.04	0.06	0.512	-0.04	0.1	0.47	-0.07	0.13
ENSG00000204574	ABCF1	6	30539153	30564956	0.00107	-0.14	0.04	0.0428	-0.1	0.06	0.0193	-0.15	0.07	0.0037	-0.2	0.07	0.501	-0.01	0.08	0.0795	0.22	0.13
ENSG00000105404	RABAC1	19	42460833	42463542	0.0223	0.12	0.05	0.475	0.03	0.05	0.55	0.03	0.06	0.631	0.01	0.06	0.535	0.03	0.08	0.486	0.06	0.11
ENSG00000197122	SRC	20	35973088	36034453	0.0096	-0.1	0.04	0.267	-0.05	0.05	0.309	-0.06	0.06	0.381	-0.04	0.06	0.458	-0.03	0.07	0.465	-0.03	0.1
ENSG00000100300	TSPO	22	43547520	43559248	0.019	-0.12	0.05	0.442	-0.03	0.05	0.562	-0.02	0.06	0.634	-0.01	0.06	0.537	-0.04	0.1	0.556	-0.05	0.16
ENSG00000135766	EGLN1	1	231499497	231560790	0.00833	0.12	0.05	0.328	-0.05	0.06	0.487	-0.02	0.07	0.448	0.02	0.06	0.358	0.07	0.1	0.325	0.12	0.15
ENSG00000100596	SPTLC2	14	77972340	78083116	0.0111	0.11	0.04	0.717	0	0.04	0.675	0.01	0.05	0.598	0.02	0.05	0.728	0	0.06	0.727	0	0.08
ENSG00000151694	ADAM17	2	9628615	9695921	0.0179	-0.14	0.06	0.271	-0.06	0.06	0.379	-0.05	0.08	0.266	-0.08	0.08	0.399	-0.06	0.11	0.449	-0.05	0.16
ENSG00000136490	LIMD2	17	61773262	61778532	0.0174	0.17	0.08	0.142	0.11	0.08	0.171	0.13	0.11	0.18	0.12	0.11	0.25	0.11	0.13	0.296	0.11	0.18
ENSG00000073670	ADAM11	17	42836399	42859214	0.0198	-0.11	0.04	0.382	-0.02	0.04	0.316	-0.03	0.05	0.367	-0.03	0.06	0.0941	-0.19	0.12	0.0616	-0.34	0.19
ENSG00000108819	PPP1R9B	17	48211104	48227991	0.0125	0.1	0.04	0.643	0.01	0.05	0.7	0	0.04	0.691	0	0.04	0.64	0.02	0.09	0.652	0.03	0.14
ENSG00000127588	GNG13	16	848041	850733	0.0194	-0.13	0.05	0.399	-0.04	0.05	0.413	-0.05	0.07	0.424	-0.05	0.07	0.401	-0.06	0.09	0.411	-0.08	0.13
ENSG00000055950	MRPL43	10	102729215	102747272	0.0157	0.12	0.05	0.386	0.04	0.05	0.534	0.02	0.07	0.458	0.04	0.06	0.589	0.01	0.08	0.639	0	0.12
ENSG00000132646	PCNA	20	5095599	5107272	0.0107	-0.13	0.05	0.213	-0.06	0.05	0.21	-0.09	0.07	0.2	-0.09	0.07	0.302	-0.07	0.09	0.334	-0.07	0.12
ENSG00000138035	PNPT1	2	55861400	55921045	0.00755	-0.13	0.05	0.23	-0.06	0.06	0.161	-0.1	0.07	0.177	-0.09	0.07	0.311	-0.07	0.09	0.397	-0.04	0.13
ENSG00000185774	KCNIP4	4	20730239	21950422	0.00372	-0.12	0.04	0.117	-0.06	0.04	0.0868	-0.11	0.06	0.112	-0.1	0.06	0.127	-0.1	0.07	0.209	-0.08	0.1
ENSG00000011426	ANLN	7	36429415	36493400	0.0055	0.07	0.03	0.268	-0.04	0.04	0.373	-0.02	0.05	0.501	0.01	0.05	0.15	-0.1	0.08	0.132	-0.17	0.12
ENSG00000114520	SNX4	3	125165495	125239041	0.00447	0.12	0.04	0.0956	0.08	0.05	0.12	0.1	0.07	0.121	0.1	0.06	0.24	0.07	0.08	0.351	0.03	0.11
ENSG00000106992	AK1	9	130628759	130640022	0.00898	0.11	0.04	0.0716	0.07	0.04	0.256	0.05	0.07	0.278	0.04	0.06	0.0577	0.18	0.11	0.0416	0.32	0.19
ENSG00000111144	LTA4H	12	96394606	96437298	0.0031	-0.14	0.05	0.0426	-0.1	0.05	0.0488	-0.13	0.07	0.0528	-0.13	0.07	0.291	-0.06	0.09	0.476	0.01	0.15
ENSG00000114805	PLCH1	3	155093369	155462856	0.0361	0.15	0.07	0.424	0.04	0.07	0.368	0.07	0.1	0.373	0.07	0.09	0.533	0.03	0.1	0.595	0	0.14
ENSG00000081307	UBA5	3	132373290	132396941	0.022	-0.13	0.06	0.717	0	0.04	0.619	-0.02	0.06	0.682	-0.01	0.06	0.62	0.02	0.07	0.613	0.03	0.09
ENSG00000129657	SEC14L1	17	75082798	75213179	0.0286	-0.14	0.07	0.401	-0.04	0.06	0.363	-0.07	0.09	0.369	-0.07	0.09	0.516	-0.03	0.1	0.554	-0.02	0.14
ENSG00000232434	C9orf172	9	139738867	139741797	0.00723	0.1	0.03	0.0911	0.06	0.04	0.102	0.09	0.06	0.153	0.07	0.06	0.116	0.1	0.08	0.0887	0.16	0.14
ENSG00000166579	NDEL1	17	8316449	8393729	0.00549	0.11	0.04	0.381	0.02	0.05	0.171	0.08	0.06	0.173	0.08	0.06	0.259	0.07	0.07	0.311	0.06	0.1
ENSG00000126777	KTN1	14	56025790	56168244	0.00144	0.11	0.03	0.0259	0.08	0.04	0.0204	0.12	0.05	0.0282	0.11	0.05	0.138	0.08	0.07	0.14	0.08	0.09
ENSG00000105376	ICAM5	19	10400657	10407454	0.012	0.09	0.03	0.621	0.01	0.03	0.454	0.04	0.05	0.567	0.02	0.05	0.594	0.01	0.05	0.601	-0.03	0.08
ENSG00000182154	MRPL41	9	140445651	140447007	0.0108	0.11	0.04	0.339	0.04	0.05	0.493	0.02	0.06	0.232	0.08	0.07	0.501	0.02	0.08	0.582	0	0.12
ENSG00000029534	ANK1	8	41510739	41754280	0.0109	-0.09	0.03	0.417	-0.03	0.05	0.343	-0.05	0.06	0.589	0	0.06	0.519	-0.02	0.08	0.443	-0.05	0.1
ENSG00000185104	FAF1	1	50905150	51425935	0.00933	-0.13	0.05	0.407	-0.02	0.05	0.187	-0.1	0.08	0.215	-0.08	0.07	0.383	-0.05	0.08	0.54	0	0.13
ENSG00000155849	ELMO1	7	36893961	37488852	0.00817	0.08	0.03	0.519	-0.02	0.03	0.512	0.03	0.05	0.638	-0.01	0.04	0.522	-0.03	0.06	0.53	-0.04	0.08
ENSG00000083312	TNPO1	5	72112139	72212560	0.00673	-0.12	0.04	0.226	-0.05	0.05	0.149	-0.1	0.07	0.147	-0.1	0.06	0.303	-0.06	0.08	0.344	-0.05	0.1
ENSG00000043093	DCUN1D1	3	182655862	182703741	0.0182	0.11	0.04	0.538	0.02	0.05	0.688	0	0.06	0.622	-0.01	0.05	0.678	-0.01	0.1	0.581	0.04	0.11
ENSG00000117154	IGSF21	1	18434240	18704977	0.012	-0.13	0.05	0.269	-0.05	0.06	0.259	-0.07	0.07	0.298	-0.06	0.07	0.222	-0.11	0.09	0.234	-0.13	0.14
ENSG00000116761	CTH	1	70876901	70905534	0.00337	-0.15	0.05	0.0478	-0.1	0.06	0.0391	-0.15	0.08	0.0389	-0.15	0.07	0.325	-0.06	0.1	0.475	0.01	0.17
ENSG00000106771	TMEM245	9	111777432	111882225	0.0233	-0.12	0.05	0.537	-0.02	0.05	0.489	-0.04	0.07	0.488	-0.04	0.06	0.614	0.02	0.11	0.639	-0.01	0.11
ENSG00000120437	ACAT2	6	160181360	160200144	0.00883	0.14	0.05	0.169	0.07	0.06	0.137	0.11	0.08	0.152	0.1	0.07	0.166	0.11	0.09	0.164	0.13	0.12
ENSG00000126012	KDM5C	X	53220503	53254604	0.0193	-0.18	0.08	0.123	-0.11	0.08	0.157	-0.14	0.11	0.166	-0.13	0.11	0.233	-0.12	0.13	0.278	-0.12	0.18
ENSG00000227500	SCAMP4	19	1905213	1926016	0.0182	0.12	0.05	0.443	0.03	0.05	0.365	0.06	0.07	0.545	0.02	0.07	0.393	0.07	0.09	0.417	0.08	0.14
ENSG00000189091	SF3B3	16	70557691	70608820	0.0117	-0.09	0.03	0.334	-0.05	0.05	0.598	-0.01	0.05	0.637	0	0.05	0.505	-0.03	0.07	0.51	-0.03	0.09
ENSG00000095203	EPB41L4B	9	111934255	112083244	0.0127	0.1	0.04	0.391	0.04	0.04	0.504	0.03	0.06	0.518	0.02	0.06	0.541	0.02	0.06	0.546	0.03	0.09
ENSG00000112304	ACOT13	6	24667263	24705293	0.0136	-0.12	0.05	0.359	-0.03	0.05	0.364	-0.04	0.07	0.289	-0.05	0.06	0.159	-0.13	0.1	0.141	-0.21	0.16
ENSG00000135316	SYNCRIP	6	86318053	86353510	0.0152	-0.1	0.04	0.412	-0.04	0.05	0.466	-0.03	0.06	0.449	-0.04	0.06	0.554	-0.02	0.07	0.572	-0.02	0.1
ENSG00000166734	CASC4	15	44580927	44707956	0.014	0.13	0.05	0.102	0.09	0.06	0.119	0.11	0.08	0.284	0.06	0.08	0.167	0.11	0.12	0.121	0.2	0.17
ENSG00000198363	ASPH	8	62413116	62627155	0.0118	0.11	0.04	0.362	0.04	0.05	0.39	0.05	0.06	0.38	0.05	0.06	0.307	0.08	0.08	0.335	0.08	0.1
ENSG00000107223	EDF1	9	139756571	139760738	0.00485	-0.12	0.04	0.221	-0.04	0.05	0.0463	-0.14	0.07	0.0656	-0.12	0.07	0.512	-0.01	0.07	0.186	0.14	0.12
ENSG00000099365	STX1B	16	31000577	31021949	0.0178	-0.1	0.04	0.7	-0.01	0.02	0.677	-0.01	0.05	0.641	-0.02	0.04	0.716	-0.01	0.05	0.671	-0.02	0.06
ENSG00000134352	IL6ST	5	55230923	55290821	0.026	0.12	0.05	0.308	0.04	0.06	0.489	0.02	0.06	0.439	0.02	0.06	0.193	0.15	0.12	0.155	0.27	0.21
ENSG00000111300	NAA25	12	112464500	112546826	0.0154	-0.13	0.05	0.25	-0.06	0.06	0.261	-0.08	0.08	0.273	-0.07	0.07	0.337	-0.07	0.09	0.36	-0.07	0.13
ENSG00000184613	NELL2	12	44902058	45315631	0.00481	-0.15	0.05	0.0558	-0.1	0.06	0.0582	-0.14	0.07	0.0647	-0.13	0.07	0.121	-0.12	0.09	0.13	-0.13	0.12
ENSG00000112992	NNT	5	43602794	43707507	0.011	-0.11	0.04	0.292	-0.04	0.04	0.326	-0.06	0.06	0.311	-0.06	0.06	0.329	-0.05	0.06	0.383	-0.04	0.07
ENSG00000115414	FN1	2	216225163	216300895	0.0134	-0.11	0.04	0.32	-0.04	0.05	0.396	-0.03	0.07	0.231	-0.06	0.06	0.243	-0.07	0.08	0.163	-0.12	0.1
ENSG00000133315	MACROD1	11	63766030	63933578	0.0169	-0.11	0.04	0.638	-0.01	0.04	0.551	-0.03	0.06	0.604	-0.02	0.05	0.623	0.02	0.07	0.558	0.04	0.1
ENSG00000101210	EEF1A2	20	62119366	62130505	0.0188	-0.12	0.05	0.181	-0.05	0.05	0.113	-0.12	0.09	0.257	-0.06	0.08	0.184	0.07	0.08	0.0364	0.22	0.1
ENSG00000087258	GNAO1	16	56225302	56391356	0.0248	-0.1	0.04	0.467	-0.01	0.04	0.343	-0.05	0.06	0.573	0	0.06	0.321	-0.06	0.07	0.237	-0.14	0.13
ENSG00000197712	FAM114A1	4	38869298	38947360	0.0282	-0.12	0.05	0.643	0.01	0.04	0.604	0.02	0.08	0.538	-0.03	0.07	0.64	-0.01	0.1	0.662	-0.01	0.13
ENSG00000158856	DMTN	8	21906506	21940038	0.00404	0.11	0.04	0.0431	0.08	0.05	0.0664	0.11	0.07	0.208	0.06	0.07	0.0236	0.16	0.08	0.0132	0.25	0.14
ENSG00000103356	EARS2	16	23533335	23569052	0.027	0.13	0.06	0.595	0.01	0.05	0.489	0.04	0.07	0.441	0.05	0.07	0.629	-0.01	0.08	0.553	-0.04	0.12
ENSG00000164530	PI16	6	36922209	36932613	0.0202	0.13	0.05	0.348	0.04	0.05	0.334	0.07	0.08	0.357	0.06	0.07	0.375	0.07	0.09	0.394	0.07	0.13
ENSG00000131236	CAP1	1	40505905	40538321	0.0188	0.11	0.04	0.553	0.02	0.04	0.593	0.02	0.05	0.577	0.03	0.05	0.619	0.02	0.05	0.667	0.01	0.07
ENSG00000172869	DMXL1	5	118373467	118584833	0.0146	-0.12	0.05	0.382	-0.04	0.05	0.324	-0.06	0.07	0.309	-0.07	0.07	0.434	-0.04	0.08	0.455	-0.04	0.11
ENSG00000170606	HSPA4	5	132387654	132442141	0.0167	0.08	0.03	0.611	0.02	0.04	0.724	0	0.04	0.694	0.01	0.04	0.742	0	0.05	0.679	0.01	0.06
ENSG00000132535	DLG4	17	7093209	7123021	0.0211	0.07	0.03	0.576	0.01	0.03	0.545	-0.01	0.05	0.577	-0.01	0.04	0.371	-0.05	0.06	0.285	-0.11	0.1
ENSG00000158445	KCNB1	20	47980414	48099184	0.0154	-0.11	0.04	0.662	0	0.04	0.562	-0.02	0.06	0.468	-0.04	0.06	0.512	-0.04	0.08	0.605	-0.02	0.12
ENSG00000213281	NRAS	1	115247090	115259515	0.0167	0.11	0.05	0.466	0.02	0.05	0.336	0.06	0.06	0.385	0.05	0.06	0.618	0	0.07	0.516	-0.04	0.11
ENSG00000167461	RAB8A	19	16222439	16245044	0.0117	0.14	0.05	0.201	0.05	0.06	0.0633	0.16	0.09	0.131	0.1	0.08	0.474	0.02	0.09	0.381	-0.07	0.16
ENSG00000177225	PDDC1	11	767220	777488	0.0121	0.12	0.05	0.521	0.01	0.06	0.233	0.08	0.07	0.193	0.09	0.07	0.445	-0.02	0.07	0.24	-0.12	0.12
ENSG00000184144	CNTN2	1	205012325	205047627	0.0142	-0.09	0.03	0.603	-0.01	0.03	0.478	-0.03	0.05	0.463	-0.04	0.05	0.657	0	0.06	0.636	0.02	0.09
ENSG00000055957	ITIH1	3	52811603	52826078	0.0154	-0.12	0.05	0.0882	-0.09	0.06	0.305	-0.04	0.07	0.502	-0.01	0.07	0.0848	-0.19	0.12	0.0575	-0.34	0.21
ENSG00000019505	SYT13	11	45261852	45307870	0.0147	-0.12	0.05	0.335	-0.04	0.05	0.326	-0.07	0.07	0.307	-0.07	0.07	0.374	-0.05	0.07	0.42	-0.04	0.09
ENSG00000063177	RPL18	19	49118585	49122793	0.0217	-0.11	0.05	0.467	-0.02	0.05	0.365	-0.05	0.07	0.34	-0.06	0.07	0.381	-0.05	0.09	0.313	-0.1	0.12
ENSG00000142910	TINAGL1	1	32042116	32053288	0.013	-0.13	0.05	0.213	-0.06	0.06	0.219	-0.07	0.08	0.158	-0.09	0.07	0.11	-0.12	0.08	0.074	-0.19	0.12
ENSG00000140374	ETFA	15	76507696	76603813	0.0078	-0.14	0.05	0.233	-0.05	0.06	0.0905	-0.13	0.08	0.101	-0.12	0.08	0.389	-0.05	0.09	0.527	0.02	0.16
ENSG00000173599	PC	11	66615704	66725847	0.00882	-0.12	0.04	0.235	-0.05	0.05	0.169	-0.1	0.07	0.204	-0.08	0.07	0.305	-0.06	0.08	0.442	-0.02	0.12
ENSG00000083067	TRPM3	9	73143979	74061820	0.0279	-0.13	0.06	0.377	-0.04	0.06	0.435	-0.04	0.08	0.324	-0.07	0.08	0.528	-0.03	0.09	0.611	0.01	0.14
ENSG00000177688	SUMO4	6	149721495	149722177	0.0152	0.13	0.05	0.302	0.05	0.06	0.263	0.08	0.08	0.251	0.08	0.08	0.376	0.06	0.11	0.43	0.05	0.16
ENSG00000155380	SLC16A1	1	113454469	113499635	0.0105	-0.13	0.05	0.153	-0.08	0.06	0.193	-0.09	0.08	0.171	-0.1	0.07	0.221	-0.09	0.09	0.256	-0.09	0.12
ENSG00000114353	GNAI2	3	50263724	50296787	0.00761	0.11	0.04	0.189	0.05	0.05	0.191	0.08	0.07	0.13	0.1	0.07	0.427	0.03	0.08	0.496	-0.03	0.12
ENSG00000158869	FCER1G	1	161185024	161190489	0.0096	0.11	0.04	0.0837	0.09	0.05	0.482	0.01	0.07	0.514	0.01	0.06	0.131	0.16	0.12	0.109	0.28	0.21
ENSG00000166140	ZFYVE19	15	41099284	41106767	0.0242	-0.12	0.05	0.693	0	0.05	0.718	0	0.06	0.701	0	0.06	0.683	0.01	0.07	0.658	0.02	0.1
ENSG00000104635	SLC39A14	8	22224762	22291642	0.0121	-0.12	0.05	0.364	0.05	0.07	0.403	-0.05	0.07	0.573	-0.01	0.07	0.415	0.1	0.18	0.599	0	0.15
ENSG00000092964	DPYSL2	8	26371791	26515694	0.0116	0.1	0.04	0.416	0.02	0.04	0.237	0.07	0.06	0.285	0.05	0.05	0.575	0.01	0.06	0.456	-0.04	0.09
ENSG00000211934	IGHV1-2	14	106452671	106453170	0.047	0.15	0.08	0.378	0.05	0.07	0.335	0.08	0.1	0.345	0.08	0.1	0.429	0.06	0.12	0.467	0.05	0.17
ENSG00000151690	MFSD6	2	191273081	191373931	0.012	-0.11	0.04	0.272	-0.05	0.05	0.338	-0.05	0.07	0.208	-0.08	0.07	0.532	0.01	0.08	0.47	0.04	0.12
ENSG00000170584	NUDCD2	5	162873532	162887146	0.013	-0.13	0.05	0.213	-0.05	0.05	0.121	-0.1	0.07	0.131	-0.1	0.07	0.212	-0.08	0.09	0.44	0.05	0.15
ENSG00000064651	SLC12A2	5	127419458	127525380	0.0134	0.09	0.03	0.401	0.03	0.04	0.377	0.05	0.06	0.39	0.04	0.05	0.476	0.03	0.06	0.487	0.03	0.09
ENSG00000168488	ATXN2L	16	28834356	28848558	0.00984	0.08	0.03	0.264	0.04	0.04	0.26	0.05	0.05	0.203	0.07	0.05	0.369	0.04	0.07	0.399	0.04	0.1
ENSG00000172007	RAB33B	4	140374386	140397763	0.0221	-0.12	0.05	0.43	-0.03	0.05	0.365	-0.06	0.07	0.451	-0.04	0.06	0.439	-0.05	0.08	0.469	-0.05	0.11
ENSG00000068400	GRIPAP1	X	48830134	48858675	0.00653	0.1	0.03	0.482	0	0.03	0.0744	0.12	0.07	0.0847	0.11	0.07	0.518	0	0.06	0.114	-0.13	0.08
ENSG00000063245	EPN1	19	56186592	56221224	0.00939	0.11	0.04	0.369	0.02	0.04	0.104	0.11	0.07	0.184	0.07	0.06	0.263	0.06	0.07	0.383	0.04	0.11
ENSG00000117691	NENF	1	212606229	212619714	0.0148	0.11	0.04	0.28	0.05	0.05	0.226	0.08	0.07	0.28	0.06	0.06	0.476	0.02	0.1	0.483	0.02	0.12
ENSG00000141837	CACNA1A	19	13317256	13734804	0.0163	-0.1	0.04	0.341	-0.03	0.04	0.363	-0.05	0.05	0.357	-0.05	0.05	0.434	-0.03	0.06	0.405	-0.04	0.07
ENSG00000174705	SH3PXD2B	5	171752185	171881527	0.015	0.12	0.05	0.213	0.06	0.05	0.232	0.08	0.07	0.275	0.07	0.07	0.261	0.08	0.08	0.264	0.1	0.13
ENSG00000145425	RPS3A	4	152020725	152025804	0.0135	-0.1	0.04	0.502	-0.02	0.05	0.442	-0.03	0.06	0.337	-0.06	0.06	0.565	-0.01	0.06	0.568	0.03	0.1
ENSG00000165688	PMPCA	9	139305110	139318213	0.0176	-0.11	0.05	0.598	0.02	0.04	0.638	-0.01	0.05	0.562	-0.03	0.05	0.631	0.02	0.06	0.644	0.02	0.08
ENSG00000092820	EZR	6	159186773	159240444	0.0146	0.1	0.04	0.483	-0.02	0.04	0.487	0.02	0.06	0.379	0.04	0.06	0.377	0.06	0.08	0.369	0.09	0.11
ENSG00000146433	TMEM181	6	158957468	159056460	0.0104	-0.13	0.05	0.206	-0.06	0.05	0.13	-0.11	0.07	0.218	-0.07	0.07	0.254	-0.08	0.09	0.375	-0.05	0.14
ENSG00000109458	GAB1	4	144257915	144395721	0.0227	0.08	0.03	0.564	0	0.04	0.279	0.06	0.06	0.416	0.03	0.06	0.466	0.02	0.06	0.292	0.08	0.09
ENSG00000258947	TUBB3	16	89987800	90005169	0.0142	0.1	0.04	0.279	0.05	0.05	0.506	0.02	0.07	0.343	0.05	0.06	0.421	0.04	0.07	0.419	0.04	0.08
ENSG00000174996	KLC2	11	66024765	66035331	0.0157	0.11	0.04	0.43	0.03	0.05	0.327	0.06	0.06	0.441	0.03	0.06	0.428	0.04	0.07	0.524	0.02	0.11
ENSG00000008441	NFIX	19	13106422	13209610	0.017	-0.1	0.04	0.542	-0.01	0.04	0.387	-0.05	0.06	0.529	-0.02	0.05	0.504	-0.03	0.08	0.526	-0.04	0.12
ENSG00000177542	SLC25A22	11	790475	798316	0.00982	-0.11	0.04	0.479	0.01	0.05	0.184	-0.09	0.07	0.2	-0.08	0.07	0.347	-0.05	0.09	0.362	-0.06	0.12
ENSG00000100744	GSKIP	14	96829814	96853625	0.022	0.12	0.05	0.232	0.06	0.06	0.297	0.07	0.07	0.379	0.04	0.07	0.56	0	0.08	0.408	-0.06	0.12
ENSG00000122873	CISD1	10	60028818	60049346	0.0247	-0.11	0.05	0.679	0.01	0.04	0.581	0.02	0.05	0.58	-0.02	0.05	0.668	-0.01	0.06	0.564	-0.03	0.07
ENSG00000198130	HIBCH	2	191054461	191208919	0.00948	-0.17	0.06	0.155	-0.08	0.07	0.0988	-0.14	0.09	0.0955	-0.14	0.08	0.119	-0.15	0.1	0.16	-0.15	0.15
ENSG00000106682	EIF4H	7	73588575	73611431	0.00866	0.12	0.04	0.108	0.08	0.05	0.286	0.05	0.07	0.122	0.1	0.07	0.127	0.12	0.1	0.13	0.17	0.15
ENSG00000122203	KIAA1191	5	175773064	175788971	0.143	0.09	0.05	0.577	0	0.06	0.54	-0.01	0.07	0.398	0.03	0.06	0.352	0.06	0.17	0.0365	0.35	0.18
ENSG00000131089	ARHGEF9	X	62854847	63005426	0.00992	-0.11	0.04	0.32	-0.03	0.05	0.129	-0.1	0.07	0.149	-0.09	0.07	0.471	0.01	0.07	0.277	0.1	0.12
ENSG00000184678	HIST2H2BE	1	149856010	149858232	0.018	-0.14	0.06	0.27	-0.05	0.07	0.114	-0.13	0.08	0.311	-0.05	0.08	0.338	-0.07	0.13	0.394	-0.07	0.18
ENSG00000147509	RGS20	8	54764368	54871863	0.0241	0.11	0.05	0.279	0.06	0.05	0.484	0.02	0.06	0.512	0.02	0.06	0.436	0.04	0.11	0.378	0.09	0.15
ENSG00000155962	CLIC2	X	154505500	154563966	0.0259	0.13	0.06	0.358	0.04	0.07	0.454	0.03	0.1	0.428	0.04	0.09	0.191	0.18	0.2	0.511	0.01	0.18
ENSG00000164051	CCDC51	3	48473574	48481866	0.012	-0.12	0.05	0.15	-0.08	0.06	0.209	-0.08	0.07	0.21	-0.08	0.07	0.296	-0.07	0.09	0.401	-0.04	0.13
ENSG00000211598	IGKV4-1	2	89184913	89185669	0.036	0.15	0.07	0.355	0.05	0.08	0.314	0.09	0.1	0.324	0.08	0.1	0.407	0.07	0.13	0.447	0.06	0.17
ENSG00000128283	CDC42EP1	22	37956454	37965412	0.0128	0.07	0.03	0.645	0	0.03	0.606	0.01	0.05	0.605	0.01	0.04	0.406	-0.05	0.07	0.574	-0.02	0.08
ENSG00000144749	LRIG1	3	66429221	66551687	0.00621	0.12	0.04	0.0622	0.1	0.06	0.153	0.09	0.07	0.271	0.06	0.08	0.145	0.11	0.09	0.169	0.13	0.14
ENSG00000090975	PITPNM2	12	123468027	123634562	0.00525	0.11	0.04	0.0948	0.07	0.04	0.243	0.06	0.07	0.105	0.1	0.06	0.175	0.09	0.08	0.236	0.09	0.13
ENSG00000115364	MRPL19	2	75873909	75917977	0.0069	0.11	0.04	0.163	0.05	0.04	0.107	0.1	0.06	0.114	0.09	0.06	0.218	0.08	0.08	0.272	0.07	0.13
ENSG00000176994	SMCR8	17	18218624	18226517	0.0141	-0.1	0.04	0.292	-0.04	0.04	0.551	-0.01	0.06	0.414	-0.03	0.06	0.329	-0.07	0.08	0.344	-0.09	0.13
ENSG00000177885	GRB2	17	73314157	73401790	0.00596	-0.14	0.05	0.0732	-0.08	0.05	0.0389	-0.14	0.06	0.0756	-0.11	0.06	0.136	-0.1	0.08	0.136	-0.1	0.09
ENSG00000144674	GOLGA4	3	37284668	37408242	0.0127	0.12	0.05	0.205	0.06	0.06	0.242	0.07	0.08	0.154	0.11	0.08	0.535	0	0.09	0.461	-0.04	0.13
ENSG00000156587	UBE2L6	11	57319129	57335757	0.0262	0.12	0.05	0.35	0.05	0.06	0.436	0.04	0.07	0.484	0.03	0.07	0.482	0.04	0.09	0.548	0.02	0.13
ENSG00000186994	KANK3	19	8387468	8408146	0.0112	-0.12	0.05	0.164	-0.07	0.06	0.101	-0.12	0.07	0.167	-0.09	0.07	0.485	-0.01	0.11	0.515	0.01	0.14
ENSG00000134590	FAM127A	X	134166333	134167576	0.0168	0.11	0.04	0.344	0.03	0.05	0.306	0.06	0.07	0.286	0.07	0.07	0.417	0.04	0.1	0.473	0.04	0.14
ENSG00000079482	OPHN1	X	67262186	67653755	0.0216	0.11	0.04	0.355	0.05	0.05	0.502	0.03	0.06	0.57	0.01	0.06	0.512	0.03	0.07	0.607	0.01	0.1
ENSG00000137947	GTF2B	1	89318615	89357627	0.026	-0.12	0.05	0.345	-0.05	0.06	0.418	-0.05	0.08	0.388	-0.05	0.07	0.439	-0.05	0.11	0.475	-0.05	0.16
ENSG00000175029	CTBP2	10	126676421	126849739	0.027	0.11	0.05	0.537	0.02	0.04	0.627	0.01	0.06	0.502	0.03	0.06	0.572	-0.04	0.11	0.668	0	0.11
ENSG00000168309	FAM107A	3	58549844	58613337	0.00858	-0.12	0.04	0.213	-0.05	0.05	0.166	-0.09	0.07	0.118	-0.11	0.07	0.295	-0.06	0.08	0.501	0.01	0.14
ENSG00000136738	STAM	10	17686124	17757913	0.0351	0.1	0.04	0.627	0.01	0.05	0.69	0	0.05	0.675	0	0.05	0.657	-0.01	0.07	0.491	-0.07	0.12
ENSG00000153113	CAST	5	95860971	96115299	0.0361	0.1	0.05	0.618	0.01	0.04	0.621	0.01	0.06	0.613	0.01	0.05	0.531	0.04	0.09	0.443	0.1	0.15
ENSG00000069345	DNAJA2	16	46989299	47007699	0.0235	-0.1	0.04	0.59	-0.01	0.04	0.66	-0.01	0.05	0.636	-0.01	0.05	0.53	-0.04	0.08	0.526	-0.06	0.11
ENSG00000134463	ECHDC3	10	11784365	11806069	0.0495	-0.14	0.08	0.397	-0.04	0.06	0.354	-0.07	0.09	0.363	-0.07	0.09	0.447	-0.05	0.12	0.484	-0.05	0.16
ENSG00000075391	RASAL2	1	178062864	178448644	0.032	0.09	0.04	0.113	0.07	0.05	0.261	0.05	0.07	0.143	0.09	0.07	0.401	-0.02	0.07	0.0748	-0.18	0.11
ENSG00000143919	CAMKMT	2	44589089	44999731	0.0284	0.14	0.06	0.438	0.03	0.06	0.417	0.05	0.08	0.294	0.08	0.08	0.467	0.04	0.12	0.517	0.03	0.16
ENSG00000139998	RAB15	14	65412532	65439494	0.00626	0.11	0.04	0.0408	0.09	0.05	0.0148	0.15	0.07	0.482	0.01	0.07	0.0998	0.12	0.09	0.153	0.13	0.13
ENSG00000128596	CCDC136	7	128430811	128462186	0.0122	-0.1	0.04	0.193	-0.05	0.05	0.1	-0.1	0.07	0.341	0.03	0.07	0.439	-0.02	0.09	0.421	-0.03	0.11
ENSG00000127463	EMC1	1	19542158	19578046	0.0157	-0.11	0.04	0.565	0.02	0.05	0.646	0.01	0.05	0.676	-0.01	0.05	0.592	0.02	0.05	0.63	0.02	0.08
ENSG00000196911	KPNA5	6	117002350	117063029	0.0291	-0.13	0.06	0.614	0	0.06	0.454	-0.05	0.08	0.475	-0.04	0.07	0.64	0	0.08	0.491	0.06	0.13
ENSG00000136267	DGKB	7	14184674	15014402	0.0179	0.1	0.04	0.501	0.02	0.04	0.464	0.04	0.06	0.61	-0.01	0.06	0.668	0	0.05	0.617	-0.01	0.08
ENSG00000110047	EHD1	11	64619114	64655768	0.00184	-0.15	0.05	0.0536	-0.1	0.06	0.0494	-0.13	0.07	0.00544	-0.2	0.09	0.0556	-0.16	0.1	0.0874	-0.17	0.13
ENSG00000157617	C2CD2	21	43305221	43373999	0.0208	-0.11	0.05	0.646	0	0.05	0.505	-0.03	0.06	0.489	-0.03	0.06	0.498	-0.04	0.08	0.483	-0.06	0.12
ENSG00000150760	DOCK1	10	128593978	129250781	0.00719	0.09	0.03	0.224	-0.06	0.06	0.224	0.07	0.07	0.558	0	0.06	0.388	-0.03	0.06	0.344	-0.06	0.1
ENSG00000129151	BBOX1	11	27062272	27149356	0.0168	0.13	0.05	0.282	0.04	0.05	0.213	0.08	0.08	0.189	0.09	0.07	0.207	0.1	0.1	0.208	0.13	0.14
ENSG00000074319	TSG101	11	18489883	18548779	0.0214	0.1	0.04	0.528	0.02	0.04	0.396	0.05	0.06	0.582	0.01	0.05	0.662	0	0.06	0.643	-0.01	0.08
ENSG00000242265	PEG10	7	94285637	94299007	0.0278	-0.13	0.06	0.513	-0.02	0.05	0.425	-0.05	0.08	0.429	-0.05	0.08	0.551	-0.03	0.08	0.63	0.01	0.12
ENSG00000179403	VWA1	1	1370241	1378262	0.00974	0.12	0.05	0.0917	0.1	0.06	0.156	0.09	0.07	0.176	0.08	0.07	0.25	0.08	0.09	0.324	0.06	0.13
ENSG00000137343	ATAT1	6	30594619	30614600	0.0255	0.12	0.05	0.418	0.04	0.05	0.448	0.04	0.07	0.406	0.05	0.07	0.484	0.04	0.08	0.56	0.02	0.12
ENSG00000167371	PRRT2	16	29823177	29827201	0.00866	0.12	0.04	0.115	0.06	0.04	0.118	0.1	0.06	0.136	0.09	0.06	0.124	0.1	0.07	0.135	0.12	0.11
ENSG00000243989	ACY1	3	52009066	52023213	0.00782	-0.14	0.05	0.207	-0.06	0.06	0.0698	-0.14	0.08	0.07	-0.14	0.08	0.476	0	0.17	0.48	0	0.17
ENSG00000164326	CARTPT	5	71014990	71016875	0.0084	0.12	0.05	0.0989	0.09	0.06	0.309	0.04	0.07	0.426	0.03	0.07	0.062	0.21	0.12	0.07	0.31	0.2
ENSG00000161513	FDXR	17	72858619	72869156	0.0416	-0.12	0.06	0.566	-0.02	0.05	0.579	-0.02	0.07	0.511	-0.04	0.07	0.584	-0.02	0.09	0.574	-0.03	0.12
ENSG00000023902	PLEKHO1	1	150121373	150136916	0.0038	0.15	0.05	0.0334	0.11	0.05	0.0516	0.14	0.07	0.0456	0.14	0.07	0.0639	0.14	0.08	0.0901	0.15	0.12
ENSG00000006712	PAF1	19	39876492	39881835	0.0255	-0.13	0.05	0.377	-0.04	0.05	0.367	-0.06	0.08	0.314	-0.07	0.08	0.491	-0.03	0.08	0.572	0.02	0.12
ENSG00000137767	SQRDL	15	45923346	45983492	0.0085	-0.12	0.04	0.303	-0.04	0.05	0.156	-0.09	0.07	0.133	-0.1	0.06	0.292	-0.06	0.08	0.429	-0.02	0.11
ENSG00000167614	TTYH1	19	54926393	54948080	0.00564	-0.14	0.05	0.0889	-0.09	0.05	0.0789	-0.13	0.07	0.11	-0.11	0.07	0.0766	-0.14	0.09	0.111	-0.14	0.12
ENSG00000132361	CLUH	17	2592680	2615957	0.0196	-0.11	0.04	0.46	-0.02	0.05	0.252	-0.08	0.07	0.325	-0.05	0.06	0.43	-0.04	0.08	0.434	-0.05	0.12
ENSG00000066777	ARFGEF1	8	68085747	68255912	0.0165	-0.1	0.04	0.497	-0.02	0.04	0.437	-0.04	0.06	0.382	-0.05	0.06	0.428	-0.05	0.07	0.522	-0.03	0.1
ENSG00000116030	SUMO1	2	203070903	203103331	0.027	0.12	0.05	0.342	0.05	0.05	0.336	0.06	0.07	0.457	0.03	0.07	0.537	0.02	0.08	0.607	-0.01	0.13
ENSG00000162642	C1orf52	1	85715639	85725355	0.0322	0.13	0.06	0.384	0.04	0.06	0.345	0.07	0.09	0.354	0.07	0.09	0.437	0.05	0.11	0.478	0.05	0.16
ENSG00000171862	PTEN	10	89622870	89731687	0.0186	0.1	0.04	0.384	0.03	0.05	0.34	0.06	0.07	0.382	0.05	0.06	0.609	0	0.08	0.606	-0.01	0.1
ENSG00000115129	TP53I3	2	24300303	24308731	0.00412	0.17	0.06	0.0506	0.11	0.06	0.031	0.17	0.08	0.0277	0.17	0.07	0.165	0.12	0.12	0.227	0.1	0.18
ENSG00000107021	TBC1D13	9	131549483	131572711	0.0238	0.11	0.05	0.619	-0.02	0.04	0.638	-0.02	0.05	0.71	0	0.04	0.673	-0.01	0.07	0.622	-0.04	0.1
ENSG00000164182	NDUFAF2	5	60240956	60448853	0.0234	-0.12	0.05	0.533	-0.01	0.05	0.489	-0.03	0.07	0.327	-0.07	0.07	0.564	0.01	0.07	0.48	0.05	0.11
ENSG00000211895	IGHA1	14	106173457	106175002	0.0193	0.14	0.06	0.175	0.08	0.06	0.24	0.09	0.09	0.199	0.1	0.08	0.217	0.11	0.1	0.26	0.11	0.14
ENSG00000104964	AES	19	3052908	3063105	0.0232	0.1	0.04	0.306	0.05	0.05	0.486	0.03	0.06	0.456	0.03	0.06	0.398	0.05	0.08	0.381	0.08	0.12
ENSG00000116661	FBXO2	1	11708424	11715842	0.00285	0.15	0.05	0.0396	0.09	0.05	0.0409	0.14	0.06	0.0433	0.13	0.06	0.045	0.16	0.09	0.0915	0.15	0.13
ENSG00000005486	RHBDD2	7	75471920	75518244	0.0157	0.09	0.04	0.658	0	0.04	0.453	0.04	0.06	0.583	0.01	0.05	0.554	0.02	0.07	0.601	0.02	0.1
ENSG00000161057	PSMC2	7	102984701	103009842	0.0227	-0.1	0.04	0.332	-0.04	0.05	0.403	-0.04	0.06	0.433	-0.04	0.06	0.475	-0.03	0.08	0.466	-0.04	0.11
ENSG00000168758	SEMA4C	2	97525453	97536494	0.0185	-0.12	0.05	0.498	-0.01	0.06	0.389	-0.04	0.08	0.225	-0.1	0.09	0.568	-0.01	0.08	0.44	0.05	0.13
ENSG00000133048	CHI3L1	1	203148059	203155877	0.0357	-0.14	0.07	0.418	-0.03	0.06	0.226	-0.1	0.09	0.237	-0.1	0.09	0.475	-0.03	0.09	0.505	0.04	0.15
ENSG00000204178	TMEM57	1	25757388	25826700	0.0157	0.12	0.05	0.213	0.06	0.05	0.236	0.07	0.07	0.192	0.09	0.07	0.381	0.05	0.09	0.439	0.03	0.13
ENSG00000160469	BRSK1	19	55793440	55823901	0.00883	-0.13	0.05	0.0515	-0.08	0.04	0.161	-0.08	0.07	0.0544	-0.12	0.07	0.0661	-0.13	0.08	0.0349	-0.2	0.12
ENSG00000125772	GPCPD1	20	5525085	5591672	0.0188	-0.09	0.03	0.493	-0.02	0.04	0.432	-0.04	0.06	0.367	-0.05	0.06	0.59	-0.01	0.06	0.529	0.04	0.1
ENSG00000271303	SRXN1	20	627259	634014	0.033	-0.12	0.05	0.732	0	0.04	0.724	0	0.05	0.72	0	0.05	0.729	0	0.07	0.682	0.02	0.09
ENSG00000145214	DGKQ	4	952675	980683	0.00128	-0.16	0.05	0.00706	-0.13	0.05	0.0103	-0.17	0.06	0.0198	-0.15	0.06	0.0189	-0.17	0.08	0.0217	-0.19	0.1
ENSG00000213341	CHUK	10	101948055	101989376	0.0307	0.11	0.05	0.671	0.01	0.04	0.707	0	0.06	0.642	0.01	0.05	0.712	0	0.07	0.653	-0.02	0.11
ENSG00000101940	WDR13	X	48448430	48463581	0.00734	0.12	0.04	0.254	0.04	0.05	0.171	0.08	0.07	0.0621	0.14	0.07	0.293	0.06	0.08	0.382	0.04	0.14
ENSG00000135709	KIAA0513	16	85061375	85127836	0.0134	-0.11	0.04	0.174	-0.05	0.04	0.115	-0.1	0.06	0.185	-0.07	0.06	0.228	-0.07	0.07	0.197	-0.09	0.09
ENSG00000170889	RPS9	19	54704610	54752862	0.036	-0.09	0.04	0.336	-0.04	0.05	0.504	-0.02	0.06	0.482	-0.02	0.06	0.297	-0.08	0.09	0.228	-0.16	0.16
ENSG00000117906	RCN2	15	77223960	77242601	0.0131	0.11	0.04	0.264	0.05	0.05	0.256	0.07	0.07	0.189	0.09	0.06	0.345	0.05	0.07	0.5	0	0.12
ENSG00000166426	CRABP1	15	78632666	78640572	0.0381	0.12	0.06	0.699	0	0.04	0.624	0.02	0.05	0.626	0.02	0.05	0.663	0.01	0.06	0.649	0.02	0.08
ENSG00000213023	SYT3	19	51124564	51171651	0.0185	-0.11	0.05	0.342	-0.03	0.05	0.274	-0.07	0.07	0.281	-0.06	0.07	0.233	-0.09	0.08	0.215	-0.11	0.11
ENSG00000186468	RPS23	5	81569177	81574396	0.024	0.1	0.04	0.57	0.01	0.05	0.599	0.01	0.06	0.501	0.03	0.06	0.667	0	0.07	0.56	-0.04	0.1
ENSG00000111530	CAND1	12	67663061	67713731	0.0139	-0.08	0.03	0.495	-0.01	0.05	0.274	-0.07	0.07	0.356	-0.04	0.06	0.321	0.05	0.06	0.398	0.04	0.07
ENSG00000116586	LAMTOR2	1	156024543	156028301	0.022	-0.11	0.05	0.192	-0.07	0.06	0.307	-0.06	0.07	0.382	-0.04	0.07	0.421	-0.03	0.11	0.38	-0.06	0.13
ENSG00000176533	GNG7	19	2511217	2702707	0.0129	-0.13	0.05	0.336	-0.03	0.06	0.0545	-0.16	0.08	0.0946	-0.11	0.07	0.442	-0.03	0.09	0.464	0.03	0.15
ENSG00000132463	GRSF1	4	71681499	71705662	0.0102	0.11	0.04	0.136	0.07	0.05	0.171	0.08	0.07	0.119	0.1	0.06	0.291	0.06	0.08	0.344	0.05	0.12
ENSG00000116903	EXOC8	1	231468480	231473598	0.0271	0.11	0.05	0.415	0.03	0.04	0.426	0.04	0.06	0.393	0.05	0.06	0.453	0.04	0.07	0.432	0.05	0.09
ENSG00000059377	TBXAS1	7	139476850	139720125	0.0197	0.12	0.05	0.2	0.06	0.05	0.298	0.06	0.08	0.245	0.08	0.07	0.426	0.04	0.09	0.505	0.01	0.13
ENSG00000167588	GPD1	12	50497602	50505102	0.0164	0.1	0.04	0.359	0.03	0.05	0.267	0.07	0.07	0.226	0.08	0.07	0.436	-0.03	0.08	0.451	-0.04	0.11
ENSG00000214435	AS3MT	10	104629273	104661656	0.0108	-0.14	0.05	0.0914	-0.09	0.06	0.19	-0.09	0.08	0.156	-0.1	0.08	0.106	-0.14	0.09	0.125	-0.16	0.14
ENSG00000165525	NEMF	14	50249997	50319921	0.0101	-0.1	0.04	0.223	-0.05	0.05	0.124	-0.1	0.07	0.128	-0.1	0.07	0.445	-0.02	0.08	0.48	0.04	0.13
ENSG00000170921	TANC2	17	61086917	61505060	0.0309	0.09	0.04	0.574	0	0.04	0.395	0.04	0.06	0.533	0.01	0.06	0.303	-0.07	0.09	0.22	-0.15	0.13
ENSG00000065518	NDUFB4	3	120315156	120321347	0.0258	0.07	0.03	0.522	0.01	0.04	0.464	0.03	0.05	0.526	0.02	0.05	0.643	-0.01	0.08	0.49	0.04	0.09
ENSG00000237289	CKMT1B	15	43885252	43897099	0.0425	-0.11	0.06	0.586	-0.02	0.04	0.578	-0.03	0.06	0.645	-0.01	0.06	0.687	0	0.06	0.581	0.04	0.1
ENSG00000124155	PIGT	20	44044717	44054884	0.0155	0.11	0.04	0.248	0.05	0.05	0.181	0.09	0.07	0.289	0.06	0.07	0.27	0.07	0.08	0.317	0.07	0.13
ENSG00000145247	OCIAD2	4	48887036	48908954	0.0247	0.11	0.05	0.599	0.01	0.05	0.537	0.03	0.06	0.577	0.02	0.06	0.557	0.03	0.07	0.605	0.02	0.11
ENSG00000147459	DOCK5	8	25042238	25275598	0.0163	0.08	0.03	0.538	0.01	0.03	0.281	0.06	0.06	0.306	0.05	0.05	0.408	-0.04	0.06	0.325	-0.08	0.09
ENSG00000153310	FAM49B	8	130851839	131029375	0.0404	0.09	0.04	0.42	0.02	0.04	0.476	-0.03	0.06	0.603	0	0.05	0.524	0.02	0.08	0.299	0.1	0.11
ENSG00000173230	GOLGB1	3	121382046	121468602	0.0196	0.1	0.04	0.239	0.06	0.05	0.335	0.05	0.07	0.341	0.05	0.06	0.371	0.05	0.08	0.351	0.07	0.12
ENSG00000008277	ADAM22	7	87563458	87832204	0.0208	-0.09	0.04	0.683	0.01	0.03	0.71	0.01	0.04	0.719	-0.01	0.04	0.694	0.01	0.06	0.687	0.02	0.08
ENSG00000257390	RP11-762I7.5	12	56151059	56221330	0.041	0.11	0.05	0.719	0	0.04	0.637	0.02	0.04	0.7	0.01	0.04	0.678	0.02	0.08	0.69	0.02	0.13
ENSG00000078902	TOLLIP	11	1295601	1330884	0.0271	0.11	0.05	0.629	0	0.04	0.618	0.01	0.06	0.439	0.05	0.06	0.669	0	0.07	0.558	-0.04	0.1
ENSG00000221946	FXYD7	19	35634154	35645204	0.027	0.11	0.05	0.53	0.02	0.05	0.545	0.02	0.06	0.497	0.03	0.06	0.582	0.02	0.07	0.642	0	0.11
ENSG00000179912	R3HDM2	12	57643392	57824788	0.0104	0.1	0.04	0.146	0.06	0.05	0.221	0.07	0.07	0.131	0.09	0.06	0.233	0.07	0.08	0.256	0.08	0.12
ENSG00000113448	PDE4D	5	58264865	59817947	0.0196	0.1	0.04	0.556	0	0.04	0.222	0.08	0.07	0.478	-0.02	0.07	0.576	0	0.08	0.438	-0.04	0.12
ENSG00000142002	DPP9	19	4675236	4724685	0.0184	0.11	0.05	0.171	0.07	0.06	0.211	0.08	0.08	0.225	0.07	0.07	0.557	-0.02	0.16	0.478	0.02	0.14
ENSG00000169045	HNRNPH1	5	179041179	179061785	0.0252	-0.09	0.04	0.601	-0.01	0.04	0.464	-0.03	0.05	0.689	0	0.05	0.664	0.01	0.06	0.68	0	0.08
ENSG00000140848	CPNE2	16	57126449	57181878	0.0125	-0.12	0.05	0.205	-0.06	0.05	0.202	-0.09	0.07	0.192	-0.09	0.07	0.172	-0.1	0.08	0.204	-0.1	0.11
ENSG00000131435	PDLIM4	5	131593364	131609147	0.0252	-0.13	0.06	0.211	-0.05	0.05	0.118	-0.13	0.09	0.215	-0.08	0.08	0.528	-0.01	0.09	0.331	0.1	0.16
ENSG00000168439	STIP1	11	63952744	63972015	0.0153	-0.07	0.03	0.517	-0.01	0.04	0.306	-0.05	0.05	0.523	-0.01	0.05	0.346	-0.05	0.07	0.312	-0.08	0.1
ENSG00000187735	TCEA1	8	54879112	54935089	0.0116	-0.11	0.04	0.0875	-0.08	0.05	0.408	-0.02	0.08	0.109	-0.1	0.07	0.507	-0.01	0.08	0.315	0.08	0.13
ENSG00000198931	APRT	16	88875747	88878352	0.0252	-0.12	0.05	0.324	-0.05	0.05	0.33	-0.06	0.08	0.332	-0.06	0.07	0.324	-0.07	0.09	0.455	-0.04	0.12
ENSG00000196975	ANXA4	2	69871557	70053596	0.016	-0.11	0.04	0.346	-0.03	0.05	0.245	-0.06	0.06	0.211	-0.08	0.06	0.379	-0.04	0.07	0.516	0.03	0.1
ENSG00000167578	RAB4B	19	41284121	41302847	0.0244	-0.1	0.05	0.627	0.01	0.05	0.424	-0.05	0.06	0.522	-0.02	0.06	0.533	-0.03	0.07	0.536	-0.03	0.1
ENSG00000180011	ZADH2	18	72907063	72921303	0.0395	-0.11	0.05	0.604	-0.01	0.04	0.617	-0.02	0.06	0.607	-0.02	0.06	0.7	0	0.07	0.676	0.01	0.1
ENSG00000133318	RTN3	11	63448918	63527363	0.00813	0.11	0.04	0.104	0.06	0.04	0.0679	0.11	0.05	0.0923	0.09	0.05	0.12	0.08	0.05	0.114	0.09	0.07
ENSG00000160058	BSDC1	1	32830704	32860332	0.0255	-0.1	0.04	0.664	0	0.04	0.553	-0.02	0.06	0.505	-0.03	0.06	0.62	0.01	0.07	0.548	0.04	0.1
ENSG00000119912	IDE	10	94211441	94333833	0.0285	-0.1	0.05	0.315	-0.05	0.05	0.422	-0.04	0.07	0.455	-0.03	0.06	0.333	-0.08	0.1	0.321	-0.12	0.16
ENSG00000102032	RENBP	X	153200716	153210232	0.0248	0.11	0.05	0.402	0.04	0.05	0.445	0.04	0.06	0.581	0.01	0.07	0.413	0.06	0.09	0.431	0.07	0.13
ENSG00000169239	CA5B	X	15706953	15805747	0.0321	0.12	0.06	0.498	-0.02	0.06	0.502	0.03	0.08	0.502	0.03	0.08	0.617	-0.01	0.09	0.539	-0.04	0.13
ENSG00000163406	SLC15A2	3	121612936	121662949	0.00323	0.17	0.06	0.0118	0.15	0.07	0.0192	0.19	0.08	0.0461	0.15	0.08	0.0654	0.17	0.1	0.107	0.17	0.15
ENSG00000111790	FGFR1OP2	12	27091316	27119583	0.0307	-0.11	0.05	0.703	0	0.04	0.712	0	0.05	0.681	-0.01	0.05	0.638	-0.02	0.06	0.698	-0.01	0.1
ENSG00000183617	MRPL54	19	3762662	3768573	0.0264	0.12	0.05	0.334	0.04	0.06	0.274	0.08	0.08	0.296	0.07	0.08	0.398	0.05	0.11	0.447	0.05	0.16
ENSG00000109062	SLC9A3R1	17	72744791	72765492	0.0321	0.11	0.05	0.44	0.03	0.04	0.396	0.05	0.07	0.477	0.03	0.06	0.573	0.02	0.07	0.598	0.01	0.1
ENSG00000104763	ASAH1	8	17913934	17942494	0.0299	0.12	0.05	0.406	0.03	0.05	0.363	0.06	0.08	0.298	0.07	0.07	0.456	0.04	0.09	0.485	0.03	0.13
ENSG00000243678	NME1-NME2	17	49230920	49249108	0.0412	0.12	0.06	0.417	0.04	0.06	0.382	0.05	0.07	0.351	0.06	0.07	0.462	0.05	0.11	0.501	0.04	0.15
ENSG00000106211	HSPB1	7	75931861	75933612	0.0255	-0.07	0.03	0.364	0.03	0.05	0.541	-0.01	0.05	0.328	-0.04	0.06	0.294	0.07	0.08	0.135	0.16	0.11
ENSG00000137509	PRCP	11	82534544	82681626	0.0229	-0.13	0.06	0.166	-0.08	0.06	0.249	-0.08	0.08	0.242	-0.08	0.08	0.318	-0.07	0.09	0.386	-0.05	0.13
ENSG00000184897	H1FX	3	129033615	129035120	0.0125	-0.1	0.04	0.231	-0.05	0.05	0.289	-0.06	0.07	0.188	-0.08	0.06	0.274	-0.06	0.07	0.322	-0.05	0.08
ENSG00000168036	CTNNB1	3	41236328	41301587	0.0262	0.08	0.04	0.514	0.02	0.04	0.67	0	0.05	0.632	0.01	0.05	0.668	-0.01	0.06	0.585	-0.03	0.09
ENSG00000215021	PHB2	12	7074490	7079988	0.0281	-0.1	0.04	0.539	-0.01	0.03	0.614	-0.01	0.05	0.61	0.01	0.05	0.435	-0.06	0.08	0.406	-0.09	0.13
ENSG00000172775	FAM192A	16	57186378	57220028	0.015	0.12	0.05	0.394	0.03	0.06	0.213	0.08	0.07	0.18	0.09	0.07	0.286	0.07	0.09	0.29	0.08	0.12
ENSG00000170231	FABP6	5	159614374	159665742	0.0396	-0.12	0.06	0.393	-0.04	0.06	0.279	-0.08	0.08	0.316	-0.07	0.08	0.43	-0.04	0.12	0.401	-0.07	0.14
ENSG00000136450	SRSF1	17	56080721	56084707	0.0289	-0.09	0.04	0.465	-0.03	0.04	0.562	-0.02	0.05	0.532	-0.02	0.05	0.585	-0.02	0.06	0.576	-0.02	0.09
ENSG00000131981	LGALS3	14	55590828	55612126	0.0077	0.12	0.05	0.0369	0.1	0.05	0.269	0.05	0.07	0.17	0.07	0.07	0.0181	0.24	0.11	0.0119	0.39	0.19
ENSG00000071537	SEL1L	14	81937893	82000205	0.0445	0.1	0.04	0.317	0.04	0.06	0.197	0.08	0.07	0.233	0.06	0.06	0.536	-0.04	0.17	0.212	0.12	0.13
ENSG00000151414	NEK7	1	198126093	198291550	0.00666	-0.13	0.05	0.163	-0.05	0.05	0.277	-0.05	0.07	0.0299	-0.16	0.07	0.179	0.2	0.23	0.456	-0.03	0.16
ENSG00000078237	C12orf5	12	4430371	4462338	0.0307	0.1	0.05	0.461	0.03	0.05	0.442	0.04	0.06	0.553	0.02	0.06	0.536	0.03	0.07	0.584	0.02	0.11
ENSG00000185608	MRPL40	22	19419425	19423598	0.0233	0.1	0.04	0.46	0.02	0.05	0.404	0.04	0.06	0.297	0.07	0.07	0.523	0.02	0.07	0.486	-0.05	0.11
ENSG00000196814	MVB12B	9	129089128	129269320	0.0438	0.12	0.06	0.54	0.01	0.05	0.371	0.06	0.08	0.378	0.06	0.08	0.524	-0.02	0.08	0.364	-0.1	0.14
ENSG00000102189	EEA1	12	93164413	93323107	0.0204	0.08	0.03	0.41	0.03	0.04	0.399	0.04	0.05	0.334	0.05	0.06	0.535	0.02	0.06	0.617	-0.01	0.09
ENSG00000125869	LAMP5	20	9495005	9511171	0.0322	0.11	0.05	0.402	0.03	0.05	0.387	0.05	0.07	0.578	0.01	0.07	0.492	0.03	0.08	0.586	0.01	0.12
ENSG00000035687	ADSS	1	244571796	244615436	0.0278	0.09	0.04	0.425	0.03	0.05	0.461	0.03	0.06	0.643	0	0.05	0.602	0.01	0.07	0.611	0.01	0.09
ENSG00000123472	ATPAF1	1	47098409	47139539	0.00634	0.12	0.04	0.0759	0.08	0.05	0.0904	0.1	0.06	0.09	0.1	0.06	0.0921	0.12	0.08	0.125	0.11	0.11
ENSG00000100077	ADRBK2	22	25960816	26125261	0.0321	-0.11	0.05	0.412	-0.03	0.05	0.44	-0.04	0.06	0.453	-0.04	0.06	0.473	-0.04	0.08	0.51	-0.04	0.13
ENSG00000137825	ITPKA	15	41785591	41795747	0.0216	0.09	0.04	0.418	0.02	0.04	0.346	0.05	0.06	0.405	-0.03	0.06	0.514	-0.02	0.07	0.382	-0.06	0.1
ENSG00000162377	COA7	1	53152508	53164038	0.0299	0.11	0.05	0.612	0	0.05	0.524	0.02	0.06	0.368	0.05	0.07	0.465	0.04	0.08	0.454	0.06	0.12
ENSG00000151500	THYN1	11	134118173	134123264	0.00726	-0.11	0.04	0.0703	-0.08	0.05	0.0977	-0.09	0.06	0.0695	-0.11	0.06	0.296	-0.05	0.09	0.37	-0.03	0.13
ENSG00000156172	C8orf37	8	96257147	96281429	0.0436	-0.13	0.06	0.389	-0.04	0.06	0.251	-0.08	0.07	0.345	-0.05	0.07	0.425	-0.05	0.11	0.469	-0.04	0.16
ENSG00000058272	PPP1R12A	12	80167343	80329240	0.0439	0.08	0.04	0.484	0.02	0.04	0.597	0.01	0.05	0.504	0.02	0.05	0.662	0	0.07	0.467	0.05	0.09
ENSG00000177119	ANO6	12	45609770	45834187	0.017	-0.11	0.04	0.179	-0.05	0.04	0.265	-0.05	0.06	0.102	-0.12	0.08	0.348	0.03	0.07	0.152	0.14	0.11
ENSG00000146411	SLC2A12	6	134309835	134373774	0.0418	-0.13	0.07	0.436	-0.03	0.06	0.305	-0.08	0.08	0.337	-0.07	0.08	0.45	-0.05	0.11	0.495	-0.04	0.16
ENSG00000160703	NLRX1	11	119037277	119054725	0.0256	-0.12	0.05	0.306	-0.05	0.06	0.332	-0.06	0.08	0.321	-0.06	0.07	0.277	-0.09	0.1	0.316	-0.1	0.15
ENSG00000079435	LIPE	19	42905659	42931578	0.0225	0.07	0.03	0.576	0.01	0.03	0.337	0.05	0.06	0.437	0.03	0.05	0.513	-0.02	0.06	0.464	-0.04	0.08
ENSG00000168002	POLR2G	11	62529016	62534182	0.0498	-0.11	0.06	0.638	-0.01	0.05	0.537	-0.03	0.06	0.577	-0.02	0.06	0.631	-0.01	0.08	0.63	-0.02	0.11
ENSG00000089280	FUS	16	31191431	31203127	0.00745	0.07	0.03	0.415	0.01	0.05	0.28	0.03	0.05	0.527	0	0.05	0.0749	0.14	0.08	0.0726	0.21	0.13
ENSG00000265972	TXNIP	NA	NA	NA	0.0294	-0.15	0.08	0.142	-0.1	0.07	0.188	-0.12	0.1	0.199	-0.11	0.1	0.263	-0.1	0.13	0.306	-0.1	0.18
ENSG00000073712	FERMT2	14	53323986	53419153	0.0157	-0.09	0.04	0.527	-0.01	0.04	0.536	-0.01	0.06	0.315	-0.06	0.06	0.38	-0.05	0.07	0.602	0	0.08
ENSG00000106780	MEGF9	9	123363091	123476748	0.0143	0.11	0.05	0.15	0.07	0.06	0.283	0.06	0.07	0.299	0.05	0.07	0.126	0.15	0.11	0.144	0.21	0.19
ENSG00000112339	HBS1L	6	135281516	135424194	0.0161	-0.13	0.05	0.143	-0.07	0.06	0.111	-0.11	0.08	0.0799	-0.14	0.08	0.414	0.02	0.08	0.185	0.15	0.14
ENSG00000135108	FBXO21	12	117581146	117628336	0.0314	-0.11	0.05	0.406	-0.03	0.05	0.337	-0.06	0.07	0.432	-0.04	0.07	0.475	-0.04	0.08	0.545	-0.02	0.12
ENSG00000163626	COX18	4	73921797	73935472	0.0437	-0.13	0.07	0.353	-0.05	0.06	0.336	-0.07	0.09	0.347	-0.07	0.09	0.422	-0.06	0.11	0.46	-0.05	0.16
ENSG00000117450	PRDX1	1	45976708	45988719	0.019	0.09	0.04	0.483	-0.02	0.03	0.602	0.01	0.05	0.648	0.01	0.05	0.512	0.04	0.07	0.617	0.02	0.08
ENSG00000066032	CTNNA2	2	79412357	80875905	0.0292	0.08	0.03	0.523	0.02	0.04	0.636	0.01	0.05	0.562	0.02	0.04	0.603	0.01	0.05	0.572	0.03	0.07
ENSG00000178921	PFAS	17	8150936	8173809	0.0303	-0.13	0.06	0.222	-0.06	0.06	0.162	-0.11	0.08	0.194	-0.09	0.08	0.216	-0.1	0.11	0.18	-0.15	0.15
ENSG00000183117	CSMD1	8	2792875	4852494	0.023	-0.1	0.04	0.346	-0.03	0.05	0.301	-0.06	0.07	0.262	-0.07	0.07	0.471	-0.03	0.08	0.506	-0.02	0.12
ENSG00000157445	CACNA2D3	3	54156574	55108584	0.0366	-0.11	0.05	0.539	-0.02	0.04	0.564	-0.02	0.06	0.655	-0.01	0.06	0.516	-0.04	0.07	0.561	-0.04	0.11
ENSG00000164244	PRRC1	5	126853301	126890781	0.0486	0.11	0.06	0.524	0.02	0.05	0.406	0.05	0.07	0.522	0.03	0.07	0.53	0.03	0.1	0.494	0.05	0.12
ENSG00000165457	FOLR2	11	71927645	71932994	0.0408	0.11	0.05	0.579	0.02	0.04	0.522	0.03	0.06	0.655	0.01	0.06	0.618	0.02	0.07	0.649	0.01	0.09
ENSG00000186205	MTARC1	1	220960101	220987735	0.0252	0.13	0.06	0.334	0.04	0.06	0.193	0.09	0.08	0.126	0.12	0.09	0.399	-0.15	0.28	0.389	0.08	0.19
ENSG00000184985	SORCS2	4	7194265	7744554	0.0263	0.12	0.05	0.23	0.06	0.06	0.226	0.08	0.07	0.247	0.07	0.07	0.401	0.04	0.08	0.527	0	0.14
ENSG00000206384	COL6A6	3	130279178	130396999	0.0261	-0.1	0.04	0.361	-0.03	0.05	0.367	-0.05	0.06	0.326	-0.05	0.06	0.432	-0.04	0.09	0.476	-0.04	0.14
ENSG00000109270	LAMTOR3	4	100799493	100815647	0.0307	-0.11	0.05	0.315	-0.05	0.05	0.277	-0.07	0.07	0.329	-0.06	0.07	0.414	-0.04	0.09	0.439	-0.04	0.13
ENSG00000111262	KCNA1	12	5019071	5040527	0.01	-0.08	0.03	0.403	0.03	0.05	0.217	-0.06	0.06	0.206	-0.06	0.05	0.436	-0.02	0.06	0.464	0.03	0.1
ENSG00000133985	TTC9	14	71108504	71142077	0.0295	0.12	0.05	0.289	0.05	0.05	0.327	0.06	0.07	0.33	0.06	0.07	0.346	0.06	0.08	0.426	0.05	0.12
ENSG00000197043	ANXA6	5	150480273	150537443	0.0358	-0.1	0.05	0.65	-0.01	0.04	0.657	-0.01	0.05	0.531	-0.03	0.05	0.672	0.01	0.06	0.609	0.03	0.09
ENSG00000104267	CA2	8	86376081	86393722	0.00918	0.11	0.04	0.155	0.06	0.05	0.347	0.03	0.07	0.325	0.04	0.07	0.0385	0.22	0.11	0.039	0.34	0.18
ENSG00000176595	KBTBD11	8	1922044	1955102	0.0281	0.09	0.04	0.433	0.03	0.04	0.438	0.04	0.06	0.485	0.03	0.06	0.381	0.07	0.09	0.391	0.09	0.14
ENSG00000117305	HMGCL	1	24128375	24165110	0.0168	-0.13	0.05	0.245	-0.05	0.06	0.136	-0.11	0.08	0.164	-0.1	0.07	0.216	-0.09	0.09	0.32	-0.06	0.13
ENSG00000143569	UBAP2L	1	154192655	154243986	0.0325	0.07	0.03	0.206	0.04	0.04	0.24	0.04	0.05	0.164	0.06	0.05	0.0919	0.14	0.09	0.0487	0.26	0.17
ENSG00000204392	LSM2	6	31765173	31774761	0.00426	-0.16	0.05	0.0986	-0.08	0.06	0.0177	-0.18	0.07	0.0238	-0.16	0.07	0.126	-0.13	0.11	0.197	-0.11	0.16
ENSG00000179915	NRXN1	2	50145643	51259674	0.0297	-0.09	0.04	0.643	-0.01	0.03	0.584	-0.02	0.05	0.544	-0.03	0.05	0.547	-0.03	0.06	0.573	-0.03	0.08
ENSG00000136238	RAC1	7	6414154	6443608	0.0498	0.1	0.05	0.486	0.02	0.04	0.578	0.01	0.06	0.435	0.04	0.06	0.451	-0.03	0.06	0.271	-0.11	0.1
ENSG00000171877	FRMD5	15	44162962	44487450	0.0216	0.12	0.05	0.281	0.05	0.05	0.237	0.08	0.07	0.226	0.08	0.07	0.27	0.08	0.08	0.294	0.07	0.1
ENSG00000147852	VLDLR	9	2621834	2660053	0.0492	0.11	0.06	0.565	0.02	0.05	0.498	0.03	0.07	0.579	0.02	0.06	0.532	0.03	0.09	0.493	0.06	0.13
ENSG00000024048	UBR2	6	42531800	42661242	0.0289	-0.1	0.05	0.481	-0.02	0.05	0.384	-0.05	0.07	0.41	-0.04	0.07	0.475	-0.04	0.08	0.54	-0.02	0.13
ENSG00000136143	SUCLA2	13	48510622	48612125	0.0231	-0.1	0.04	0.277	-0.04	0.04	0.311	-0.06	0.06	0.369	-0.04	0.06	0.249	-0.07	0.07	0.237	-0.09	0.08
ENSG00000106069	CHN2	7	29161890	29553944	0.0356	-0.11	0.05	0.391	-0.04	0.06	0.451	-0.04	0.07	0.428	-0.04	0.07	0.347	-0.08	0.1	0.353	-0.11	0.17
ENSG00000179604	CDC42EP4	17	71279763	71308314	0.00297	-0.09	0.03	0.155	-0.05	0.05	0.0261	-0.12	0.06	0.00902	-0.17	0.07	0.437	-0.01	0.07	0.166	0.15	0.13
ENSG00000204435	CSNK2B	6	31633013	31638120	0.0447	-0.1	0.05	0.666	0	0.05	0.52	-0.02	0.06	0.601	0.01	0.06	0.546	-0.03	0.08	0.458	-0.08	0.13
ENSG00000149091	DGKZ	11	46354455	46402104	0.00522	-0.09	0.03	0.0334	-0.08	0.04	0.0988	-0.09	0.06	0.145	-0.07	0.06	0.0456	-0.15	0.09	0.0543	-0.19	0.15
ENSG00000133703	KRAS	12	25357723	25403870	0.0413	-0.09	0.04	0.484	-0.02	0.04	0.612	-0.01	0.05	0.595	-0.01	0.05	0.414	-0.06	0.09	0.361	-0.12	0.15
ENSG00000130764	LRRC47	1	3696784	3713068	0.0132	0.08	0.03	0.406	0.02	0.05	0.458	0.01	0.05	0.421	-0.02	0.05	0.194	0.12	0.1	0.199	0.18	0.16
ENSG00000123560	PLP1	X	103028647	103047548	0.0226	0.07	0.03	0.6	-0.01	0.04	0.358	0.04	0.05	0.401	0.03	0.05	0.534	-0.02	0.06	0.449	-0.05	0.09
ENSG00000100764	PSMC1	14	90722839	90738968	0.0327	-0.09	0.04	0.591	-0.01	0.04	0.584	-0.02	0.05	0.621	0.01	0.05	0.676	0	0.07	0.623	0.02	0.1
ENSG00000023909	GCLM	1	94350761	94374966	0.0267	-0.12	0.05	0.447	-0.01	0.05	0.191	-0.09	0.08	0.203	-0.09	0.08	0.386	0.04	0.08	0.247	0.13	0.13
ENSG00000188312	CENPP	9	95087766	95382815	0.026	0.08	0.03	0.407	0.03	0.04	0.601	0	0.06	0.378	0.04	0.06	0.555	-0.02	0.08	0.506	-0.04	0.11
ENSG00000113319	RASGRF2	5	80256491	80525975	0.0265	0.11	0.05	0.298	0.04	0.05	0.296	0.06	0.07	0.237	0.08	0.07	0.398	0.04	0.09	0.411	0.04	0.12
ENSG00000122547	EEPD1	7	36192758	36341152	0.0417	-0.11	0.05	0.387	-0.04	0.05	0.359	-0.06	0.07	0.469	-0.03	0.06	0.596	0	0.09	0.598	0	0.12
ENSG00000175970	UNC119B	12	121148238	121161443	0.013	0.13	0.05	0.188	0.06	0.06	0.136	0.1	0.08	0.0728	0.14	0.08	0.316	0.06	0.11	0.366	0.05	0.15
ENSG00000259431	THTPA	14	24025216	24029480	0.0391	-0.11	0.05	0.578	0	0.05	0.6	0	0.08	0.297	-0.07	0.08	0.552	0.02	0.11	0.544	0.02	0.13
ENSG00000029993	HMGB3	X	150148982	150159248	0.00535	0.12	0.04	0.0529	0.09	0.05	0.0512	0.13	0.07	0.0321	0.14	0.07	0.23	0.08	0.11	0.314	0.06	0.18
ENSG00000153574	RPIA	2	88991162	89050452	0.036	-0.11	0.05	0.402	-0.03	0.06	0.271	-0.08	0.07	0.345	-0.06	0.07	0.437	-0.04	0.1	0.444	-0.05	0.13
ENSG00000162512	SDC3	1	31342314	31381608	0.0432	0.1	0.05	0.66	0	0.05	0.652	0	0.07	0.547	0.02	0.06	0.645	0	0.11	0.538	0.05	0.12
ENSG00000123360	PDE1B	12	54943134	54973023	0.035	-0.1	0.05	0.637	-0.01	0.04	0.556	-0.02	0.06	0.491	-0.04	0.06	0.624	-0.01	0.06	0.658	0	0.09
ENSG00000123213	NLN	5	65018023	65167553	0.0274	0.08	0.03	0.512	0.02	0.04	0.411	0.04	0.05	0.551	0.01	0.05	0.585	0.01	0.06	0.612	0	0.09
ENSG00000151726	ACSL1	4	185676749	185747972	0.0377	-0.11	0.05	0.35	-0.04	0.05	0.357	-0.06	0.07	0.345	-0.06	0.07	0.477	-0.03	0.08	0.553	-0.01	0.11
ENSG00000155876	RRAGA	9	19049372	19051019	0.0321	-0.11	0.05	0.572	-0.01	0.05	0.398	-0.05	0.07	0.399	-0.05	0.06	0.522	-0.03	0.08	0.571	-0.02	0.12
ENSG00000147140	NONO	X	70503042	70521018	0.0834	0.07	0.04	0.444	0.01	0.04	0.129	0.06	0.04	0.444	-0.01	0.04	0.187	0.11	0.1	0.0231	0.31	0.15
ENSG00000168314	MOBP	3	39508689	39570970	0.0411	0.08	0.04	0.528	-0.01	0.04	0.351	0.05	0.07	0.338	0.05	0.07	0.569	-0.01	0.06	0.266	-0.11	0.11
ENSG00000151914	DST	6	56322785	56819426	0.0315	-0.08	0.04	0.642	0	0.04	0.6	-0.01	0.05	0.659	0	0.05	0.434	0.06	0.09	0.45	0.08	0.13
ENSG00000162645	GBP2	1	89571815	89616139	0.0416	-0.11	0.05	0.511	-0.02	0.05	0.431	-0.05	0.08	0.441	-0.04	0.07	0.515	-0.03	0.1	0.552	-0.03	0.15
ENSG00000198910	L1CAM	X	153126969	153174677	0.0236	-0.1	0.04	0.292	-0.04	0.05	0.29	-0.06	0.06	0.252	-0.06	0.06	0.246	-0.07	0.07	0.243	-0.09	0.1
ENSG00000113889	KNG1	3	186435065	186461743	0.0226	-0.1	0.04	0.145	-0.07	0.06	0.217	-0.06	0.07	0.516	-0.01	0.07	0.149	-0.14	0.11	0.123	-0.22	0.18
ENSG00000108654	DDX5	17	62495734	62504317	0.0266	0.08	0.03	0.264	0.05	0.05	0.327	0.04	0.05	0.369	0.03	0.05	0.307	0.06	0.08	0.307	0.09	0.13
ENSG00000214960	ISPD	7	16130817	16460947	0.0472	-0.11	0.06	0.601	0.02	0.05	0.699	0	0.06	0.699	0	0.06	0.644	0.02	0.08	0.626	0.03	0.11
ENSG00000184900	SUMO3	21	46225532	46238694	0.00578	0.13	0.05	0.0488	0.1	0.06	0.073	0.12	0.07	0.0268	0.16	0.08	0.274	0.07	0.1	0.441	0	0.16
ENSG00000066044	ELAVL1	19	8023463	8070543	0.00352	0.12	0.04	0.0412	0.08	0.04	0.0235	0.11	0.05	0.0244	0.12	0.05	0.0602	0.11	0.07	0.0911	0.11	0.1
ENSG00000011677	GABRA3	X	151334706	151619830	0.0224	-0.09	0.04	0.602	0.01	0.05	0.587	0.01	0.06	0.573	-0.01	0.05	0.476	-0.05	0.09	0.625	-0.01	0.11
ENSG00000204388	HSPA1B	6	31795512	31798031	0.0312	-0.11	0.05	0.402	-0.04	0.06	0.365	-0.06	0.08	0.376	-0.05	0.08	0.444	-0.04	0.11	0.484	-0.04	0.16
ENSG00000135900	MRPL44	2	224822121	224832431	0.0135	0.1	0.04	0.184	0.05	0.05	0.13	0.09	0.06	0.0929	0.11	0.07	0.49	-0.01	0.07	0.296	-0.09	0.12
ENSG00000154822	PLCL2	3	16844159	17132086	0.00137	-0.11	0.04	0.00522	-0.09	0.03	0.00842	-0.14	0.06	0.0843	-0.1	0.06	0.0041	-0.19	0.09	0.0108	-0.22	0.13
ENSG00000119698	PPP4R4	14	94612465	94746072	0.0444	0.1	0.05	0.372	0.04	0.04	0.404	0.05	0.07	0.498	0.03	0.06	0.484	0.03	0.09	0.438	0.06	0.12
ENSG00000183020	AP2A2	11	924894	1012239	0.0308	-0.09	0.04	0.619	0.02	0.03	0.621	-0.02	0.04	0.74	0	0.04	0.714	0	0.04	0.728	0	0.06
ENSG00000182580	EPHB3	3	184279572	184300197	0.0305	-0.11	0.05	0.205	-0.06	0.06	0.276	-0.06	0.07	0.359	-0.05	0.07	0.22	-0.11	0.1	0.202	-0.16	0.16
ENSG00000104825	NFKBIB	19	39390340	39399533	0.0414	0.12	0.06	0.311	0.05	0.06	0.344	0.06	0.08	0.329	0.06	0.08	0.402	0.06	0.11	0.439	0.06	0.16
ENSG00000094916	CBX5	12	54624724	54673886	0.0283	0.1	0.05	0.553	0.01	0.05	0.312	0.06	0.07	0.33	0.05	0.06	0.384	0.05	0.08	0.415	0.06	0.12
ENSG00000186868	MAPT	17	43971748	44105700	0.0232	-0.11	0.05	0.178	-0.07	0.05	0.18	-0.09	0.07	0.209	-0.08	0.07	0.466	-0.02	0.09	0.533	0.01	0.13
ENSG00000198900	TOP1	20	39657458	39753127	0.0376	-0.08	0.03	0.453	-0.02	0.05	0.54	-0.01	0.05	0.432	0.02	0.05	0.292	-0.1	0.11	0.206	-0.21	0.18
ENSG00000153187	HNRNPU	1	245014468	245027844	0.0392	-0.06	0.03	0.54	-0.02	0.04	0.57	-0.01	0.04	0.499	-0.02	0.04	0.651	0	0.06	0.559	-0.02	0.07
ENSG00000126934	MAP2K2	19	4090319	4124126	0.016	-0.14	0.06	0.164	-0.07	0.06	0.0863	-0.13	0.08	0.0877	-0.13	0.08	0.27	-0.07	0.09	0.492	0.01	0.16
ENSG00000163528	CHCHD4	3	14153580	14166370	0.0255	0.11	0.05	0.371	0.03	0.05	0.324	0.06	0.07	0.241	0.08	0.07	0.449	0.03	0.07	0.578	-0.02	0.11
ENSG00000103024	NME3	16	1820287	1821731	0.0405	-0.1	0.05	0.464	-0.03	0.05	0.52	-0.03	0.06	0.445	-0.04	0.06	0.5	-0.03	0.08	0.521	-0.04	0.11
ENSG00000198689	SLC9A6	X	135067598	135129423	0.0261	0.1	0.05	0.376	0.03	0.05	0.331	0.06	0.07	0.342	0.05	0.06	0.309	0.07	0.07	0.38	0.06	0.1
ENSG00000074755	ZZEF1	17	3907739	4046314	0.036	-0.1	0.05	0.177	-0.07	0.06	0.172	-0.09	0.07	0.364	-0.04	0.07	0.285	-0.06	0.09	0.195	-0.12	0.13
ENSG00000146834	MEPCE	7	100026413	100031741	0.0493	0.11	0.06	0.474	0.03	0.05	0.505	0.03	0.07	0.401	0.05	0.07	0.511	0.03	0.1	0.544	0.03	0.15
ENSG00000131473	ACLY	17	40023161	40086795	0.0265	0.11	0.05	0.311	0.04	0.05	0.298	0.06	0.07	0.251	0.07	0.07	0.369	0.05	0.08	0.47	0.02	0.12
ENSG00000006715	VPS41	7	38762563	38971994	0.04	0.09	0.05	0.547	0.02	0.05	0.65	0	0.06	0.55	0.02	0.06	0.548	0.03	0.07	0.544	0.04	0.11
ENSG00000114279	FGF12	3	191857184	192485553	0.0187	-0.11	0.05	0.148	-0.06	0.05	0.153	-0.09	0.07	0.159	-0.09	0.06	0.162	-0.09	0.08	0.151	-0.11	0.1
ENSG00000164114	MAP9	4	156263810	156298122	0.0243	0.1	0.04	0.29	0.04	0.05	0.259	0.06	0.07	0.29	0.05	0.07	0.156	0.13	0.1	0.142	0.2	0.17
ENSG00000133265	HSPBP1	19	55773599	55791749	0.0368	0.09	0.04	0.415	0.03	0.05	0.455	0.03	0.06	0.419	0.04	0.06	0.438	0.04	0.08	0.433	0.06	0.12
ENSG00000286070	AP000356.5	NA	NA	NA	0.601	0.05	0.07	0.634	0.04	0.06	0.684	0.03	0.07	0.692	0.03	0.07	0.0242	1.15	0.81	0.643	0.1	0.19
ENSG00000039523	FAM65A	16	67552321	67580691	0.0196	0.13	0.05	0.223	0.06	0.06	0.144	0.11	0.08	0.215	0.08	0.08	0.158	0.12	0.1	0.203	0.13	0.14
ENSG00000136068	FLNB	3	57994127	58157982	0.0143	-0.1	0.04	0.171	-0.05	0.04	0.463	-0.02	0.08	0.267	-0.05	0.06	0.0886	-0.15	0.1	0.256	-0.08	0.11
ENSG00000143222	UFC1	1	161122566	161128646	0.0191	0.13	0.05	0.363	0.02	0.06	0.0248	0.18	0.08	0.346	0.03	0.07	0.124	-0.56	0.32	0.00749	0.37	0.13
ENSG00000087191	PSMC5	17	61904512	61909379	0.0357	-0.09	0.04	0.493	-0.02	0.04	0.372	-0.05	0.06	0.583	-0.01	0.06	0.602	-0.01	0.07	0.633	0	0.1
ENSG00000070182	SPTB	14	65213002	65346601	0.0421	-0.09	0.04	0.452	-0.03	0.05	0.525	-0.02	0.05	0.62	0.01	0.06	0.604	-0.01	0.07	0.515	-0.04	0.09
ENSG00000130150	MOSPD2	X	14891563	14940449	0.0294	0.09	0.04	0.521	0.01	0.04	0.299	0.06	0.06	0.254	0.07	0.06	0.317	-0.05	0.06	0.43	-0.04	0.09
ENSG00000132386	SERPINF1	17	1665253	1680868	0.0075	-0.15	0.05	0.0278	-0.12	0.06	0.0461	-0.15	0.08	0.0287	-0.16	0.07	0.043	-0.17	0.09	0.0294	-0.22	0.13
ENSG00000114554	PLXNA1	3	126707437	126756235	0.00469	-0.1	0.04	0.205	-0.04	0.05	0.0603	-0.09	0.05	0.0176	-0.13	0.06	0.0707	-0.1	0.07	0.0837	-0.13	0.1
ENSG00000134802	SLC43A3	11	57174427	57195053	0.0458	0.12	0.06	0.284	0.06	0.06	0.302	0.08	0.09	0.314	0.07	0.09	0.38	0.06	0.11	0.418	0.06	0.16
ENSG00000198830	HMGN2	1	26798941	26802463	0.0362	0.08	0.04	0.606	0	0.04	0.399	0.04	0.06	0.416	0.04	0.06	0.534	0.02	0.08	0.504	0.04	0.11
ENSG00000128266	GNAZ	22	23412540	23467224	0.0148	-0.09	0.04	0.155	-0.05	0.04	0.472	-0.01	0.06	0.222	0.05	0.06	0.0683	-0.13	0.08	0.0723	-0.21	0.13
ENSG00000111912	NCOA7	6	126102307	126252266	0.023	0.1	0.04	0.253	0.05	0.05	0.163	0.09	0.06	0.226	0.07	0.06	0.348	0.05	0.07	0.423	0.02	0.1
ENSG00000198822	GRM3	7	86273230	86494200	0.0408	0.08	0.04	0.588	0.01	0.04	0.677	0	0.05	0.701	0	0.05	0.665	0.01	0.07	0.635	0.02	0.1
ENSG00000130724	CHMP2A	19	59062933	59066491	0.0302	-0.11	0.05	0.253	-0.05	0.05	0.236	-0.08	0.07	0.254	-0.07	0.07	0.329	-0.06	0.08	0.367	-0.05	0.12
ENSG00000205758	CRYZL1	21	34961647	35016232	0.0401	0.1	0.05	0.325	0.04	0.05	0.314	0.06	0.07	0.366	0.05	0.06	0.539	0.01	0.08	0.598	-0.01	0.12
ENSG00000122257	RBBP6	16	24549014	24584184	0.0388	0.11	0.06	0.551	-0.02	0.06	0.47	0.04	0.08	0.48	0.03	0.08	0.5	0.04	0.09	0.558	0.03	0.13
ENSG00000068796	KIF2A	5	61601989	61833076	0.0303	-0.1	0.05	0.29	-0.04	0.05	0.267	-0.06	0.06	0.251	-0.06	0.06	0.435	0.08	0.17	0.505	-0.02	0.11
ENSG00000068976	PYGM	11	64513861	64527769	0.0427	0.1	0.05	0.411	0.03	0.05	0.403	0.05	0.07	0.508	0.03	0.07	0.413	0.05	0.08	0.463	0.05	0.12
ENSG00000047457	CP	3	148880197	148939842	0.0293	-0.1	0.04	0.261	-0.04	0.05	0.157	-0.08	0.07	0.4	-0.03	0.07	0.134	-0.14	0.1	0.101	-0.22	0.17
ENSG00000163527	STT3B	3	31574130	31679112	0.0313	0.11	0.05	0.222	0.05	0.05	0.166	0.1	0.07	0.241	0.07	0.07	0.369	0.04	0.1	0.362	0.05	0.12
ENSG00000115641	FHL2	2	105974169	106054970	0.0391	0.1	0.05	0.657	0	0.05	0.512	0.03	0.06	0.583	0.02	0.06	0.623	0.01	0.07	0.631	-0.01	0.11
ENSG00000085415	SEH1L	18	12947132	12987535	0.0325	-0.11	0.05	0.193	-0.07	0.06	0.313	-0.06	0.07	0.315	-0.05	0.07	0.371	-0.05	0.09	0.396	-0.05	0.12
ENSG00000101019	UQCC1	20	33890369	33999944	0.05	-0.1	0.05	0.506	-0.02	0.05	0.5	-0.03	0.06	0.652	0	0.06	0.534	-0.03	0.07	0.583	-0.02	0.11
ENSG00000060656	PTPRU	1	29563028	29653325	0.0312	-0.12	0.06	0.207	-0.07	0.06	0.248	-0.08	0.09	0.266	-0.07	0.08	0.187	-0.12	0.1	0.214	-0.15	0.16
ENSG00000036530	CYP46A1	14	100150641	100193638	0.0331	0.11	0.05	0.339	0.04	0.06	0.277	0.07	0.08	0.266	0.07	0.07	0.392	0.05	0.11	0.441	0.04	0.16
ENSG00000004660	CAMKK1	17	3763609	3798185	0.0392	-0.1	0.05	0.402	-0.03	0.04	0.325	-0.06	0.07	0.345	-0.06	0.07	0.434	-0.04	0.08	0.508	-0.02	0.11
ENSG00000159352	PSMD4	1	151227179	151239955	0.0265	-0.09	0.04	0.572	0	0.05	0.337	-0.05	0.06	0.355	-0.05	0.06	0.45	-0.03	0.07	0.503	-0.02	0.09
ENSG00000181409	AATK	17	79091095	79139877	0.0393	0.09	0.04	0.643	0	0.04	0.472	0.03	0.06	0.429	0.04	0.06	0.638	0	0.07	0.558	-0.03	0.12
ENSG00000130226	DPP6	7	153584182	154685995	0.0272	0.09	0.04	0.415	-0.03	0.05	0.381	0.04	0.06	0.584	0.01	0.05	0.573	-0.01	0.06	0.476	-0.04	0.08
ENSG00000198492	YTHDF2	1	29063133	29096287	0.0371	0.11	0.05	0.548	0.01	0.06	0.322	0.06	0.07	0.332	0.06	0.07	0.491	0.03	0.11	0.544	0.02	0.15
ENSG00000147403	RPL10	X	153618315	153637504	0.0277	-0.1	0.05	0.273	-0.05	0.05	0.271	-0.06	0.07	0.281	-0.06	0.07	0.183	-0.11	0.09	0.182	-0.16	0.16
ENSG00000112699	GMDS	6	1624041	2245926	0.0454	0.1	0.05	0.439	0.03	0.05	0.383	0.05	0.07	0.333	0.06	0.07	0.547	0.02	0.08	0.608	-0.01	0.12
ENSG00000088854	C20orf194	20	3229951	3388272	0.0341	0.11	0.05	0.192	0.07	0.06	0.234	0.08	0.08	0.228	0.08	0.07	0.237	0.09	0.1	0.234	0.13	0.16
ENSG00000158042	MRPL17	11	6702013	6704632	0.0331	0.09	0.04	0.373	0.03	0.05	0.291	0.06	0.06	0.32	0.05	0.06	0.416	0.04	0.09	0.461	0.04	0.15
ENSG00000101150	TPD52L2	20	62496596	62522898	0.00557	0.14	0.05	0.0219	0.12	0.06	0.0359	0.15	0.08	0.0445	0.14	0.08	0.0225	0.19	0.1	0.0238	0.25	0.16
ENSG00000138814	PPP3CA	4	101944566	102269435	0.0475	-0.09	0.04	0.698	-0.01	0.03	0.673	-0.01	0.04	0.728	0	0.04	0.75	0	0.05	0.736	0.01	0.06
ENSG00000164031	DNAJB14	4	100817405	100867883	0.0136	0.11	0.04	0.119	0.07	0.05	0.0307	0.14	0.06	0.0751	0.11	0.06	0.17	0.09	0.08	0.192	0.09	0.11
ENSG00000099203	TMED1	19	10943114	10946994	0.0284	0.13	0.06	0.198	0.07	0.06	0.139	0.12	0.08	0.154	0.11	0.08	0.292	0.08	0.12	0.349	0.06	0.17
ENSG00000117592	PRDX6	1	173446405	173457946	0.00553	-0.1	0.04	0.00106	-0.16	0.05	0.455	-0.01	0.08	0.0542	-0.11	0.07	0.445	-0.02	0.09	0.369	0.04	0.12
ENSG00000114686	MRPL3	3	131181056	131221827	0.0121	0.11	0.04	0.108	0.07	0.05	0.0835	0.11	0.06	0.111	0.09	0.06	0.14	0.1	0.08	0.199	0.09	0.12
ENSG00000244038	DDOST	1	20978270	20988000	0.0498	0.09	0.04	0.427	0.03	0.05	0.326	0.06	0.06	0.411	0.04	0.06	0.462	0.03	0.07	0.401	0.06	0.11
ENSG00000006118	TMEM132A	11	60691935	60704631	0.046	0.1	0.05	0.651	0	0.05	0.507	0.03	0.06	0.45	0.04	0.07	0.582	-0.02	0.09	0.576	-0.03	0.12
ENSG00000106367	AP1S1	7	100797678	100804877	0.0224	0.11	0.05	0.168	0.06	0.05	0.147	0.1	0.07	0.182	0.08	0.07	0.282	0.06	0.08	0.383	0.03	0.13
ENSG00000113140	SPARC	5	151040657	151066726	0.0152	-0.11	0.05	0.101	-0.08	0.05	0.179	-0.08	0.07	0.126	-0.09	0.06	0.167	-0.09	0.08	0.239	-0.08	0.12
ENSG00000074603	DPP8	15	65734801	65810042	0.0352	0.09	0.04	0.154	0.07	0.05	0.164	0.09	0.07	0.299	0.05	0.07	0.257	0.07	0.1	0.198	0.13	0.15
ENSG00000128567	PODXL	7	131185021	131242976	0.00559	-0.13	0.05	0.0403	-0.1	0.06	0.0415	-0.14	0.08	0.286	-0.06	0.08	0.00958	-0.24	0.1	0.0267	-0.29	0.18
ENSG00000254901	MEF2BNB	19	19287712	19303400	0.047	0.11	0.06	0.439	0.03	0.06	0.377	0.06	0.08	0.382	0.06	0.08	0.454	0.04	0.09	0.593	0	0.13
ENSG00000118733	OLFM3	1	102268130	102462586	0.0236	0.08	0.03	0.37	-0.03	0.04	0.557	0.01	0.05	0.473	-0.03	0.05	0.567	-0.02	0.07	0.541	-0.03	0.09
ENSG00000105254	TBCB	19	36605191	36616849	0.0461	0.09	0.04	0.601	0.01	0.04	0.601	0.02	0.05	0.693	0	0.05	0.648	-0.01	0.07	0.667	-0.01	0.09
ENSG00000074201	CLNS1A	11	77225981	77348850	0.0373	-0.11	0.05	0.305	-0.04	0.05	0.226	-0.09	0.07	0.235	-0.08	0.07	0.402	-0.04	0.08	0.573	0.02	0.13
ENSG00000102879	CORO1A	16	30194148	30200397	0.0406	0.07	0.03	0.641	-0.01	0.03	0.6	-0.02	0.05	0.526	-0.03	0.05	0.59	0.03	0.08	0.555	-0.04	0.09
ENSG00000143575	HAX1	1	154244987	154248351	0.0481	-0.1	0.05	0.556	0.02	0.05	0.572	-0.01	0.06	0.602	-0.01	0.06	0.518	-0.04	0.09	0.488	-0.06	0.13
ENSG00000100462	PRMT5	14	23389720	23398794	0.0268	0.11	0.05	0.185	0.06	0.05	0.221	0.08	0.07	0.206	0.08	0.07	0.234	0.08	0.08	0.274	0.08	0.11
ENSG00000085433	WDR47	1	109512836	109584850	0.0462	-0.09	0.04	0.328	-0.04	0.04	0.339	-0.05	0.06	0.607	0	0.06	0.565	-0.01	0.06	0.516	-0.02	0.07
ENSG00000187957	DNER	2	230222345	230579274	0.0376	0.15	0.07	0.173	0.08	0.06	0.0943	0.15	0.1	0.197	0.1	0.09	0.233	0.1	0.11	0.331	0.07	0.17
ENSG00000173166	RAPH1	2	204259068	204400133	0.0116	0.11	0.04	0.149	0.06	0.05	0.0635	0.12	0.07	0.0535	0.13	0.07	0.472	0.01	0.11	0.506	-0.01	0.14
ENSG00000198408	MGEA5	10	103544200	103578696	0.0114	0.1	0.04	0.0622	0.09	0.05	0.107	0.09	0.07	0.0688	0.11	0.07	0.324	0.04	0.08	0.39	0.02	0.12
ENSG00000164104	HMGB2	4	174252846	174256276	0.0456	-0.09	0.04	0.299	-0.05	0.05	0.452	-0.03	0.06	0.482	-0.02	0.06	0.386	-0.05	0.09	0.342	-0.09	0.13
ENSG00000125844	RRBP1	20	17594323	17662940	0.0274	0.08	0.03	0.234	0.05	0.04	0.318	0.04	0.06	0.455	0.02	0.06	0.36	0.04	0.07	0.448	0.03	0.1
ENSG00000197111	PCBP2	12	53835525	53874946	0.0334	0.1	0.05	0.392	0.03	0.05	0.346	0.05	0.06	0.302	0.06	0.06	0.329	0.06	0.08	0.406	0.05	0.11
ENSG00000176108	CHMP6	17	78965398	78983317	0.0417	-0.1	0.05	0.451	-0.02	0.05	0.516	-0.02	0.07	0.361	-0.05	0.07	0.412	-0.05	0.09	0.449	-0.06	0.13
ENSG00000010404	IDS	X	148558521	148615470	0.0358	-0.11	0.06	0.17	-0.08	0.06	0.283	-0.06	0.08	0.43	-0.03	0.08	0.29	-0.08	0.1	0.328	-0.08	0.14
ENSG00000148634	HERC4	10	69681665	69835105	0.0407	0.08	0.04	0.436	0.02	0.04	0.365	0.05	0.06	0.455	0.03	0.06	0.546	0.01	0.07	0.613	-0.01	0.1
ENSG00000180198	RCC1	1	28832455	28865812	0.0166	-0.12	0.05	0.0577	-0.1	0.05	0.116	-0.1	0.07	0.0805	-0.11	0.07	0.174	-0.09	0.11	0.143	-0.13	0.13
ENSG00000105429	MEGF8	19	42829761	42882921	0.0443	-0.11	0.05	0.373	-0.04	0.05	0.326	-0.06	0.07	0.333	-0.06	0.07	0.397	-0.05	0.08	0.438	-0.05	0.12
ENSG00000137547	MRPL15	8	55047770	55060461	0.0278	0.08	0.04	0.24	0.05	0.05	0.222	0.07	0.06	0.269	0.05	0.06	0.442	0.02	0.06	0.505	0.01	0.08
ENSG00000159692	CTBP1	4	1205236	1243741	0.0231	0.09	0.04	0.297	0.03	0.04	0.171	0.08	0.07	0.119	0.11	0.07	0.344	-0.03	0.06	0.162	-0.12	0.1
ENSG00000091622	PITPNM3	17	6354584	6459814	0.0225	0.09	0.04	0.478	0.01	0.05	0.31	0.05	0.06	0.19	0.09	0.07	0.558	0	0.07	0.46	-0.04	0.09
ENSG00000164796	CSMD3	8	113235157	114449328	0.0466	-0.11	0.06	0.229	-0.07	0.06	0.289	-0.07	0.08	0.276	-0.07	0.08	0.349	-0.07	0.11	0.386	-0.07	0.17
ENSG00000167881	SRP68	17	74035184	74068734	0.0262	-0.11	0.05	0.164	-0.06	0.05	0.156	-0.1	0.07	0.153	-0.1	0.07	0.352	-0.05	0.08	0.502	0.01	0.14
ENSG00000115468	EFHD1	2	233470767	233547491	0.0256	-0.09	0.04	0.173	-0.05	0.05	0.217	-0.06	0.06	0.209	-0.06	0.06	0.103	-0.13	0.09	0.079	-0.19	0.13
ENSG00000165548	TMEM63C	14	77582911	77725838	0.0403	-0.09	0.04	0.405	-0.03	0.05	0.308	-0.06	0.07	0.394	-0.04	0.06	0.511	-0.02	0.07	0.587	0	0.09
ENSG00000132383	RPA1	17	1732996	1803376	0.0247	-0.09	0.04	0.185	-0.06	0.05	0.232	-0.06	0.06	0.257	-0.06	0.06	0.172	-0.11	0.09	0.194	-0.14	0.15
ENSG00000086061	DNAJA1	9	33025209	33039905	0.0349	-0.06	0.03	0.469	-0.02	0.04	0.478	-0.02	0.05	0.438	-0.03	0.05	0.41	-0.04	0.07	0.455	-0.04	0.1
ENSG00000144040	SFXN5	2	73169165	73302747	0.032	-0.11	0.05	0.327	-0.04	0.05	0.287	-0.06	0.07	0.176	-0.1	0.08	0.487	-0.02	0.08	0.556	0.01	0.12
ENSG00000123505	AMD1	6	111195973	111216916	0.04	-0.08	0.04	0.626	0.01	0.04	0.543	-0.02	0.05	0.672	0	0.05	0.648	0.01	0.07	0.634	0.02	0.09
ENSG00000092201	SUPT16H	14	21819631	21852425	0.024	0.07	0.03	0.164	0.06	0.05	0.412	0.02	0.06	0.155	0.08	0.06	0.491	-0.02	0.1	0.507	0.01	0.11
ENSG00000141480	ARRB2	17	4613784	4624794	0.0414	-0.1	0.05	0.331	-0.04	0.06	0.29	-0.06	0.07	0.485	-0.02	0.07	0.227	-0.12	0.11	0.222	-0.18	0.19
ENSG00000156515	HK1	10	71029740	71161638	0.043	-0.08	0.04	0.473	-0.02	0.03	0.465	-0.03	0.05	0.464	-0.03	0.05	0.559	-0.02	0.05	0.599	-0.01	0.06
ENSG00000168291	PDHB	3	58413357	58419584	0.0115	-0.1	0.04	0.176	-0.04	0.04	0.0843	-0.09	0.05	0.0796	-0.09	0.05	0.0808	-0.1	0.06	0.0991	-0.11	0.09
ENSG00000147065	MSN	X	64808257	64961791	0.0108	0.07	0.03	0.0525	0.05	0.03	0.448	-0.01	0.05	0.492	0	0.04	0.00895	0.18	0.07	0.000388	0.28	0.07
ENSG00000091513	TF	3	133464800	133497850	0.0137	-0.12	0.05	0.0537	-0.1	0.06	0.0985	-0.11	0.08	0.246	-0.07	0.08	0.027	-0.21	0.1	0.0221	-0.31	0.18
ENSG00000114993	RTKN	2	74652963	74669549	0.0436	0.07	0.03	0.401	0.02	0.03	0.211	0.07	0.06	0.335	0.04	0.05	0.481	0.02	0.06	0.465	-0.04	0.1
ENSG00000148450	MSRB2	10	23384435	23410942	0.0321	0.12	0.06	0.274	0.05	0.06	0.239	0.08	0.08	0.158	0.11	0.08	0.429	0.04	0.09	0.53	-0.01	0.14
ENSG00000164830	OXR1	8	107282473	107764922	0.0453	0.08	0.04	0.486	0.02	0.03	0.374	0.05	0.05	0.429	0.04	0.05	0.575	0.01	0.06	0.631	0	0.08
ENSG00000136643	RPS6KC1	1	213224589	213448116	0.0491	0.09	0.05	0.551	0.01	0.05	0.463	0.03	0.06	0.389	0.05	0.06	0.617	0	0.09	0.614	0	0.11
ENSG00000136160	EDNRB	13	78469616	78493903	0.0334	-0.13	0.06	0.174	-0.07	0.06	0.156	-0.11	0.08	0.156	-0.11	0.08	0.287	-0.08	0.11	0.341	-0.07	0.17
ENSG00000143799	PARP1	1	226548392	226595780	0.00557	-0.08	0.03	0.0284	-0.08	0.04	0.245	-0.05	0.06	0.149	-0.06	0.05	0.0295	-0.12	0.07	0.0991	-0.1	0.08
ENSG00000149792	MRPL49	11	64889655	64894843	0.0302	0.08	0.04	0.499	0.01	0.05	0.391	0.04	0.06	0.3	0.06	0.06	0.427	0.03	0.07	0.492	0.02	0.09
ENSG00000004478	FKBP4	12	2904119	2914576	0.0309	-0.06	0.03	0.283	0.04	0.04	0.401	0.03	0.05	0.41	0.03	0.05	0.464	-0.03	0.07	0.316	-0.09	0.12
ENSG00000150656	CNDP1	18	72201675	72254448	0.048	0.1	0.05	0.605	-0.01	0.05	0.419	0.04	0.06	0.524	0.02	0.06	0.509	0.03	0.08	0.533	0.03	0.11
ENSG00000171503	ETFDH	4	159593277	159630775	0.00834	-0.12	0.04	0.102	-0.07	0.05	0.0402	-0.13	0.06	0.0348	-0.13	0.06	0.195	-0.08	0.08	0.237	-0.07	0.12
ENSG00000080845	DLGAP4	20	34894258	35157040	0.0332	0.07	0.03	0.472	0.01	0.04	0.388	0.03	0.05	0.288	0.05	0.06	0.362	0.05	0.07	0.366	0.05	0.09
ENSG00000120899	PTK2B	8	27168999	27316903	0.0307	-0.1	0.04	0.272	-0.04	0.04	0.203	-0.08	0.06	0.212	-0.07	0.06	0.312	-0.06	0.07	0.37	-0.04	0.1
ENSG00000154654	NCAM2	21	22370633	22915650	0.0484	-0.09	0.05	0.472	-0.02	0.04	0.443	-0.04	0.06	0.642	0	0.06	0.407	-0.06	0.08	0.485	-0.05	0.12
ENSG00000080824	HSP90AA1	14	102547075	102606036	0.0454	-0.06	0.03	0.687	0.01	0.03	0.69	-0.01	0.03	0.715	0.01	0.03	0.693	-0.01	0.05	0.735	0	0.07
ENSG00000169609	C15orf40	15	83657193	83680393	0.0407	-0.12	0.06	0.255	-0.05	0.06	0.231	-0.08	0.07	0.163	-0.1	0.07	0.347	-0.06	0.11	0.404	-0.05	0.16
ENSG00000074582	BCS1L	2	219523487	219528166	0.04	-0.1	0.05	0.591	0	0.06	0.45	-0.03	0.07	0.309	-0.06	0.07	0.299	-0.08	0.09	0.32	-0.1	0.14
ENSG00000204427	ABHD16A	6	31654726	31671221	0.0441	-0.09	0.04	0.479	-0.02	0.04	0.412	-0.04	0.06	0.443	-0.04	0.06	0.425	-0.04	0.07	0.471	-0.04	0.09
ENSG00000121904	CSMD2	1	33979609	34631443	0.0427	-0.09	0.04	0.316	-0.04	0.05	0.396	-0.04	0.06	0.477	-0.02	0.06	0.342	-0.07	0.09	0.371	-0.08	0.14
ENSG00000116337	AMPD2	1	110158726	110174673	0.00786	0.08	0.03	0.0645	0.08	0.05	0.0885	0.07	0.05	0.329	-0.02	0.05	0.00536	0.31	0.1	0.000949	0.54	0.15
ENSG00000166224	SGPL1	10	72575717	72640930	0.0427	0.1	0.05	0.302	0.04	0.05	0.266	0.07	0.07	0.358	0.05	0.07	0.334	0.06	0.08	0.393	0.05	0.12
ENSG00000120992	LYPLA1	8	54958938	55014577	0.0157	-0.11	0.04	0.241	-0.04	0.06	0.0212	-0.15	0.07	0.065	-0.11	0.06	0.372	-0.04	0.09	0.487	0.01	0.14
ENSG00000138623	SEMA7A	15	74701630	74726808	0.0184	-0.08	0.03	0.434	-0.01	0.05	0.105	-0.1	0.06	0.0981	-0.1	0.06	0.524	0	0.09	0.498	0	0.11
ENSG00000100003	SEC14L2	22	30792846	30821305	0.0364	0.11	0.05	0.192	0.06	0.05	0.234	0.07	0.07	0.255	0.07	0.07	0.192	0.11	0.1	0.195	0.15	0.16
ENSG00000184743	ATL3	11	63391559	63439393	0.0468	-0.08	0.04	0.607	0.01	0.04	0.591	0.01	0.05	0.558	-0.02	0.05	0.458	-0.04	0.06	0.432	-0.06	0.08
ENSG00000171798	KNDC1	10	134973951	135039916	0.0452	0.08	0.04	0.366	0.03	0.04	0.359	0.05	0.06	0.389	0.04	0.05	0.486	0.02	0.06	0.511	0.02	0.08
ENSG00000070214	SLC44A1	9	108006903	108201452	0.0137	0.07	0.03	0.334	0.02	0.03	0.0482	0.11	0.06	0.0596	0.1	0.06	0.522	0	0.06	0.329	-0.05	0.09
ENSG00000091136	LAMB1	7	107564244	107643700	0.0434	0.1	0.05	0.261	0.05	0.05	0.263	0.07	0.07	0.269	0.07	0.07	0.445	0.03	0.08	0.553	-0.01	0.11
ENSG00000149187	CELF1	11	47487496	47587121	0.038	0.09	0.04	0.228	0.05	0.05	0.265	0.06	0.06	0.258	0.06	0.06	0.276	0.07	0.08	0.294	0.08	0.12
ENSG00000105974	CAV1	7	116164839	116201233	0.0178	-0.08	0.03	0.167	-0.05	0.05	0.423	-0.02	0.06	0.0835	-0.08	0.05	0.128	-0.1	0.08	0.107	-0.13	0.1
ENSG00000144567	FAM134A	2	220040947	220050201	0.0167	0.13	0.06	0.0451	0.11	0.06	0.0743	0.13	0.08	0.153	0.09	0.08	0.118	0.13	0.1	0.144	0.15	0.15
ENSG00000110321	EIF4G2	11	10818597	10830657	0.012	0.1	0.04	0.0844	0.07	0.05	0.0896	0.1	0.06	0.0534	0.11	0.06	0.172	0.08	0.08	0.199	0.08	0.1
ENSG00000113384	GOLPH3	5	32124810	32174456	0.0349	-0.1	0.05	0.161	-0.07	0.05	0.185	-0.08	0.07	0.245	-0.06	0.06	0.4	-0.03	0.07	0.551	0.01	0.12
ENSG00000180210	F2	11	46740730	46761056	0.0138	-0.12	0.05	0.0275	-0.12	0.06	0.0483	-0.14	0.08	0.113	-0.1	0.07	0.0761	-0.14	0.1	0.0547	-0.2	0.14
ENSG00000125447	GGA3	17	73232694	73258444	0.0341	-0.1	0.05	0.237	-0.04	0.04	0.2	-0.07	0.07	0.377	-0.03	0.07	0.109	-0.14	0.09	0.0829	-0.2	0.13
ENSG00000149782	PLCB3	11	64018995	64036622	0.0354	-0.11	0.05	0.121	-0.08	0.06	0.185	-0.08	0.08	0.123	-0.11	0.08	0.522	-0.01	0.08	0.3	0.1	0.15
ENSG00000143847	PPFIA4	1	202995626	203047868	0.0328	0.09	0.04	0.248	0.04	0.05	0.224	0.07	0.08	0.479	-0.02	0.08	0.162	0.13	0.14	0.521	-0.01	0.13
ENSG00000166902	MRPL16	11	59573608	59578345	0.0496	0.1	0.05	0.414	0.02	0.05	0.253	0.07	0.07	0.217	0.08	0.07	0.422	0.04	0.09	0.46	-0.05	0.15
ENSG00000105552	BCAT2	19	49298319	49314286	0.0212	-0.12	0.05	0.118	-0.08	0.05	0.143	-0.1	0.07	0.0988	-0.11	0.07	0.138	-0.1	0.08	0.151	-0.11	0.1
ENSG00000164062	APEH	3	49711435	49721396	0.0159	-0.11	0.05	0.249	-0.04	0.06	0.097	-0.11	0.07	0.0687	-0.13	0.07	0.302	-0.06	0.09	0.381	-0.03	0.13
ENSG00000174748	RPL15	3	23958036	23965183	0.0442	-0.09	0.05	0.525	0.02	0.05	0.505	-0.02	0.06	0.471	-0.03	0.06	0.475	-0.04	0.07	0.556	-0.02	0.11
ENSG00000108852	MPP2	17	41952725	41987068	0.044	-0.07	0.04	0.26	-0.04	0.05	0.133	-0.07	0.05	0.274	0.04	0.05	0.408	-0.01	0.16	0.137	-0.17	0.14
ENSG00000087299	L2HGDH	14	50704281	50779266	0.043	-0.12	0.06	0.116	-0.09	0.06	0.166	-0.1	0.08	0.195	-0.09	0.08	0.185	-0.11	0.1	0.159	-0.16	0.16
ENSG00000213923	CSNK1E	22	38686697	38794527	0.0399	-0.09	0.04	0.528	-0.01	0.05	0.239	-0.08	0.07	0.269	-0.06	0.07	0.559	0.01	0.07	0.398	0.06	0.11
ENSG00000088899	LZTS3	20	3143263	3154192	0.0364	0.07	0.03	0.187	0.05	0.04	0.286	0.04	0.05	0.398	0.03	0.05	0.279	0.05	0.06	0.253	0.07	0.09
ENSG00000163960	UBXN7	3	196074533	196159345	0.0252	-0.11	0.05	0.0646	-0.1	0.06	0.105	-0.11	0.08	0.266	-0.06	0.07	0.189	-0.1	0.11	0.188	-0.14	0.16
ENSG00000163864	NMNAT3	3	139279022	139396859	0.0496	-0.12	0.06	0.169	-0.08	0.06	0.211	-0.09	0.08	0.202	-0.09	0.08	0.254	-0.09	0.1	0.236	-0.11	0.14
ENSG00000103150	MLYCD	16	83932731	83949787	0.0329	-0.1	0.05	0.244	-0.05	0.05	0.357	-0.04	0.07	0.282	-0.06	0.07	0.183	-0.11	0.1	0.265	-0.11	0.14
ENSG00000130175	PRKCSH	19	11546109	11561783	0.0418	0.12	0.05	0.377	0.02	0.06	0.1	0.13	0.08	0.118	0.11	0.08	0.411	-0.02	0.07	0.128	-0.18	0.13
ENSG00000075142	SRI	7	87834433	87856308	0.00869	0.11	0.05	0.061	0.08	0.05	0.0956	0.1	0.08	0.155	0.08	0.08	0.00752	0.28	0.12	0.0077	0.42	0.21
ENSG00000101335	MYL9	20	35169887	35178228	0.0947	-0.07	0.04	0.281	-0.04	0.05	0.542	0	0.05	0.329	-0.03	0.05	0.141	-0.14	0.1	0.0243	-0.31	0.14
ENSG00000005007	UPF1	19	18942747	18979045	0.0489	-0.08	0.04	0.499	-0.01	0.05	0.273	-0.06	0.06	0.458	-0.02	0.05	0.44	-0.03	0.08	0.478	-0.03	0.12
ENSG00000204842	ATXN2	12	111890018	112037480	0.0103	0.1	0.04	0.155	0.06	0.06	0.115	0.09	0.07	0.076	0.1	0.07	0.000435	-0.63	0.13	0.00941	0.31	0.1
ENSG00000164070	HSPA4L	4	128702976	128761888	0.0337	-0.08	0.04	0.316	-0.03	0.04	0.208	-0.07	0.06	0.242	-0.06	0.05	0.302	-0.05	0.06	0.413	-0.02	0.08
ENSG00000144635	DYNC1LI1	3	32567463	32612366	0.0391	0.1	0.05	0.178	0.06	0.05	0.173	0.09	0.07	0.222	0.07	0.07	0.381	0.04	0.08	0.544	-0.02	0.13
ENSG00000118257	NRP2	2	206546714	206662857	0.0441	-0.12	0.06	0.27	-0.05	0.07	0.162	-0.11	0.08	0.216	-0.08	0.08	0.336	-0.06	0.11	0.389	-0.05	0.16
ENSG00000116266	STXBP3	1	109289296	109352148	0.0335	0.08	0.04	0.242	0.04	0.04	0.201	0.07	0.06	0.18	0.07	0.06	0.36	-0.05	0.1	0.454	-0.03	0.1
ENSG00000103194	USP10	16	84733584	84813528	0.0484	0.08	0.04	0.264	0.04	0.05	0.236	0.07	0.07	0.265	0.06	0.06	0.429	0.03	0.08	0.428	0.03	0.12
ENSG00000148218	ALAD	9	116148597	116163613	0.0485	0.11	0.06	0.389	0.03	0.06	0.225	0.08	0.08	0.242	0.08	0.07	0.263	0.08	0.09	0.281	0.1	0.13
ENSG00000085719	CPNE3	8	87497059	87573726	0.0151	-0.11	0.04	0.0818	-0.07	0.04	0.0568	-0.11	0.06	0.0669	-0.1	0.06	0.277	-0.05	0.08	0.438	0	0.11
ENSG00000105379	ETFB	19	51848423	51869672	0.0378	-0.11	0.05	0.199	-0.06	0.05	0.16	-0.09	0.07	0.131	-0.11	0.07	0.421	-0.03	0.08	0.452	0.05	0.15
ENSG00000111799	COL12A1	6	75794042	75915767	0.0475	0.08	0.04	0.278	0.04	0.05	0.221	0.07	0.06	0.319	0.04	0.05	0.437	0.03	0.07	0.498	0.01	0.1
ENSG00000099282	TSPAN15	10	71211229	71267425	0.0317	0.09	0.04	0.232	0.04	0.04	0.158	0.08	0.06	0.18	0.07	0.06	0.254	0.06	0.06	0.329	0.04	0.08
ENSG00000138413	IDH1	2	209100951	209130798	0.0293	-0.1	0.04	0.143	-0.06	0.05	0.173	-0.08	0.07	0.122	-0.1	0.07	0.444	-0.02	0.08	0.476	0.04	0.12
ENSG00000130005	GAMT	19	1397091	1401569	0.0167	0.14	0.06	0.196	0.06	0.07	0.0352	0.18	0.09	0.0485	0.15	0.08	0.349	0.06	0.1	0.47	-0.04	0.18
ENSG00000164068	RNF123	3	49726932	49758962	0.0104	-0.13	0.05	0.0821	-0.09	0.06	0.105	-0.11	0.08	0.0588	-0.13	0.07	0.0337	-0.17	0.09	0.091	-0.15	0.12
ENSG00000121742	GJB6	13	20796110	20806534	0.0314	0.12	0.06	0.18	0.06	0.06	0.156	0.1	0.08	0.136	0.1	0.08	0.125	0.13	0.09	0.133	0.15	0.14
ENSG00000126583	PRKCG	19	54382444	54410906	0.0485	0.07	0.04	0.436	-0.03	0.04	0.524	0.02	0.04	0.571	0.01	0.05	0.658	0	0.06	0.606	-0.01	0.08
ENSG00000143164	DCAF6	1	167905021	168045081	0.0391	0.12	0.06	0.154	0.07	0.06	0.124	0.12	0.08	0.161	0.1	0.08	0.283	0.07	0.09	0.419	0.02	0.14
ENSG00000091140	DLD	7	107531415	107572175	0.0436	-0.1	0.05	0.196	-0.04	0.04	0.0758	-0.1	0.06	0.105	-0.09	0.06	0.0744	-0.11	0.07	0.0141	-0.2	0.1
ENSG00000160360	GPSM1	9	139221932	139254057	0.0406	0.11	0.05	0.19	0.06	0.06	0.147	0.1	0.07	0.165	0.09	0.07	0.302	0.06	0.09	0.422	0.02	0.14
ENSG00000100280	AP1B1	22	29723669	29819168	0.0216	-0.11	0.05	0.339	-0.02	0.05	0.0195	-0.16	0.08	0.0412	-0.14	0.07	0.373	-0.03	0.08	0.481	0	0.11
ENSG00000145321	GC	4	72607410	72669758	0.0338	-0.08	0.04	0.0732	-0.09	0.06	0.139	-0.08	0.07	0.421	-0.02	0.07	0.0527	-0.2	0.11	0.0238	-0.35	0.19
ENSG00000239900	ADSL	22	40742507	40786467	0.0438	0.1	0.05	0.217	0.05	0.05	0.356	0.04	0.07	0.185	0.08	0.07	0.149	0.13	0.1	0.145	0.18	0.16
ENSG00000174173	TRMT10C	3	101280706	101285290	0.0413	0.08	0.04	0.269	0.04	0.05	0.255	0.06	0.06	0.19	0.08	0.06	0.282	0.06	0.08	0.326	0.06	0.12
ENSG00000253457	SMIM18	8	30496117	30503581	0.034	-0.13	0.06	0.188	-0.07	0.07	0.0782	-0.14	0.08	0.119	-0.11	0.08	0.27	-0.08	0.12	0.332	-0.07	0.17
ENSG00000185008	ROBO2	3	75955846	77699115	0.0227	-0.09	0.04	0.0504	-0.1	0.05	0.117	-0.09	0.07	0.244	-0.06	0.07	0.19	-0.08	0.09	0.23	-0.1	0.14
ENSG00000104722	NEFM	8	24770525	24776607	0.0534	0.04	0.02	0.0633	0.08	0.05	0.287	0.03	0.05	0.17	0.05	0.05	0.0705	0.13	0.08	0.0086	0.3	0.13
ENSG00000163541	SUCLG1	2	84650647	84687169	0.0196	-0.1	0.04	0.0973	-0.06	0.04	0.154	-0.08	0.07	0.206	-0.07	0.07	0.0605	-0.14	0.08	0.0828	-0.16	0.12
ENSG00000117600	LPPR4	1	99729509	99775146	0.00515	0.1	0.04	0.139	0.07	0.06	0.00437	0.16	0.06	0.0105	0.14	0.06	0.29	0.06	0.12	0.401	0.03	0.18
ENSG00000058262	SEC61A1	3	127770484	127790526	0.0493	-0.1	0.05	0.354	-0.03	0.05	0.149	-0.11	0.08	0.187	-0.09	0.07	0.496	-0.02	0.08	0.453	0.05	0.12
ENSG00000111669	TPI1	12	6976283	6980112	0.0389	0.11	0.05	0.166	0.06	0.05	0.179	0.09	0.07	0.209	0.08	0.07	0.137	0.12	0.08	0.152	0.13	0.12
ENSG00000101079	NDRG3	20	35280169	35374481	0.0447	-0.09	0.05	0.254	-0.04	0.05	0.223	-0.07	0.07	0.165	-0.09	0.07	0.33	-0.05	0.08	0.345	-0.05	0.1
ENSG00000103496	STX4	16	31044210	31054296	0.0188	0.12	0.05	0.0609	0.09	0.05	0.0399	0.14	0.07	0.0699	0.12	0.07	0.119	0.12	0.1	0.157	0.13	0.15
ENSG00000185518	SV2B	15	91643180	91844539	0.0282	-0.08	0.04	0.0799	-0.06	0.03	0.104	-0.08	0.05	0.129	-0.07	0.05	0.127	-0.07	0.05	0.114	-0.09	0.08
ENSG00000101347	SAMHD1	20	35518632	35580246	0.0368	-0.08	0.04	0.145	-0.06	0.05	0.139	-0.09	0.07	0.13	-0.09	0.06	0.393	-0.03	0.08	0.473	0	0.12
ENSG00000168702	LRP1B	2	140988992	142889270	0.0398	-0.09	0.04	0.243	-0.05	0.05	0.162	-0.08	0.07	0.323	-0.05	0.07	0.162	-0.12	0.1	0.2	-0.14	0.16
ENSG00000122786	CALD1	7	134429003	134655479	0.036	-0.07	0.03	0.0764	-0.07	0.04	0.163	-0.06	0.05	0.215	-0.05	0.06	0.0403	-0.16	0.08	0.00578	-0.26	0.11
ENSG00000124164	VAPB	20	56964178	57026157	0.202	-0.09	0.06	0.362	-0.03	0.05	0.279	-0.07	0.07	0.217	-0.12	0.09	0.539	0.01	0.06	0.0079	0.26	0.11
ENSG00000102547	CAB39L	13	49882786	50018262	0.048	0.12	0.06	0.183	0.07	0.06	0.148	0.11	0.08	0.152	0.1	0.08	0.21	0.1	0.09	0.255	0.09	0.13
ENSG00000232112	TMA7	3	48481667	48485616	0.0432	-0.1	0.05	0.208	-0.05	0.05	0.121	-0.11	0.07	0.168	-0.08	0.07	0.235	-0.08	0.08	0.345	-0.05	0.13
ENSG00000155959	VBP1	X	154425284	154468098	0.0492	0.08	0.04	0.13	0.07	0.05	0.244	0.06	0.07	0.152	0.08	0.06	0.283	0.06	0.09	0.238	0.09	0.12
ENSG00000143321	HDGF	1	156711899	156736717	0.0404	-0.08	0.04	0.114	-0.07	0.05	0.189	-0.06	0.06	0.188	-0.06	0.06	0.34	-0.04	0.07	0.465	0	0.11
ENSG00000100097	LGALS1	22	38071615	38075813	0.0483	0.09	0.05	0.0331	0.13	0.06	0.255	0.05	0.07	0.205	0.06	0.07	0.0504	0.18	0.1	0.00515	0.38	0.16
ENSG00000169783	LINGO1	15	77905369	78113242	0.0525	-0.07	0.04	0.153	-0.05	0.04	0.215	0.04	0.05	0.291	-0.03	0.05	0.0657	-0.16	0.09	0.0124	-0.32	0.12
ENSG00000185532	PRKG1	10	52750945	54058110	0.0209	-0.12	0.05	0.0455	-0.1	0.05	0.0869	-0.11	0.07	0.0427	-0.14	0.08	0.415	-0.03	0.1	0.505	0.01	0.15
ENSG00000013364	MVP	16	29831715	29859355	0.045	0.1	0.05	0.131	0.07	0.05	0.126	0.1	0.07	0.18	0.08	0.07	0.277	0.06	0.09	0.345	0.05	0.13
ENSG00000115252	PDE1A	2	183004763	183387919	0.0414	-0.09	0.04	0.172	-0.05	0.05	0.187	-0.07	0.06	0.129	-0.09	0.06	0.2	-0.08	0.08	0.229	-0.09	0.12
ENSG00000166170	BAG5	14	104022881	104029168	0.0384	-0.1	0.05	0.0655	-0.1	0.06	0.148	-0.09	0.08	0.109	-0.1	0.07	0.113	-0.13	0.1	0.081	-0.19	0.16
ENSG00000205629	LCMT1	16	25123050	25189552	0.016	-0.13	0.05	0.0368	-0.1	0.05	0.0133	-0.16	0.07	0.0373	-0.13	0.06	0.132	-0.1	0.1	0.0991	-0.12	0.1
ENSG00000100938	GMPR2	14	24701628	24708448	0.0479	0.1	0.05	0.492	0.01	0.06	0.114	0.11	0.08	0.219	0.07	0.07	0.133	0.13	0.1	0.125	0.18	0.15
ENSG00000185133	INPP5J	22	31518717	31530682	0.0464	-0.08	0.04	0.129	-0.06	0.05	0.086	-0.11	0.07	0.19	-0.07	0.06	0.261	-0.06	0.08	0.325	-0.05	0.12
ENSG00000124942	AHNAK	11	62201016	62323707	0.181	0.05	0.03	0.477	0.01	0.03	0.282	0.04	0.05	0.404	-0.02	0.04	0.229	0.09	0.08	0.0035	0.24	0.08
ENSG00000128309	MPST	22	37415676	37425863	0.0277	-0.11	0.05	0.0782	-0.08	0.05	0.119	-0.09	0.07	0.072	-0.11	0.06	0.146	-0.09	0.08	0.169	-0.1	0.1
ENSG00000102804	TSC22D1	13	45007655	45151283	0.0465	0.08	0.04	0.146	0.07	0.05	0.33	0.04	0.06	0.414	0.02	0.06	0.0968	0.15	0.1	0.0755	0.23	0.15
ENSG00000177182	CLVS1	8	61969717	62414204	0.0302	-0.08	0.04	0.0736	-0.09	0.06	0.308	-0.04	0.07	0.115	-0.09	0.06	0.137	-0.11	0.09	0.235	-0.1	0.14
ENSG00000068971	PPP2R5B	11	64685025	64701945	0.0401	-0.1	0.05	0.152	-0.06	0.05	0.144	-0.09	0.07	0.226	-0.07	0.07	0.104	-0.13	0.09	0.12	-0.16	0.15
ENSG00000017260	ATP2C1	3	130569439	130735556	0.0387	0.09	0.04	0.235	0.04	0.05	0.118	0.1	0.07	0.133	0.09	0.06	0.169	0.08	0.07	0.379	0.02	0.11
ENSG00000133104	SPG20	13	36875775	36944317	0.0327	-0.08	0.04	0.277	-0.03	0.05	0.133	-0.08	0.06	0.0993	-0.1	0.06	0.202	-0.07	0.07	0.339	-0.04	0.12
ENSG00000184702	SEPTIN5	22	19701987	19712295	0.636	0.02	0.04	0.717	0.01	0.02	0.784	0.01	0.04	0.695	0.02	0.05	0.79	-0.01	0.04	0.0206	-0.31	0.14
ENSG00000131375	CAPN7	3	15247659	15294425	0.0445	0.1	0.05	0.133	0.07	0.06	0.108	0.11	0.08	0.128	0.1	0.07	0.212	0.09	0.09	0.269	0.07	0.13
ENSG00000100216	TOMM22	22	39077953	39080818	0.0195	0.11	0.05	0.0877	0.07	0.05	0.03	0.13	0.06	0.0422	0.13	0.07	0.029	0.17	0.09	0.0137	0.24	0.14
ENSG00000125851	PCSK2	20	17206752	17465223	0.036	0.08	0.04	0.125	0.06	0.05	0.104	0.09	0.06	0.0948	0.1	0.06	0.43	0.02	0.07	0.466	-0.03	0.11
ENSG00000093144	ECHDC1	6	127609855	127664754	0.0205	-0.11	0.05	0.0387	-0.09	0.05	0.11	-0.1	0.07	0.0812	-0.1	0.06	0.054	-0.14	0.09	0.0895	-0.16	0.14
ENSG00000127837	AAMP	2	219128850	219134980	0.0481	-0.08	0.04	0.154	-0.06	0.05	0.14	-0.09	0.07	0.107	-0.1	0.07	0.216	-0.08	0.09	0.208	-0.1	0.14
ENSG00000213424	KRT222	17	38810917	38821433	0.137	0.05	0.03	0.219	0.05	0.04	0.44	0.02	0.05	0.292	0.04	0.05	0.187	0.1	0.08	0.0482	0.24	0.14
ENSG00000152700	SAR1B	5	133936834	133984961	0.0368	-0.09	0.05	0.322	-0.03	0.06	0.273	-0.04	0.06	0.0506	-0.12	0.06	0.423	-0.02	0.08	0.347	0.06	0.12
ENSG00000135929	CYP27A1	2	219646472	219680016	0.0405	-0.1	0.05	0.0647	-0.1	0.06	0.0956	-0.11	0.07	0.162	-0.08	0.07	0.228	-0.08	0.09	0.281	-0.07	0.13
ENSG00000082153	BZW1	2	201675317	201688569	0.0393	-0.08	0.04	0.184	-0.05	0.05	0.117	-0.09	0.06	0.0718	-0.13	0.07	0.526	0	0.07	0.291	0.09	0.12
ENSG00000185963	BICD2	9	95473645	95527094	0.0508	0.09	0.05	0.0481	0.15	0.11	0.0549	0.17	0.12	0.412	0.02	0.1	0.382	-0.03	0.1	0.246	-0.1	0.14
ENSG00000174059	CD34	1	208057594	208084747	0.0296	-0.12	0.06	0.157	-0.07	0.06	0.0441	-0.16	0.09	0.0512	-0.16	0.09	0.291	-0.07	0.13	0.386	-0.04	0.19
ENSG00000082397	EPB41L3	18	5392383	5630699	0.0309	-0.08	0.04	0.0608	-0.07	0.04	0.0897	-0.09	0.06	0.0737	-0.1	0.06	0.219	-0.06	0.07	0.279	-0.05	0.1
ENSG00000184368	MAP7D2	X	20024831	20135035	0.026	-0.08	0.04	0.277	-0.03	0.04	0.062	-0.1	0.06	0.0355	-0.15	0.07	0.448	0.01	0.07	0.22	0.1	0.11
ENSG00000105767	CADM4	19	44126520	44143991	0.0563	0.06	0.03	0.049	-0.11	0.05	0.43	-0.01	0.06	0.461	-0.01	0.06	0.265	-0.06	0.08	0.296	-0.07	0.11
ENSG00000169891	REPS2	X	16964814	17171395	0.126	0.06	0.04	0.33	0.03	0.04	0.41	0.02	0.05	0.544	0	0.05	0.143	0.15	0.1	0.0378	0.29	0.14
ENSG00000182255	KCNA4	11	30031288	30038570	0.161	-0.07	0.05	0.28	-0.04	0.05	0.391	-0.03	0.06	0.375	-0.04	0.06	0.177	-0.17	0.12	0.0391	-0.36	0.19
ENSG00000180185	FAHD1	16	1876968	1890208	0.0321	-0.11	0.06	0.105	-0.08	0.06	0.0471	-0.13	0.08	0.258	-0.06	0.08	0.0261	-0.21	0.11	0.0541	-0.23	0.15
ENSG00000151929	BAG3	10	121410882	121437331	0.355	-0.04	0.04	0.613	0.01	0.04	0.442	-0.05	0.07	0.451	-0.05	0.07	0.474	0.05	0.09	0.0265	0.3	0.15
ENSG00000141279	NPEPPS	17	45600308	45700642	0.108	0.05	0.03	0.0961	0.1	0.06	0.289	0.04	0.06	0.341	0.03	0.06	0.115	0.15	0.1	0.0149	0.31	0.14
ENSG00000163468	CCT3	1	156278759	156337664	0.114	0.05	0.04	0.235	0.05	0.06	0.276	0.05	0.07	0.364	0.03	0.07	0.0946	-0.12	0.09	0.0442	-0.2	0.11
ENSG00000174373	RALGAPA1	14	36007558	36278510	0.0888	-0.06	0.04	0.111	-0.08	0.05	0.144	-0.08	0.07	0.261	-0.05	0.07	0.0901	-0.16	0.1	0.0284	-0.3	0.17
ENSG00000109654	TRIM2	4	154073494	154260472	0.116	-0.05	0.03	0.244	-0.04	0.04	0.52	0	0.05	0.389	-0.02	0.05	0.125	-0.15	0.1	0.0381	-0.28	0.14
ENSG00000076864	RAP1GAP	1	21922708	21995801	0.0398	-0.07	0.04	0.0308	-0.09	0.05	0.0919	-0.09	0.06	0.197	-0.06	0.06	0.0314	-0.17	0.09	0.0259	-0.24	0.14
ENSG00000108479	GALK1	17	73747675	73761792	0.0495	-0.09	0.05	0.103	-0.07	0.05	0.0896	-0.1	0.06	0.0732	-0.12	0.07	0.371	-0.03	0.08	0.498	0.01	0.12
ENSG00000148672	GLUD1	10	88810243	88854623	0.0411	-0.1	0.05	0.0556	-0.1	0.06	0.101	-0.11	0.08	0.0446	-0.15	0.09	0.182	-0.09	0.1	0.253	-0.09	0.14
ENSG00000076826	CAMSAP3	19	7660788	7683190	0.252	-0.04	0.04	0.297	-0.04	0.04	0.502	-0.02	0.07	0.503	-0.02	0.05	0.248	0.1	0.1	0.0249	0.26	0.13
ENSG00000183684	ALYREF	17	79845713	79849462	0.312	0.04	0.04	0.47	0.03	0.05	0.415	0.03	0.04	0.637	0	0.04	0.349	0.09	0.1	0.0488	0.29	0.15
ENSG00000065357	DGKA	12	56321103	56347811	0.0467	0.08	0.05	0.00613	0.16	0.06	0.116	0.1	0.08	0.353	0.03	0.08	0.139	0.12	0.12	0.493	0	0.16
ENSG00000111110	PPM1H	12	63037762	63328817	0.07	-0.07	0.04	0.0441	-0.08	0.04	0.128	-0.07	0.06	0.244	-0.05	0.06	0.0976	-0.11	0.08	0.0419	-0.18	0.12
ENSG00000111737	RAB35	12	120532899	120555306	0.609	-0.02	0.04	0.769	0	0.03	0.707	0.01	0.05	0.713	0.01	0.04	0.608	-0.05	0.08	0.00561	-0.38	0.13
ENSG00000127603	MACF1	1	39546988	39952849	0.0395	0.07	0.04	0.041	0.08	0.05	0.0845	0.08	0.06	0.0309	0.13	0.07	0.091	0.11	0.08	0.188	0.1	0.13
ENSG00000152503	TRIM36	5	114460459	114516243	0.236	0.03	0.04	0.195	-0.05	0.04	0.424	-0.02	0.06	0.478	0.01	0.05	0.168	-0.14	0.1	0.0305	-0.28	0.13
ENSG00000182253	SYNM	15	99638420	99675798	0.127	0.06	0.04	0.115	0.07	0.05	0.306	0.04	0.06	0.396	0.02	0.05	0.0972	0.19	0.11	0.0193	0.35	0.16
ENSG00000147853	AK3	9	4711155	4742043	0.158	-0.07	0.05	0.245	-0.05	0.06	0.27	-0.06	0.07	0.398	-0.03	0.07	0.139	-0.21	0.14	0.0399	-0.4	0.22
ENSG00000014641	MDH1	2	63815743	63834331	0.236	-0.03	0.04	0.133	0.07	0.05	0.371	-0.03	0.06	0.315	0.03	0.06	0.0883	0.2	0.12	0.0289	0.36	0.17
ENSG00000137409	MTCH1	6	36935917	36954074	0.0818	0.07	0.04	0.158	0.06	0.05	0.0428	0.13	0.08	0.26	0.05	0.07	0.0451	0.15	0.08	0.0276	0.23	0.12
ENSG00000081154	PCNP	3	101292939	101313281	0.574	0.02	0.03	0.677	0.01	0.04	0.677	0.01	0.04	0.73	0.01	0.03	0.589	0.07	0.11	0.0397	0.36	0.18
ENSG00000163013	FBXO41	2	73481810	73511559	0.188	-0.04	0.03	0.497	-0.01	0.04	0.468	-0.01	0.05	0.269	-0.05	0.05	0.158	-0.15	0.1	0.0326	-0.28	0.14
ENSG00000159348	CYB5R1	1	202930997	202936408	0.301	0.04	0.04	0.364	0.04	0.05	0.513	-0.02	0.05	0.51	0.02	0.05	0.281	0.14	0.12	0.0383	0.37	0.18
ENSG00000135720	DYNC1LI2	16	66754796	66785701	0.502	0.02	0.03	0.581	0.02	0.04	0.597	0.02	0.04	0.684	0.01	0.04	0.476	0.07	0.09	0.00747	0.33	0.11
ENSG00000180776	ZDHHC20	13	21950263	22033509	0.201	-0.06	0.05	0.201	-0.05	0.05	0.312	-0.04	0.06	0.553	0	0.05	0.136	-0.19	0.11	0.00791	-0.4	0.15
ENSG00000047849	MAP4	3	47892182	48130769	0.53	0.02	0.02	0.717	0	0.03	0.575	-0.03	0.05	0.478	-0.05	0.07	0.634	0.02	0.06	0.0308	0.28	0.15
ENSG00000143878	RHOB	2	20646835	20649200	0.155	-0.05	0.04	0.219	-0.04	0.04	0.48	-0.01	0.05	0.368	-0.02	0.05	0.0933	-0.18	0.09	0.00586	-0.33	0.11
ENSG00000143772	ITPKB	1	226819391	226927024	0.407	-0.03	0.04	0.649	0	0.04	0.483	-0.04	0.06	0.496	-0.04	0.07	0.416	0.06	0.09	0.0361	0.24	0.12
ENSG00000232119	MCTS1	X	119727865	119754929	0.0747	-0.06	0.04	0.163	-0.05	0.05	0.156	-0.05	0.05	0.239	-0.04	0.06	0.0145	-0.3	0.1	0.00189	-0.5	0.16
ENSG00000164398	ACSL6	5	131142683	131347936	0.282	-0.02	0.03	0.232	0.04	0.04	0.397	0.02	0.05	0.318	0.03	0.05	0.143	0.15	0.1	0.0371	0.28	0.13
ENSG00000116675	DNAJC6	1	65713902	65881552	0.519	0.02	0.03	0.559	-0.02	0.03	0.569	-0.02	0.04	0.674	0	0.04	0.434	-0.07	0.08	0.00603	-0.26	0.08
ENSG00000198431	TXNRD1	12	104609557	104744061	0.168	0.05	0.04	0.186	0.06	0.05	0.479	0.01	0.06	0.328	0.03	0.06	0.105	0.19	0.11	0.028	0.34	0.16
ENSG00000205726	ITSN1	21	35014706	35272165	0.0661	0.06	0.04	0.0217	0.08	0.03	0.027	0.11	0.06	0.0454	0.1	0.05	0.227	0.05	0.07	0.363	0.02	0.1
ENSG00000139433	GLTP	12	110288748	110318293	0.15	-0.03	0.03	0.142	-0.05	0.04	0.134	-0.07	0.06	0.464	-0.01	0.05	0.0591	-0.16	0.08	0.0326	-0.23	0.11
ENSG00000198793	MTOR	1	11166592	11322564	0.125	-0.05	0.04	0.0837	-0.08	0.05	0.143	-0.06	0.06	0.37	-0.02	0.06	0.0314	-0.18	0.08	0.0405	-0.26	0.16
ENSG00000154917	RAB6B	3	133543083	133614680	0.195	0.04	0.03	0.134	0.08	0.06	0.32	0.04	0.06	0.341	0.03	0.06	0.108	0.15	0.09	0.0277	0.26	0.13
ENSG00000176715	ACSF3	16	89154783	89222254	0.267	-0.06	0.06	0.344	-0.04	0.06	0.271	-0.07	0.08	0.333	-0.06	0.08	0.226	-0.16	0.13	0.0434	-0.35	0.2
ENSG00000101367	MAPRE1	20	31407699	31438211	0.183	-0.06	0.05	0.234	-0.05	0.05	0.158	-0.13	0.08	0.161	-0.13	0.09	0.43	0.02	0.06	0.0422	0.23	0.13
ENSG00000185567	AHNAK2	14	105403581	105444694	0.491	0.02	0.03	0.479	0.04	0.05	0.659	0.01	0.04	0.648	0.01	0.04	0.455	0.08	0.09	0.0322	0.3	0.14
ENSG00000002834	LASP1	17	37026112	37078023	0.652	0.01	0.03	0.758	-0.01	0.03	0.791	0	0.03	0.794	0	0.03	0.657	0.05	0.08	0.0444	0.31	0.16
ENSG00000165478	HEPACAM	11	124789089	124806308	0.118	-0.05	0.04	0.0201	-0.12	0.05	0.141	-0.07	0.06	0.0604	-0.1	0.06	0.429	-0.02	0.08	0.378	0.04	0.13
ENSG00000108387	SEPTIN4	17	56597611	56618179	0.174	-0.04	0.03	0.0957	-0.07	0.04	0.345	-0.03	0.05	0.346	-0.03	0.05	0.0586	-0.18	0.08	0.00623	-0.31	0.11
ENSG00000147274	RBMX	X	135930163	135962923	0.351	0.02	0.02	0.373	0.03	0.04	0.443	0.02	0.03	0.542	0.01	0.04	0.262	0.15	0.11	0.00513	0.36	0.12
ENSG00000079691	LRRC16A	6	25279306	25620758	0.752	0.01	0.03	0.736	0.02	0.04	0.82	0	0.03	0.845	0	0.03	0.758	0.03	0.08	0.0319	0.39	0.19
ENSG00000100941	PNN	14	39644387	39652422	0.259	0.03	0.04	0.194	0.06	0.05	0.147	0.09	0.07	0.499	0.01	0.06	0.189	0.12	0.1	0.0429	0.27	0.14
ENSG00000014216	CAPN1	11	64948037	64979477	0.466	0.02	0.04	0.454	0.04	0.05	0.552	0.02	0.05	0.641	0.01	0.05	0.414	0.11	0.12	0.0408	0.37	0.18
ENSG00000197724	PHF2	9	96338689	96441869	0.513	-0.01	0.07	0.353	-0.04	0.07	0.393	0.04	0.12	0.417	0.03	0.11	0.00342	-0.51	0.19	0.337	0.11	0.27
ENSG00000100285	NEFH	22	29876219	29887379	0.483	-0.01	0.02	0.348	0.04	0.04	0.58	-0.01	0.04	0.497	0.02	0.04	0.31	0.13	0.11	0.00516	0.38	0.12
ENSG00000100994	PYGB	20	25228705	25278650	0.161	0.05	0.04	0.126	0.07	0.06	0.145	0.08	0.07	0.207	0.06	0.07	0.0555	0.27	0.13	0.0115	0.47	0.2
ENSG00000130811	EIF3G	19	10225693	10230596	0.329	0.03	0.03	0.227	0.08	0.06	0.378	0.03	0.05	0.388	0.03	0.05	0.215	0.18	0.13	0.00956	0.44	0.17
ENSG00000143545	RAB13	1	153954127	153958834	0.206	0.04	0.04	0.068	0.1	0.05	0.18	0.06	0.06	0.507	0	0.05	0.0853	0.2	0.12	0.0146	0.4	0.18
ENSG00000087365	SF3B2	11	65818200	65836779	0.75	-0.01	0.02	0.719	0.01	0.03	0.668	0.02	0.04	0.812	0	0.03	0.678	0.05	0.08	0.0124	0.38	0.14
ENSG00000172354	GNB2	7	100271154	100276797	0.691	-0.01	0.03	0.772	0	0.03	0.768	-0.01	0.04	0.76	-0.01	0.04	0.678	-0.04	0.07	0.0466	-0.28	0.14
ENSG00000118200	CAMSAP2	1	200708686	200829832	0.251	0.03	0.03	0.146	0.06	0.05	0.155	0.08	0.07	0.189	0.07	0.07	0.122	0.17	0.11	0.0129	0.35	0.16
ENSG00000145216	FIP1L1	4	54243810	55161439	0.465	0.03	0.04	0.609	0.01	0.05	0.618	0.01	0.05	0.602	0.01	0.05	0.413	0.11	0.13	0.0456	0.36	0.19
ENSG00000176623	RMDN1	8	87480486	87526586	0.342	0.03	0.05	0.4	0.03	0.06	0.515	-0.03	0.08	0.421	-0.04	0.08	0.231	0.19	0.15	0.00937	0.46	0.18
ENSG00000145349	CAMK2D	4	114372188	114683083	0.48	0.01	0.03	0.219	-0.06	0.05	0.324	-0.04	0.05	0.296	-0.04	0.05	0.21	-0.14	0.1	0.00208	-0.37	0.11
ENSG00000169439	SDC2	8	97505579	97624000	0.28	0.04	0.04	0.228	0.06	0.06	0.386	0.03	0.06	0.493	0.01	0.06	0.172	0.18	0.13	0.0427	0.35	0.18
ENSG00000124562	SNRPC	6	34725183	34741571	0.169	0.03	0.03	0.127	0.06	0.05	0.0394	0.09	0.05	0.363	0.02	0.05	0.0207	0.29	0.1	0.00238	0.51	0.16
ENSG00000074964	ARHGEF10L	1	17866330	18024369	0.256	-0.04	0.05	0.207	-0.06	0.06	0.224	-0.06	0.07	0.399	-0.03	0.06	0.136	-0.21	0.14	0.0476	-0.39	0.22
ENSG00000116141	MARK1	1	220701568	220837803	0.312	-0.02	0.03	0.184	-0.05	0.04	0.131	-0.1	0.07	0.373	-0.03	0.06	0.136	-0.17	0.1	0.00655	-0.37	0.12
ENSG00000277586	NEFL	NA	NA	NA	0.408	0.01	0.02	0.235	0.07	0.05	0.603	0	0.04	0.297	0.04	0.05	0.234	0.13	0.09	0.00466	0.35	0.12
ENSG00000117020	AKT3	1	243651535	244014381	0.524	-0.02	0.03	0.496	-0.03	0.04	0.594	-0.01	0.04	0.542	-0.02	0.04	0.445	-0.1	0.11	0.0479	-0.31	0.16
ENSG00000142657	PGD	1	10458649	10480201	0.158	0.04	0.04	0.119	0.06	0.05	0.19	0.05	0.05	0.3	0.03	0.05	0.0163	0.33	0.1	0.000607	0.56	0.15
ENSG00000140600	SH3GL3	15	84115980	84287495	0.68	-0.01	0.03	0.647	-0.02	0.03	0.777	0	0.03	0.633	-0.02	0.04	0.617	-0.04	0.07	0.0196	-0.27	0.11
ENSG00000130254	SAFB2	19	5587010	5624057	0.76	0.01	0.02	0.753	0.01	0.03	0.848	0	0.03	0.829	0	0.03	0.708	0.07	0.12	0.00546	0.52	0.17
ENSG00000124507	PACSIN1	6	34433916	34503006	0.744	0	0.02	0.668	0.01	0.03	0.802	0	0.03	0.678	0.02	0.04	0.727	-0.02	0.05	0.0451	-0.22	0.11
ENSG00000178996	SNX18	5	53813589	53842415	0.51	0	0.04	0.0655	-0.09	0.05	0.326	-0.03	0.06	0.435	0.01	0.06	0.0405	-0.23	0.13	0.13	-0.25	0.2
ENSG00000102606	ARHGEF7	13	111766906	111958084	0.303	0.03	0.03	0.377	0.02	0.04	0.176	0.11	0.08	0.169	0.12	0.08	0.429	-0.03	0.06	0.025	-0.22	0.11
ENSG00000134717	BTF3L4	1	52521797	52556388	0.855	0	0.02	0.861	0	0.03	0.865	0	0.03	0.8	-0.02	0.04	0.827	0.02	0.06	0.0272	0.4	0.19
ENSG00000163681	SLMAP	3	57741177	57914895	0.714	-0.01	0.03	0.705	-0.01	0.04	0.758	-0.01	0.04	0.804	0	0.03	0.645	-0.05	0.1	0.0342	-0.33	0.16
ENSG00000138768	USO1	4	76649777	76735382	0.375	0.02	0.04	0.319	0.04	0.05	0.35	0.04	0.06	0.387	0.03	0.05	0.205	0.18	0.13	0.0238	0.38	0.17
ENSG00000135932	CAB39	2	231577560	231685790	0.637	0.01	0.02	0.584	0.02	0.04	0.66	-0.02	0.05	0.657	-0.01	0.05	0.517	0.08	0.1	0.00761	0.35	0.12
ENSG00000125746	EML2	19	46110252	46148887	0.418	0.02	0.03	0.263	0.05	0.05	0.479	0.02	0.05	0.383	0.03	0.05	0.235	0.13	0.11	0.0428	0.29	0.15
ENSG00000197930	ERO1L	14	53106634	53162618	0.572	0	0.04	0.306	-0.04	0.05	0.535	0.01	0.05	0.477	0.02	0.05	0.22	-0.14	0.1	0.0183	-0.32	0.14
ENSG00000078369	GNB1	1	1716729	1822495	0.715	-0.01	0.03	0.692	-0.02	0.04	0.787	0	0.04	0.772	0.01	0.04	0.63	-0.08	0.12	0.000672	-0.47	0.13
ENSG00000136950	ARPC5L	9	127624409	127640003	0.939	0	0.01	0.942	0	0.02	0.924	0	0.03	0.933	0	0.02	0.933	0	0.06	0.0084	-0.41	0.14
ENSG00000088387	DOCK9	13	99445741	99738879	0.785	0	0.03	0.772	0	0.03	0.741	-0.01	0.04	0.774	0	0.04	0.621	-0.06	0.1	0.0129	-0.35	0.13
ENSG00000166257	SCN3B	11	123499895	123525952	0.394	-0.01	0.03	0.247	-0.05	0.05	0.513	-0.01	0.05	0.311	0.03	0.04	0.149	-0.15	0.09	0.0307	-0.3	0.14
ENSG00000197969	VPS13A	9	79792269	80036457	0.34	-0.03	0.04	0.232	-0.05	0.05	0.369	-0.03	0.06	0.263	-0.05	0.06	0.141	-0.18	0.11	0.0366	-0.33	0.17
ENSG00000142864	SERBP1	1	67873493	67896098	0.82	0	0.01	0.729	0.01	0.04	0.703	0.02	0.03	0.715	-0.02	0.04	0.682	0.05	0.09	0.0063	0.4	0.14
ENSG00000126878	AIF1L	9	133971863	133998539	0.45	0	0.03	0.0353	-0.1	0.05	0.362	-0.02	0.05	0.404	-0.01	0.05	0.0245	-0.23	0.09	0.0121	-0.39	0.15
ENSG00000164303	ENPP6	4	185009859	185142383	0.285	-0.02	0.04	0.051	-0.09	0.05	0.138	-0.07	0.06	0.26	-0.04	0.06	0.012	-0.24	0.09	0.0152	-0.35	0.15
ENSG00000074054	CLASP1	2	122095352	122407163	0.794	0	0.02	0.713	0.01	0.03	0.768	-0.01	0.04	0.722	-0.01	0.04	0.671	0.04	0.08	0.0167	0.3	0.12
ENSG00000197451	HNRNPAB	5	177631508	177638164	0.475	0.01	0.03	0.357	0.04	0.05	0.399	0.03	0.05	0.6	0	0.05	0.271	0.14	0.12	0.0348	0.32	0.15
ENSG00000180979	LRRC57	15	42834720	42841000	0.442	-0.01	0.04	0.284	-0.03	0.05	0.183	-0.08	0.08	0.0435	-0.19	0.11	0.163	-0.13	0.12	0.105	-0.23	0.17
ENSG00000110651	CD81	11	2397407	2418649	0.609	-0.01	0.03	0.417	-0.05	0.05	0.557	-0.02	0.05	0.667	0	0.04	0.445	-0.07	0.09	0.0301	-0.29	0.14
ENSG00000123104	ITPR2	12	26490342	26986131	0.42	0.01	0.04	0.15	0.06	0.04	0.307	0.03	0.05	0.507	-0.01	0.05	0.107	0.23	0.11	0.00183	0.44	0.13
ENSG00000006740	ARHGAP44	17	12692856	12894960	0.716	-0.01	0.02	0.659	-0.02	0.04	0.695	-0.01	0.04	0.714	0.01	0.04	0.606	-0.07	0.1	0.0196	-0.36	0.15
ENSG00000117519	CNN3	1	95362507	95392834	0.858	0	0.02	0.795	0.01	0.03	0.845	0	0.03	0.851	0	0.03	0.772	0.04	0.08	0.02	0.4	0.16
ENSG00000163539	CLASP2	3	33537737	33759848	0.689	0	0.03	0.6	0.01	0.04	0.661	0.01	0.04	0.582	-0.02	0.04	0.467	0.09	0.1	0.0155	0.31	0.12
ENSG00000187555	USP7	16	8985951	9058371	0.674	0	0.02	0.497	-0.03	0.04	0.651	-0.01	0.04	0.717	0	0.04	0.457	-0.11	0.12	0.00729	-0.37	0.13
ENSG00000169306	IL1RAPL1	X	28605516	29974840	0.876	0	0.02	0.848	-0.01	0.03	0.881	0	0.03	0.882	0	0.03	0.86	-0.01	0.08	0.0352	-0.39	0.18
ENSG00000118873	RAB3GAP2	1	220321635	220445796	0.577	-0.01	0.03	0.324	-0.05	0.05	0.394	-0.04	0.06	0.478	-0.03	0.06	0.305	-0.11	0.11	0.029	-0.32	0.15
ENSG00000165115	KIF27	9	86451613	86536342	0.565	0.01	0.03	0.263	0.06	0.05	0.394	0.03	0.05	0.62	0	0.04	0.266	0.11	0.1	0.0109	0.33	0.13
ENSG00000178904	DPY19L3	19	32896449	32976801	0.809	0.01	0.03	0.766	0.02	0.04	0.811	0.01	0.04	0.848	0	0.04	0.745	0.07	0.13	0.000958	0.63	0.18
ENSG00000198467	TPM2	9	35681989	35691017	0.812	0	0.02	0.782	-0.01	0.03	0.804	0.01	0.03	0.771	-0.01	0.04	0.731	-0.04	0.08	0.0343	-0.32	0.15
ENSG00000133026	MYH10	17	8377523	8534079	0.736	0	0.02	0.637	-0.02	0.04	0.667	-0.01	0.04	0.775	0	0.03	0.585	-0.07	0.11	0.0405	-0.34	0.16
ENSG00000184500	PROS1	3	93591881	93692910	0.771	0	0.03	0.713	-0.02	0.04	0.765	-0.01	0.05	0.79	-0.01	0.05	0.753	0	0.17	0.0477	-0.37	0.2
ENSG00000114374	USP9Y	Y	14813160	14972764	0.186	0.7	0.79	1.08e-34	1.76	0.14	0.268	0.11	0.17	0.261	-0.11	0.18	7.81e-07	1.35	0.28	0.00158	1.11	0.38
ENSG00000156049	GNA14	9	80037995	80263223	0.0601	0.22	0.15	0.0373	0.18	0.1	0.0141	0.27	0.14	0.0532	0.2	0.11	0.142	0.19	0.17	0.204	0.17	0.22
ENSG00000081479	LRP2	2	169983619	170219195	0.197	-0.08	0.1	0.0507	-0.11	0.06	0.243	-0.08	0.1	0.327	-0.06	0.1	0.052	-0.23	0.12	0.0124	-0.39	0.18
ENSG00000165246	NLGN4Y	Y	16634518	16957530	0.0108	0.81	0.27	0.0126	0.59	0.26	4.62e-08	0.74	0.12	1.03e-12	0.92	0.12	0.0205	0.72	0.29	0.0318	0.66	0.35
ENSG00000171223	JUNB	19	12902310	12904124	0.198	0.25	0.24	0.235	0.17	0.2	0.0152	0.37	0.2	0.191	0.23	0.2	0.295	0.2	0.25	0.359	0.17	0.29
ENSG00000177606	JUN	1	59246465	59249785	0.285	0.19	0.22	0.325	0.13	0.18	0.025	0.33	0.19	0.287	0.17	0.18	0.385	0.15	0.23	0.442	0.12	0.27
ENSG00000224916	APOC4-APOC2	19	45445495	45452822	0.0703	-0.31	0.25	0.108	-0.23	0.22	0.0379	-0.35	0.23	0.0492	-0.32	0.22	0.169	-0.26	0.27	0.23	-0.22	0.31
ENSG00000184445	KNTC1	12	123011793	123110943	0.0856	-0.2	0.15	0.135	-0.13	0.13	0.0461	-0.22	0.14	0.0541	-0.21	0.13	0.219	-0.15	0.18	0.287	-0.12	0.23
ENSG00000180574	EIF2S3L	12	10658201	10675734	0.0758	-0.18	0.14	0.136	-0.11	0.12	0.0456	-0.18	0.11	0.0221	-0.23	0.12	0.25	-0.12	0.17	0.344	-0.08	0.23

## Sheet: TbS4
Table S4: Proteins having sex-biased genetic regulation in human brain in dPFC
We found 150 unique proteins having sex-biased genetic regulation by 166 index sb-pQTLs in the dPFC.
Among these, 9 proteins are located on the X-chromosome
In genotype-by-sex interaction analysis
positive beta coefficient (for genotype-by-sex)	negative beta coefficient (for genotype-by-sex)
79 (47.6%)	87 (52.4%)
In pQTL analysis in each sex separately
pQTL in both (FDR<0.05) and same direction of association	pQTL in both (FDR<0.05) and opposite direction of association	pQTL in men only (FDR<0.05)	pQTL in women only (FDR<0.05)
9 (5.4%)	4 (2.4%)	85 (51.2%)	63 (37.9%)

## Sheet: TbS5
Table S5: 166 index sex-biased pQTLs in dPFC
CHR: chromosome; SNP: variant identifier; BP base-pair coordinate; A1: effect allele; A2: other allele; MAF: minor allele frequency; NMISS: number of observations; STAT: T-statistic; BETA: regression coefficient for the SNP-by-sex interaction term; SE: standard error of BETA; p-value is for the SNP-by-sex interaction term
Multiple testing was adjusted for using False Discovery Rate (FDR)
Gene Ensembl ID	Gene symbol	CHR	SNP	BP	A1	A2	MAF	NMISS	STAT	BETA	SE	P	FDR P
ENSG00000099256	PRTFDC1	10	rs915029	25565057	T	C	0.06006	716	6.126	1.162	0.1925	1.568e-09	0.00103925
ENSG00000094841	UPRT	X	rs1826868	74492207	A	G	0.07383	499	6.062	1.241	0.2091	2.954e-09	0.00103925
ENSG00000183208	GDPGP1	15	rs16944179	90863829	G	A	0.1013	708	-5.805	-0.8952	0.1563	1.015e-08	0.00116839
ENSG00000094841	UPRT	X	rs12393694	74554555	T	C	0.08491	494	5.405	1.068	0.201	1.082e-07	0.00525466
ENSG00000183208	GDPGP1	15	rs4324103	90806548	A	G	0.1473	708	-5.242	-0.6177	0.1191	2.164e-07	0.00634041
ENSG00000123595	RAB9A	X	rs12690040	13262396	G	A	0.4494	693	5.147	0.3299	0.0648	3.561e-07	0.00737762
ENSG00000169129	AFAP1L2	10	rs72826917	116098572	C	A	0.1206	713	5.079	0.6578	0.1308	4.971e-07	0.00903513
ENSG00000160741	CRTC2	1	rs1409368	153463448	C	T	0.1348	360	-5.101	-1.103	0.2212	6.126e-07	0.0100834
ENSG00000078674	PCM1	8	rs369898	17743256	G	C	0.2682	716	-5.027	-0.4531	0.09103	6.444e-07	0.0100834
ENSG00000123570	RAB9B	X	rs73258044	102652779	G	A	0.099	701	-4.997	-0.5258	0.1063	7.533e-07	0.0105463
ENSG00000006715	VPS41	7	rs73128427	39307329	A	G	0.1399	708	4.985	0.4979	0.1009	7.986e-07	0.0108863
ENSG00000106771	TMEM245	9	rs4403487	111425920	A	G	0.1466	709	4.953	0.6023	0.1228	9.36e-07	0.0115442
ENSG00000058091	CDK14	7	rs192752414	90803122	T	C	0.0824	716	-4.932	-0.6211	0.1272	1.036e-06	0.0124804
ENSG00000183255	PTTG1IP	21	rs2210285	46110544	G	A	0.3017	580	4.891	0.4693	0.09711	1.348e-06	0.0135587
ENSG00000140950	TLDC1	16	rs8049839	84899738	T	C	0.4726	712	-4.835	-0.5025	0.1049	1.667e-06	0.0147787
ENSG00000142798	HSPG2	1	rs12135009	22001981	T	C	0.2902	715	-4.83	-0.2382	0.04977	1.704e-06	0.0149607
ENSG00000131711	MAP1B	5	rs6453132	71013419	T	C	0.4295	716	-4.828	-0.2438	0.05097	1.722e-06	0.0149917
ENSG00000197119	SLC25A29	14	rs61993020	101114384	T	C	0.3059	662	4.808	0.4984	0.1047	1.937e-06	0.0154685
ENSG00000156958	GALK2	15	rs111554957	49024048	T	C	0.1236	701	4.804	0.5364	0.1127	1.943e-06	0.0154685
ENSG00000166091	CMTM5	14	rs1057119	23746269	G	C	0.2199	714	4.795	0.3489	0.07344	2.025e-06	0.0154685
ENSG00000174021	GNG5	1	rs7546947	85047535	T	G	0.1152	709	4.793	0.5471	0.1152	2.049e-06	0.0154685
ENSG00000186174	BCL9L	11	rs73001395	119085571	T	C	0.1301	226	-4.917	-2.258	0.4771	2.21e-06	0.0154685
ENSG00000198087	CD2AP	6	rs1226529	47028167	C	T	0.1096	693	4.742	0.6855	0.1459	2.622e-06	0.0160552
ENSG00000070413	DGCR2	22	rs7288308	19526626	T	C	0.07433	563	4.742	0.9496	0.2026	2.771e-06	0.0164988
ENSG00000118260	CREB1	2	rs7593828	208037797	G	C	0.3527	695	4.728	0.3361	0.07175	2.809e-06	0.0166295
ENSG00000119661	DNAL1	14	rs10139641	73834004	C	T	0.2392	715	4.72	0.4528	0.09678	2.888e-06	0.017
ENSG00000113273	ARSB	5	rs6896963	78768514	C	A	0.2514	714	4.703	0.5648	0.1212	3.144e-06	0.0175493
ENSG00000123104	ITPR2	12	rs3803007	26147929	C	A	0.07413	715	4.684	0.645	0.1389	3.435e-06	0.0175493
ENSG00000167693	NXN	17	rs8076295	944897	T	C	0.09301	639	4.683	0.8149	0.1758	3.547e-06	0.0175493
ENSG00000154127	UBASH3B	11	rs76119173	122747129	T	C	0.09986	710	-4.676	-0.583	0.1258	3.563e-06	0.0175493
ENSG00000166091	CMTM5	14	rs11625724	23814995	T	A	0.1711	716	4.676	0.3706	0.07996	3.571e-06	0.0175493
ENSG00000186132	C2orf76	2	rs28534376	120039012	C	T	0.3436	354	4.726	0.677	0.1461	3.615e-06	0.0175493
ENSG00000175426	PCSK1	5	rs26506	96079402	C	T	0.3485	716	-4.659	-0.3149	0.06818	3.867e-06	0.0184621
ENSG00000118432	CNR1	6	rs10485167	89075610	A	G	0.1418	716	4.649	0.5275	0.1144	4.043e-06	0.0186987
ENSG00000169359	SLC33A1	3	rs9844189	155055610	G	T	0.1313	665	4.651	0.6329	0.1374	4.079e-06	0.0186987
ENSG00000182359	KBTBD3	11	rs12806911	106423557	C	A	0.2812	699	-4.644	-0.3417	0.07422	4.153e-06	0.0188709
ENSG00000198034	RPS4X	X	rs3924337	71352521	A	G	0.2126	700	4.622	0.3039	0.06632	4.605e-06	0.0194263
ENSG00000106789	CORO2A	9	rs774342	101134328	T	G	0.1529	716	-4.621	-0.558	0.1218	4.614e-06	0.0194263
ENSG00000133142	TCEAL4	X	rs7066017	103028693	C	T	0.1386	676	4.619	0.4868	0.1064	4.721e-06	0.0194608
ENSG00000169062	UPF3A	13	rs74116832	114993730	T	C	0.07273	522	-4.631	-0.8514	0.1861	4.764e-06	0.0194608
ENSG00000088986	DYNLL1	12	rs206966	120832146	T	C	0.1555	714	-4.597	-0.5626	0.1234	5.161e-06	0.0199703
ENSG00000156395	SORCS3	10	rs34043167	106075081	A	G	0.1478	694	4.587	0.512	0.1126	5.435e-06	0.0204162
ENSG00000134343	ANO3	11	rs34570068	26706987	A	C	0.3568	689	-4.571	-0.4564	0.1007	5.875e-06	0.0208225
ENSG00000181019	NQO1	16	rs9940083	69440615	C	T	0.2856	716	4.536	0.5489	0.122	6.833e-06	0.0222137
ENSG00000120265	PCMT1	6	rs809320	150572459	T	C	0.08589	716	-4.527	-0.7865	0.1752	7.135e-06	0.0222137
ENSG00000106772	PRUNE2	9	rs7866430	79576956	A	G	0.3925	716	-4.524	-0.3379	0.07531	7.222e-06	0.0222137
ENSG00000183807	FAM162B	6	rs783653	117282115	C	G	0.2193	598	4.53	0.5384	0.12	7.296e-06	0.0222137
ENSG00000126012	KDM5C	X	rs111673391	53324647	G	A	0.07824	427	-4.551	-0.8419	0.1878	7.322e-06	0.0222137
ENSG00000080854	IGSF9B	11	rs10791359	134255244	T	C	0.3114	713	-4.513	-0.3454	0.07716	7.599e-06	0.0224838
ENSG00000143079	CTTNBP2NL	1	rs61818805	113233698	C	T	0.2039	708	-4.51	-0.4387	0.09809	7.726e-06	0.0224838
ENSG00000137076	TLN1	9	rs2857802	35679061	C	T	0.379	715	4.507	0.1872	0.04188	7.822e-06	0.0226994
ENSG00000100243	CYB5R3	22	rs5758895	43115570	T	G	0.3427	712	4.503	0.4576	0.1024	7.946e-06	0.0228671
ENSG00000162755	KLHDC9	1	rs6688180	161360988	C	A	0.3233	580	-4.509	-0.514	0.1152	8.103e-06	0.0230627
ENSG00000144909	OSBPL11	3	rs7652565	125681925	A	C	0.1089	688	-4.496	-0.7308	0.1639	8.267e-06	0.023285
ENSG00000183785	TUBA8	22	rs2023634	18972450	G	A	0.07961	716	-4.476	-0.7069	0.1592	8.971e-06	0.0244087
ENSG00000187672	ERC2	3	rs6807296	56925925	C	T	0.3953	716	4.476	0.1769	0.03984	8.979e-06	0.0244087
ENSG00000078070	MCCC1	3	rs6443843	182752258	C	A	0.06713	715	4.459	0.7555	0.1708	9.722e-06	0.02546
ENSG00000048707	VPS13D	1	rs4846106	12588706	G	A	0.06494	716	4.454	0.7773	0.1759	9.931e-06	0.0256575
ENSG00000237515	SHISA9	16	rs1015431	13425208	A	C	0.4707	710	4.448	0.3253	0.07372	1.02e-05	0.0259003
ENSG00000127948	POR	7	rs34573489	76060232	A	G	0.06704	716	-4.442	-0.8427	0.1912	1.049e-05	0.0261459
ENSG00000198010	DLGAP2	8	rs7835872	1458960	C	T	0.4888	715	-4.412	-0.2952	0.06744	1.201e-05	0.0280237
ENSG00000183208	GDPGP1	15	rs62019400	91070965	G	A	0.08729	708	-4.411	-0.7985	0.1825	1.206e-05	0.0280771
ENSG00000185070	FLRT2	14	rs1886080	86263532	T	G	0.06006	709	4.406	0.7005	0.1603	1.236e-05	0.028338
ENSG00000183098	GPC6	13	rs138508032	95322180	A	G	0.05175	376	4.44	1.517	0.3474	1.258e-05	0.028338
ENSG00000165475	CRYL1	13	rs9509192	20956043	T	C	0.1473	709	-4.395	-0.4456	0.1022	1.299e-05	0.028338
ENSG00000144908	ALDH1L1	3	rs4679104	125912941	T	A	0.4064	716	-4.388	-0.3795	0.08717	1.338e-05	0.028338
ENSG00000068383	INPP5A	10	rs10870347	134681932	T	C	0.1557	716	-4.382	-0.4134	0.09506	1.37e-05	0.028338
ENSG00000002834	LASP1	17	rs16968529	37073676	A	T	0.0972	715	-4.382	-0.4143	0.09528	1.372e-05	0.028338
ENSG00000177105	RHOG	11	rs7121141	3607551	C	A	0.2332	716	-4.381	-0.2349	0.05403	1.376e-05	0.028338
ENSG00000142549	IGLON5	19	rs10401247	52051784	G	A	0.1168	715	-4.38	-0.5338	0.1228	1.386e-05	0.028338
ENSG00000204264	PSMB8	6	rs414532	32989858	A	G	0.09707	716	-4.377	-0.586	0.1349	1.402e-05	0.0283604
ENSG00000153291	SLC25A27	6	rs12214172	46459395	A	C	0.4204	716	4.375	0.3081	0.07097	1.415e-05	0.0283604
ENSG00000185418	TARSL2	15	rs62027583	102186319	A	G	0.1543	716	-4.375	-0.5603	0.1291	1.416e-05	0.0283604
ENSG00000171236	LRG1	19	rs57455469	4797478	T	C	0.09594	714	-4.375	-0.5218	0.1202	1.418e-05	0.0283604
ENSG00000156958	GALK2	15	rs62009450	49123071	A	G	0.08182	700	4.373	0.623	0.1436	1.436e-05	0.0286651
ENSG00000107779	BMPR1A	10	rs2245878	88392753	C	T	0.3771	364	-4.41	-0.6371	0.1469	1.454e-05	0.0289685
ENSG00000105063	PPP6R1	19	rs2305786	55890415	A	G	0.4398	699	-4.362	-0.3975	0.09185	1.508e-05	0.0296116
ENSG00000124641	MED20	6	rs7763554	42127457	C	G	0.2535	195	4.501	1.388	0.321	1.53e-05	0.0299076
ENSG00000182359	KBTBD3	11	rs1791458	106424154	G	A	0.4636	700	4.355	0.282	0.06526	1.553e-05	0.0301472
ENSG00000185875	THNSL1	10	rs555280840	25489797	T	G	0.07616	701	4.339	0.6327	0.147	1.668e-05	0.0307339
ENSG00000143549	TPM3	1	rs2297607	154320942	G	A	0.243	716	-4.336	-0.3843	0.08931	1.685e-05	0.0307339
ENSG00000100897	DCAF11	14	rs12878213	24826201	T	A	0.3094	679	4.33	0.4263	0.09923	1.74e-05	0.0313507
ENSG00000129245	FXR2	17	rs1544725	7621877	A	C	0.09358	716	4.317	0.4539	0.1059	1.829e-05	0.0326702
ENSG00000109265	KIAA1211	4	rs10022734	56956750	A	G	0.3811	693	-4.315	-0.3454	0.08067	1.853e-05	0.0329285
ENSG00000125454	SLC25A19	17	rs35199943	73570842	C	T	0.3066	701	4.309	0.3865	0.09039	1.902e-05	0.0333418
ENSG00000058091	CDK14	7	rs1978094	90210862	T	G	0.2067	716	-4.308	-0.3555	0.08315	1.908e-05	0.0333905
ENSG00000023228	NDUFS1	2	rs818007	206918104	C	T	0.3799	716	-4.297	-0.1792	0.04202	2.002e-05	0.0344117
ENSG00000165757	KIAA1462	10	rs2482826	30467178	C	G	0.3017	716	-4.291	-0.2645	0.0621	2.048e-05	0.0344117
ENSG00000068912	ERLEC1	2	rs13419842	53861427	T	C	0.1306	716	-4.288	-0.3584	0.08421	2.083e-05	0.0344897
ENSG00000090776	EFNB1	X	rs5937193	68477785	A	G	0.4167	588	-4.283	-0.3457	0.08146	2.196e-05	0.0352589
ENSG00000167792	NDUFV1	11	rs570547	67722731	C	T	0.426	716	-4.273	-0.1837	0.04331	2.217e-05	0.0352589
ENSG00000153207	AHCTF1	1	rs10754520	246669033	T	C	0.426	689	-4.272	-0.3964	0.09351	2.244e-05	0.0352589
ENSG00000182902	SLC25A18	22	rs11702996	18332199	T	C	0.08031	716	4.27	0.6919	0.1633	2.253e-05	0.0352589
ENSG00000140522	RLBP1	15	rs182317	89943601	T	G	0.3708	709	-4.268	-0.3998	0.09437	2.269e-05	0.0354557
ENSG00000196712	NF1	17	rs57845808	30018284	G	A	0.2277	716	-4.266	-0.2096	0.04949	2.284e-05	0.0356364
ENSG00000130703	OSBPL2	20	rs118144490	60944410	T	C	0.1856	714	4.266	0.4325	0.1021	2.292e-05	0.0356694
ENSG00000171055	FEZ2	2	rs848509	36666580	T	G	0.3038	519	4.275	0.5272	0.1246	2.34e-05	0.0361832
ENSG00000169567	HINT1	5	rs10038986	130455617	G	A	0.2716	716	4.254	0.3352	0.07937	2.41e-05	0.0363432
ENSG00000050165	DKK3	11	rs12098918	12478415	C	G	0.06564	716	4.253	0.5404	0.128	2.425e-05	0.0364106
ENSG00000176595	KBTBD11	8	rs78131096	1667454	G	A	0.1259	715	-4.251	-0.3903	0.09248	2.44e-05	0.0364695
ENSG00000138777	PPA2	4	rs2193854	106751802	A	G	0.07263	716	-4.245	-0.8461	0.2008	2.511e-05	0.036537
ENSG00000174306	ZHX3	20	rs55857420	39435984	A	G	0.2535	521	-4.254	-0.617	0.1466	2.558e-05	0.0370647
ENSG00000173868	PHOSPHO1	17	rs60307484	47636654	G	C	0.2853	526	-4.251	-0.404	0.09602	2.582e-05	0.0372561
ENSG00000140945	CDH13	16	rs62038320	82363985	C	G	0.09384	706	4.236	0.6948	0.1652	2.609e-05	0.0375322
ENSG00000110429	FBXO3	11	rs35764558	33395422	A	G	0.0927	712	4.219	0.5189	0.1239	2.81e-05	0.0390765
ENSG00000171840	NINJ2	12	rs3902269	271999	G	T	0.3469	695	4.212	0.2514	0.06013	2.906e-05	0.0395136
ENSG00000107731	UNC5B	10	rs766200	73408462	G	T	0.4043	489	-4.223	-0.4804	0.115	2.959e-05	0.0395136
ENSG00000033170	FUT8	14	rs139289661	66654048	T	C	0.09707	653	-4.208	-0.6268	0.1501	2.985e-05	0.0395136
ENSG00000090054	SPTLC1	9	rs4595189	94546983	A	T	0.3911	708	-4.203	-0.3263	0.07821	3.015e-05	0.0395136
ENSG00000153012	LGI2	4	rs2361078	24956769	C	T	0.2193	694	-4.201	-0.3366	0.08073	3.05e-05	0.0395136
ENSG00000170876	TMEM43	3	rs57259919	14079572	A	G	0.06355	701	-4.2	-0.7531	0.1806	3.052e-05	0.0395136
ENSG00000188342	GTF2F2	13	rs56401266	46130866	T	C	0.1166	708	4.198	0.5524	0.1326	3.08e-05	0.0395136
ENSG00000111358	GTF2H3	12	rs424387	124610849	G	C	0.3925	136	-4.475	-1.468	0.3523	3.093e-05	0.0395136
ENSG00000171055	FEZ2	2	rs2888338	36587870	A	G	0.3408	519	4.208	0.4958	0.119	3.112e-05	0.0395136
ENSG00000170776	AKAP13	15	rs4503747	86085543	A	G	0.06863	614	4.194	0.8808	0.2118	3.2e-05	0.0395136
ENSG00000067369	TP53BP1	15	rs537102	43521833	G	A	0.05734	715	4.187	0.4499	0.1082	3.214e-05	0.0395136
ENSG00000156170	NDUFAF6	8	rs2923813	96093687	T	C	0.06294	715	-4.184	-0.7582	0.1825	3.262e-05	0.0395136
ENSG00000102309	PIN4	X	rs576502	71561373	T	C	0.1512	692	4.185	0.4512	0.1086	3.266e-05	0.0395136
ENSG00000174953	DHX36	3	rs182519087	153518312	T	G	0.1229	716	4.179	0.4564	0.11	3.329e-05	0.0395515
ENSG00000103061	SLC7A6OS	16	rs2017081	68367894	G	C	0.3827	434	4.199	0.6265	0.1511	3.38e-05	0.0398394
ENSG00000107262	BAG1	9	rs11794812	33181280	T	G	0.2048	637	-4.172	-0.5084	0.1228	3.495e-05	0.0407329
ENSG00000184144	CNTN2	1	rs2802827	204910356	T	A	0.4253	709	4.166	0.2124	0.05135	3.534e-05	0.0407952
ENSG00000138777	PPA2	4	rs10032445	106519944	T	A	0.06564	716	-4.164	-0.8052	0.1947	3.554e-05	0.040911
ENSG00000100888	CHD8	14	rs56335809	21495910	T	C	0.2221	373	-4.195	-0.7635	0.1848	3.595e-05	0.0411544
ENSG00000067066	SP100	2	rs12623163	230937817	T	C	0.186	241	4.236	0.7613	0.1846	3.706e-05	0.0420533
ENSG00000132386	SERPINF1	17	rs35977430	1310450	T	C	0.1108	713	4.153	0.5648	0.137	3.73e-05	0.0422331
ENSG00000063176	SPHK2	19	rs6509361	48704804	T	A	0.09078	686	-4.153	-0.7064	0.1714	3.752e-05	0.0424359
ENSG00000135525	MAP7	6	rs7769245	136225112	C	T	0.187	683	4.151	0.2737	0.06642	3.781e-05	0.0426342
ENSG00000124772	CPNE5	6	rs146656865	36592227	A	G	0.08462	715	-4.143	-0.3844	0.09342	3.876e-05	0.0433181
ENSG00000102924	CBLN1	16	rs62030969	49575394	A	G	0.1187	422	-4.16	-0.6623	0.1612	3.995e-05	0.0440775
ENSG00000172375	C2CD2L	11	rs2511833	119197379	G	A	0.1197	714	-4.133	-0.4398	0.1072	4.056e-05	0.044608
ENSG00000176783	RUFY1	5	rs6601019	178553450	G	A	0.1311	713	4.131	0.482	0.1175	4.084e-05	0.0446317
ENSG00000074842	C19orf10	19	rs197160	4981325	C	T	0.32	714	4.13	0.366	0.08924	4.111e-05	0.0448321
ENSG00000134222	PSRC1	1	rs7545221	109593442	G	A	0.05112	240	-4.209	-1.617	0.3945	4.15e-05	0.0451552
ENSG00000140937	CDH11	16	rs2195433	64932021	A	G	0.2238	715	-4.126	-0.3801	0.09275	4.168e-05	0.0451552
ENSG00000103061	SLC7A6OS	16	rs1131933	68389772	T	C	0.4748	431	-4.147	-0.6113	0.1492	4.2e-05	0.0451552
ENSG00000103266	STUB1	16	rs7187586	1146109	C	G	0.4441	691	-4.126	-0.3155	0.07702	4.2e-05	0.0451552
ENSG00000145934	TENM2	5	rs7716939	167598091	C	T	0.398	716	-4.113	-0.2493	0.06103	4.411e-05	0.0465837
ENSG00000103018	CYB5B	16	rs112512634	69532492	T	C	0.07073	563	-4.119	-0.7423	0.1819	4.468e-05	0.0469464
ENSG00000187672	ERC2	3	rs12635094	56941762	A	G	0.2465	716	4.107	0.1768	0.04334	4.514e-05	0.0472485
ENSG00000127948	POR	7	rs4728722	76052091	A	G	0.4204	716	4.104	0.3963	0.09722	4.574e-05	0.0477694
ENSG00000132670	PTPRA	20	rs6084184	2812772	G	A	0.2165	716	4.102	0.3131	0.07685	4.614e-05	0.0479429
ENSG00000067798	NAV3	12	rs879599810	78731672	G	A	0.2657	451	-4.121	-0.4733	0.1162	4.623e-05	0.0479429
ENSG00000215251	FASTKD5	20	rs2073192	2644996	A	G	0.08031	703	4.1	0.7067	0.1736	4.671e-05	0.0481927
ENSG00000163536	SERPINI1	3	rs35216909	167159721	C	T	0.1047	716	4.099	0.5042	0.1239	4.681e-05	0.0482066
ENSG00000204120	GIGYF2	2	rs11679296	233789295	G	T	0.1671	701	4.097	0.3773	0.09273	4.727e-05	0.0483768
ENSG00000078674	PCM1	8	rs4999541	17677461	A	G	0.1772	711	-4.095	-0.4275	0.1051	4.762e-05	0.0483768
ENSG00000089220	PEBP1	12	rs2936839	118580315	T	C	0.3841	716	4.092	0.3055	0.07516	4.811e-05	0.0483768
ENSG00000186174	BCL9L	11	rs7108613	118268613	G	A	0.1376	226	-4.181	-1.316	0.3238	4.828e-05	0.0483768
ENSG00000100347	SAMM50	22	rs9614369	44606351	G	A	0.111	716	-4.089	-0.5481	0.135	4.876e-05	0.0483768
ENSG00000133195	SLC39A11	17	rs56170682	70206175	T	G	0.1077	582	4.092	0.714	0.176	4.964e-05	0.0485248
ENSG00000127980	PEX1	7	rs35074397	91754285	G	A	0.3133	707	4.084	0.453	0.1117	4.981e-05	0.0485248
ENSG00000100362	PVALB	22	rs5995308	36941780	G	T	0.1606	709	-4.084	-0.2842	0.07006	4.985e-05	0.0485248
ENSG00000105220	GPI	19	rs6510406	34448651	G	C	0.2256	716	-4.084	-0.3129	0.07714	4.989e-05	0.0485248
ENSG00000146950	SHROOM2	X	rs5933829	10221144	G	A	0.1781	698	4.08	0.34	0.08392	5.092e-05	0.0485248
ENSG00000172057	ORMDL3	17	rs114211283	37976093	A	T	0.06774	596	4.085	0.8006	0.1976	5.104e-05	0.0485248
ENSG00000157601	MX1	21	rs13047904	43128697	A	T	0.3782	714	-4.076	-0.33	0.08152	5.162e-05	0.0485248
ENSG00000100949	RABGGTA	14	rs6573913	25106320	T	A	0.4351	716	-4.072	-0.3117	0.07706	5.24e-05	0.0485248
ENSG00000165526	RPUSD4	11	rs505798	125578226	C	T	0.47	358	4.106	0.6246	0.1544	5.253e-05	0.0485248
ENSG00000173611	SCAI	9	rs78343000	128224061	A	G	0.1007	715	-4.07	-0.3145	0.07779	5.282e-05	0.0485248
ENSG00000132604	TERF2	16	rs12448499	69803154	A	G	0.2975	694	-4.069	-0.4436	0.1098	5.317e-05	0.0485248
ENSG00000174521	TTC9B	19	rs12459307	40835552	G	A	0.1461	712	-4.068	-0.5222	0.1292	5.328e-05	0.0485248
ENSG00000167676	PLIN4	19	rs10420634	4590711	C	G	0.1725	716	-4.062	-0.5016	0.1243	5.469e-05	0.0491031
ENSG00000119661	DNAL1	14	rs2017355	74127876	A	T	0.442	716	4.06	0.3177	0.07877	5.506e-05	0.0491326
ENSG00000164114	MAP9	4	rs7670965	156468276	C	A	0.09371	686	-4.06	-0.4998	0.124	5.529e-05	0.0492574
ENSG00000197119	SLC25A29	14	rs1211206	101117004	T	C	0.1739	662	4.059	0.4962	0.1231	5.584e-05	0.0495724

## Sheet: TbS6
Table S6: Examine 166 independent sb-pQTLs in each sex separately
CHR: chromosome; SNP: variant identifier; BP base-pair coordinate; A1: effect allele; A2: other allele; MAF: minor allele frequency; NMISS: number of observations; STAT: T-statistic; BETA: regression coefficient for the SNP effect; SE: standard error of BETA; -value is for the SNP effect
Multiple testing was adjusted for using False Discovery Rate (FDR)
								pQTL female						pQTL male
Gene Ensembl ID	Gene symbol	CHR	SNP	BP	A1	A2	MAF	NMISS	A1	BETA	SE	P	FDR P	NMISS	A1	BETA	SE	P	FDR P
ENSG00000099256	PRTFDC1	10	rs915029	25565057	T	C	0.06006	453	T	-1.094	0.1356	7.245e-16	2.11e-13	263	T	0.134	0.1463	0.3597	0.870631
ENSG00000094841	UPRT	X	rs1826868	74492207	A	G	0.07383	355	A	0.4162	0.1167	0.0003628	0.013346	144	A	1.66	0.243	8.374e-12	3.90538e-09
ENSG00000183208	GDPGP1	15	rs16944179	90863829	G	A	0.1013	448	G	-0.6166	0.09422	5.985e-11	9.41089e-09	260	G	-1.519	0.1689	2.39e-19	3.42379e-16
ENSG00000094841	UPRT	X	rs12393694	74554555	T	C	0.08491	352	T	0.5686	0.1171	1.197e-06	8.89125e-05	142	T	1.673	0.2432	6.056e-12	2.89342e-09
ENSG00000183208	GDPGP1	15	rs4324103	90806548	A	G	0.1473	448	A	-0.8509	0.07441	2.787e-30	2.94753e-27	260	A	-1.421	0.132	4.941e-27	1.75712e-23
ENSG00000123595	RAB9A	X	rs12690040	13262396	G	A	0.4494	438	G	-0.123	0.04425	0.005444	0.109747	255	G	0.2424	0.05331	5.444e-06	0.000701079
ENSG00000169129	AFAP1L2	10	rs72826917	116098572	C	A	0.1206	451	C	-0.2733	0.08529	0.001353	0.0386495	262	C	0.3551	0.1111	0.001395	0.0650808
ENSG00000160741	CRTC2	1	rs1409368	153463448	C	T	0.1348	251	C	0.1567	0.1118	0.1611	0.65787	109	C	-0.9991	0.2845	0.0004447	0.0275472
ENSG00000078674	PCM1	8	rs369898	17743256	G	C	0.2682	453	G	0.01452	0.0535	0.7861	0.965154	263	G	-0.3692	0.08122	5.482e-06	0.000705581
ENSG00000123570	RAB9B	X	rs73258044	102652779	G	A	0.099	444	G	0.1592	0.07591	0.03597	0.349773	257	G	-0.3244	0.08401	0.0001127	0.00925762
ENSG00000006715	VPS41	7	rs73128427	39307329	A	G	0.1399	448	A	-0.2852	0.07057	5.318e-05	0.00259044	260	A	0.2167	0.07873	0.005916	0.174323
ENSG00000106771	TMEM245	9	rs4403487	111425920	A	G	0.1466	449	A	-0.281	0.07343	0.0001299	0.00560112	260	A	0.331	0.1191	0.005451	0.165503
ENSG00000058091	CDK14	7	rs192752414	90803122	T	C	0.0824	453	T	0.2147	0.07197	0.002851	0.0685243	263	T	-0.4097	0.1194	0.0005991	0.0347421
ENSG00000183255	PTTG1IP	21	rs2210285	46110544	G	A	0.3017	379	G	-0.141	0.06086	0.02052	0.257306	201	G	0.3782	0.09067	3.031e-05	0.00307322
ENSG00000140950	TLDC1	16	rs8049839	84899738	T	C	0.4726	450	T	0.2021	0.0639	0.001563	0.0432432	262	T	-0.326	0.09394	0.00052	0.0311241
ENSG00000142798	HSPG2	1	rs12135009	22001981	T	C	0.2902	452	T	0.03583	0.0308	0.2447	0.74594	263	T	-0.1586	0.04057	9.262e-05	0.00786204
ENSG00000131711	MAP1B	5	rs6453132	71013419	T	C	0.4295	453	T	0.05367	0.02991	0.07272	0.487222	263	T	-0.212	0.04649	5.105e-06	0.000664077
ENSG00000197119	SLC25A29	14	rs61993020	101114384	T	C	0.3059	427	T	-0.1029	0.06311	0.103	0.561285	235	T	0.4577	0.1026	8.153e-06	0.000997921
ENSG00000156958	GALK2	15	rs111554957	49024048	T	C	0.1236	443	T	-0.2655	0.06642	6.4e-05	0.00304091	258	T	0.3041	0.1103	0.005832	0.172804
ENSG00000166091	CMTM5	14	rs1057119	23746269	G	C	0.2199	452	G	-0.06021	0.044	0.1712	0.670765	262	G	0.2871	0.0674	2.045e-05	0.00219237
ENSG00000174021	GNG5	1	rs7546947	85047535	T	G	0.1152	449	T	-0.2464	0.07813	0.001612	0.0442832	260	T	0.2661	0.08545	0.001844	0.0798302
ENSG00000186174	BCL9L	11	rs73001395	119085571	T	C	0.1301	161	T	0.3763	0.1179	0.001416	0.0400597	NA	NA	NA	NA	NA	NA
ENSG00000198087	CD2AP	6	rs1226529	47028167	C	T	0.1096	436	C	-0.3397	0.0872	9.792e-05	0.00439543	257	C	0.458	0.1396	0.001031	0.0522364
ENSG00000070413	DGCR2	22	rs7288308	19526626	T	C	0.07433	366	T	-0.2764	0.1161	0.0173	0.232676	197	T	0.7713	0.2018	0.0001319	0.0105321
ENSG00000118260	CREB1	2	rs7593828	208037797	G	C	0.3527	439	G	-0.1309	0.04547	0.00399	0.0878807	256	G	0.2138	0.06364	0.0007811	0.0425394
ENSG00000119661	DNAL1	14	rs10139641	73834004	C	T	0.2392	452	C	-0.09621	0.05764	0.0951	0.544072	263	C	0.3228	0.08833	0.0002579	0.0180424
ENSG00000113273	ARSB	5	rs6896963	78768514	C	A	0.2514	451	C	-0.1991	0.07445	0.00749	0.136556	263	C	0.396	0.1008	8.494e-05	0.00731681
ENSG00000123104	ITPR2	12	rs3803007	26147929	C	A	0.07413	452	C	-0.2165	0.08288	0.008992	0.154338	263	C	0.459	0.127	0.0003026	0.0204178
ENSG00000167693	NXN	17	rs8076295	944897	T	C	0.09301	406	T	-0.1275	0.1043	0.2214	0.72518	233	T	0.7521	0.1687	8.265e-06	0.00100988
ENSG00000154127	UBASH3B	11	rs76119173	122747129	T	C	0.09986	448	T	0.1545	0.08105	0.05662	0.435843	262	T	-0.4052	0.1141	0.0003826	0.0244978
ENSG00000166091	CMTM5	14	rs11625724	23814995	T	A	0.1711	453	T	-0.07125	0.04816	0.139	0.625993	263	T	0.3347	0.07342	5.151e-06	0.000669233
ENSG00000186132	C2orf76	2	rs28534376	120039012	C	T	0.3436	227	C	-0.7186	0.08803	3.253e-16	9.85501e-14	127	C	-0.0883	0.1475	0.5493	0.930927
ENSG00000175426	PCSK1	5	rs26506	96079402	C	T	0.3485	453	C	0.1715	0.04278	6.094e-05	0.0029154	263	C	-0.1736	0.0518	0.0008033	0.0434247
ENSG00000118432	CNR1	6	rs10485167	89075610	A	G	0.1418	453	A	-0.3591	0.07379	1.137e-06	8.48447e-05	263	A	0.2233	0.08431	0.008084	0.210946
ENSG00000169359	SLC33A1	3	rs9844189	155055610	G	T	0.1313	427	G	-0.3673	0.08676	2.302e-05	0.00124747	238	G	0.3252	0.1338	0.0151	0.299208
ENSG00000182359	KBTBD3	11	rs12806911	106423557	C	A	0.2812	442	C	0.07045	0.04407	0.1099	0.575432	257	C	-0.2814	0.06843	3.922e-05	0.0038283
ENSG00000198034	RPS4X	X	rs3924337	71352521	A	G	0.2126	443	A	-0.188	0.04876	0.0001154	0.00506112	257	A	0.1339	0.04836	0.005626	0.168866
ENSG00000106789	CORO2A	9	rs774342	101134328	T	G	0.1529	453	T	0.3714	0.07778	1.798e-06	0.00012811	263	T	-0.188	0.1105	0.089	0.625923
ENSG00000133142	TCEAL4	X	rs7066017	103028693	C	T	0.1386	424	C	-0.2544	0.08016	0.001506	0.0420234	252	C	0.1548	0.08023	0.05366	0.525691
ENSG00000169062	UPF3A	13	rs74116832	114993730	T	C	0.07273	330	T	-0.1465	0.1157	0.2055	0.709554	192	T	-0.8654	0.1951	9.193e-06	0.00110539
ENSG00000088986	DYNLL1	12	rs206966	120832146	T	C	0.1555	452	T	0.372	0.0862	1.591e-05	0.000898054	262	T	-0.1671	0.0957	0.0808	0.606783
ENSG00000156395	SORCS3	10	rs34043167	106075081	A	G	0.1478	439	A	-0.1645	0.07065	0.01989	0.252746	255	A	0.3264	0.09705	0.0007702	0.0420889
ENSG00000134343	ANO3	11	rs34570068	26706987	A	C	0.3568	437	A	0.2421	0.06069	6.634e-05	0.00313685	252	A	-0.141	0.0901	0.1176	0.679041
ENSG00000181019	NQO1	16	rs9940083	69440615	C	T	0.2856	453	C	-0.03997	0.0668	0.5496	0.904268	263	C	0.4797	0.113	2.168e-05	0.00230683
ENSG00000120265	PCMT1	6	rs809320	150572459	T	C	0.08589	453	T	0.3057	0.1015	0.002607	0.0640603	263	T	-0.5616	0.1681	0.0008365	0.0447168
ENSG00000106772	PRUNE2	9	rs7866430	79576956	A	G	0.3925	453	A	0.1796	0.04834	0.0002028	0.008186	263	A	-0.1506	0.06452	0.01959	0.340779
ENSG00000183807	FAM162B	6	rs783653	117282115	C	G	0.2193	370	C	-0.5993	0.08532	2.158e-12	4.09476e-10	228	C	-0.06186	0.1013	0.5416	0.928982
ENSG00000126012	KDM5C	X	rs111673391	53324647	G	A	0.07824	300	G	0.4719	0.1236	0.0001346	0.00577466	127	G	-0.3576	0.1801	0.04713	0.500701
ENSG00000080854	IGSF9B	11	rs10791359	134255244	T	C	0.3114	450	T	0.2179	0.04784	5.238e-06	0.00033447	263	T	-0.1536	0.07181	0.03243	0.428993
ENSG00000143079	CTTNBP2NL	1	rs61818805	113233698	C	T	0.2039	448	C	0.2467	0.05281	2.989e-06	0.000202406	260	C	-0.1936	0.1003	0.05365	0.525648
ENSG00000137076	TLN1	9	rs2857802	35679061	C	T	0.379	452	C	-0.05299	0.02228	0.01738	0.233374	263	C	0.1418	0.04218	0.0007739	0.0422497
ENSG00000100243	CYB5R3	22	rs5758895	43115570	T	G	0.3427	450	T	-0.2349	0.06037	9.983e-05	0.0044696	262	T	0.2551	0.08994	0.004563	0.148108
ENSG00000162755	KLHDC9	1	rs6688180	161360988	C	A	0.3233	366	C	0.2261	0.06881	0.001016	0.0308624	214	C	-0.2661	0.107	0.01292	0.275326
ENSG00000144909	OSBPL11	3	rs7652565	125681925	A	C	0.1089	435	A	0.6102	0.1116	4.604e-08	4.54781e-06	253	A	-0.1438	0.1335	0.2815	0.832718
ENSG00000183785	TUBA8	22	rs2023634	18972450	G	A	0.07961	453	G	0.126	0.1012	0.2131	0.717258	263	G	-0.4533	0.1339	0.0007097	0.039582
ENSG00000187672	ERC2	3	rs6807296	56925925	C	T	0.3953	453	C	-0.05815	0.02477	0.01891	0.245277	263	C	0.1214	0.03453	0.0004378	0.0272049
ENSG00000078070	MCCC1	3	rs6443843	182752258	C	A	0.06713	452	C	-1.268	0.1154	4.272e-28	3.62613e-25	263	C	-0.4418	0.1504	0.003315	0.120234
ENSG00000048707	VPS13D	1	rs4846106	12588706	G	A	0.06494	453	G	-0.4642	0.1149	5.324e-05	0.0025928	263	G	0.2863	0.1262	0.02328	0.370307
ENSG00000237515	SHISA9	16	rs1015431	13425208	A	C	0.4707	451	A	-0.09951	0.04462	0.02574	0.2924	259	A	0.2109	0.06308	0.0008276	0.0443809
ENSG00000127948	POR	7	rs34573489	76060232	A	G	0.06704	453	A	-0.1634	0.1064	0.1245	0.602079	263	A	-1.064	0.1939	4.076e-08	9.0918e-06
ENSG00000198010	DLGAP2	8	rs7835872	1458960	C	T	0.4888	452	T	0.1392	0.04072	0.0006288	0.0209485	263	C	-0.4307	0.07011	8.089e-10	2.59817e-07
ENSG00000183208	GDPGP1	15	rs62019400	91070965	G	A	0.08729	448	G	-0.4675	0.1007	3.476e-06	0.000231771	260	G	-1.175	0.1899	6.096e-10	2.007e-07
ENSG00000185070	FLRT2	14	rs1886080	86263532	T	G	0.06006	450	T	-0.06872	0.0791	0.385	0.837762	259	T	0.629	0.1785	0.0004246	0.0265461
ENSG00000183098	GPC6	13	rs138508032	95322180	A	G	0.05175	262	A	-0.1075	0.1717	0.5312	0.898027	114	A	2.131	0.5693	0.0001816	0.0136755
ENSG00000165475	CRYL1	13	rs9509192	20956043	T	C	0.1473	449	T	0.05892	0.05646	0.2967	0.785791	260	T	-0.3814	0.1043	0.0002548	0.0178868
ENSG00000144908	ALDH1L1	3	rs4679104	125912941	T	A	0.4064	453	T	0.2021	0.05261	0.0001223	0.0053204	263	T	-0.2194	0.07996	0.006069	0.177105
ENSG00000068383	INPP5A	10	rs10870347	134681932	T	C	0.1557	453	T	0.1465	0.05456	0.007249	0.133608	263	T	-0.3026	0.08325	0.0002783	0.0191046
ENSG00000002834	LASP1	17	rs16968529	37073676	A	T	0.0972	452	A	0.07021	0.06141	0.2529	0.752722	263	A	-0.2773	0.07535	0.0002332	0.016686
ENSG00000177105	RHOG	11	rs7121141	3607551	C	A	0.2332	453	C	0.1047	0.03329	0.001659	0.0452679	263	C	-0.1453	0.04693	0.001959	0.0833463
ENSG00000142549	IGLON5	19	rs10401247	52051784	G	A	0.1168	453	G	0.3163	0.08454	0.0001829	0.00749206	262	G	-0.3099	0.09545	0.001167	0.0572744
ENSG00000204264	PSMB8	6	rs414532	32989858	A	G	0.09707	453	A	0.1063	0.08411	0.2063	0.710372	263	A	-0.4534	0.1203	0.000164	0.0125721
ENSG00000153291	SLC25A27	6	rs12214172	46459395	A	C	0.4204	453	A	0.03812	0.04543	0.4014	0.845786	263	A	0.3449	0.06509	1.164e-07	2.36106e-05
ENSG00000185418	TARSL2	15	rs62027583	102186319	A	G	0.1543	453	A	0.04024	0.07555	0.5943	0.918514	263	A	-0.4067	0.1194	0.00066	0.0374102
ENSG00000171236	LRG1	19	rs57455469	4797478	T	C	0.09594	451	T	0.05712	0.06509	0.3802	0.835248	263	T	-0.4811	0.1064	6.191e-06	0.000785719
ENSG00000156958	GALK2	15	rs62009450	49123071	A	G	0.08182	442	A	-0.2965	0.07728	0.0001246	0.00540742	258	A	0.3295	0.1515	0.0296	0.412478
ENSG00000107779	BMPR1A	10	rs2245878	88392753	C	T	0.3771	253	C	0.2971	0.08813	0.0007487	0.0241111	111	C	-0.3892	0.1528	0.01087	0.250406
ENSG00000105063	PPP6R1	19	rs2305786	55890415	A	G	0.4398	440	A	0.07794	0.05381	0.1475	0.638911	259	A	-0.3215	0.0877	0.0002464	0.0174192
ENSG00000124641	MED20	6	rs7763554	42127457	C	G	0.2535	140	C	-0.5634	0.1676	0.0007747	0.0247941	NA	NA	NA	NA	NA	NA
ENSG00000182359	KBTBD3	11	rs1791458	106424154	G	A	0.4636	442	G	-0.04326	0.03868	0.2634	0.761137	258	G	0.2338	0.06134	0.0001382	0.0109514
ENSG00000185875	THNSL1	10	rs555280840	25489797	T	G	0.07616	441	T	-0.5222	0.1207	1.521e-05	0.000862636	260	T	0.05165	0.1224	0.6731	0.955985
ENSG00000143549	TPM3	1	rs2297607	154320942	G	A	0.243	453	G	0.1233	0.05515	0.02537	0.290097	263	G	-0.2836	0.08052	0.0004282	0.0267222
ENSG00000100897	DCAF11	14	rs12878213	24826201	T	A	0.3094	435	T	-0.0772	0.0565	0.1718	0.671452	244	T	0.3823	0.09345	4.299e-05	0.00413743
ENSG00000129245	FXR2	17	rs1544725	7621877	A	C	0.09358	453	A	-0.1977	0.05969	0.0009263	0.0286551	263	A	0.1905	0.1025	0.06316	0.557543
ENSG00000109265	KIAA1211	4	rs10022734	56956750	A	G	0.3811	439	A	0.00299	0.0502	0.9525	0.993468	254	A	-0.3314	0.07328	6.107e-06	0.000775963
ENSG00000125454	SLC25A19	17	rs35199943	73570842	C	T	0.3066	444	C	0.09276	0.05193	0.07406	0.491073	257	C	0.4958	0.08728	1.344e-08	3.3472e-06
ENSG00000058091	CDK14	7	rs1978094	90210862	T	G	0.2067	453	T	0.16	0.04692	0.0006501	0.0215106	263	T	-0.2794	0.08081	0.0005452	0.032316
ENSG00000023228	NDUFS1	2	rs818007	206918104	C	T	0.3799	453	C	0.08614	0.02605	0.0009436	0.0290796	263	C	-0.0634	0.03834	0.09819	0.645292
ENSG00000165757	KIAA1462	10	rs2482826	30467178	C	G	0.3017	453	C	0.06513	0.0371	0.07913	0.50509	263	C	-0.2075	0.05701	0.0002732	0.018846
ENSG00000068912	ERLEC1	2	rs13419842	53861427	T	C	0.1306	453	T	0.07571	0.05174	0.1434	0.632804	263	T	-0.3126	0.07533	3.325e-05	0.00332918
ENSG00000090776	EFNB1	X	rs5937193	68477785	A	G	0.4167	383	A	0.2032	0.05925	0.000605	0.0203104	205	A	-0.1432	0.06172	0.02033	0.347177
ENSG00000167792	NDUFV1	11	rs570547	67722731	C	T	0.426	453	C	0.1091	0.02664	4.221e-05	0.00211991	263	C	-0.0968	0.03481	0.005422	0.165036
ENSG00000153207	AHCTF1	1	rs10754520	246669033	T	C	0.426	440	T	0.248	0.05983	3.397e-05	0.00175477	249	T	-0.2114	0.07776	0.006552	0.185627
ENSG00000182902	SLC25A18	22	rs11702996	18332199	T	C	0.08031	453	T	-0.1754	0.09595	0.06755	0.47196	263	T	0.5548	0.1562	0.0003832	0.024527
ENSG00000140522	RLBP1	15	rs182317	89943601	T	G	0.3708	450	T	-0.03315	0.05582	0.5526	0.905237	259	T	-0.3442	0.08772	8.712e-05	0.00747209
ENSG00000196712	NF1	17	rs57845808	30018284	G	A	0.2277	453	G	0.1442	0.03012	1.686e-06	0.00012096	263	G	-0.04843	0.04328	0.2631	0.822391
ENSG00000130703	OSBPL2	20	rs118144490	60944410	T	C	0.1856	451	T	-0.2298	0.06245	0.0002334	0.00921822	263	T	0.2032	0.09655	0.03533	0.444993
ENSG00000171055	FEZ2	2	rs848509	36666580	T	G	0.3038	333	T	-0.2727	0.07537	0.0002968	0.0112812	186	T	0.0911	0.1282	0.4774	0.911967
ENSG00000169567	HINT1	5	rs10038986	130455617	G	A	0.2716	453	G	0.1769	0.0488	0.0002892	0.0110384	263	G	0.5256	0.07051	9.052e-14	5.93726e-11
ENSG00000050165	DKK3	11	rs12098918	12478415	C	G	0.06564	453	C	-0.2867	0.09055	0.001545	0.0428567	263	C	0.1974	0.09774	0.04342	0.484566
ENSG00000176595	KBTBD11	8	rs78131096	1667454	G	A	0.1259	452	G	0.1774	0.05683	0.0018	0.0482287	263	G	-0.1974	0.0836	0.01821	0.329154
ENSG00000138777	PPA2	4	rs2193854	106751802	A	G	0.07263	453	A	0.0154	0.1203	0.8981	0.985155	263	A	-0.658	0.18	0.0002564	0.0179693
ENSG00000174306	ZHX3	20	rs55857420	39435984	A	G	0.2535	339	A	0.2754	0.08712	0.001572	0.043425	182	A	-0.3535	0.1417	0.01263	0.271968
ENSG00000173868	PHOSPHO1	17	rs60307484	47636654	G	C	0.2853	328	G	0.1048	0.06205	0.09124	0.535388	198	G	-0.3305	0.0902	0.0002482	0.0175187
ENSG00000140945	CDH13	16	rs62038320	82363985	C	G	0.09384	447	C	-0.256	0.1061	0.01582	0.220477	259	C	0.4552	0.1305	0.0004847	0.0294687
ENSG00000110429	FBXO3	11	rs35764558	33395422	A	G	0.0927	449	A	-0.2842	0.08799	0.001239	0.0360937	263	A	0.1951	0.09403	0.038	0.458675
ENSG00000171840	NINJ2	12	rs3902269	271999	G	T	0.3469	439	G	-0.07519	0.0391	0.05446	0.428081	256	G	0.2085	0.04821	1.528e-05	0.00170642
ENSG00000107731	UNC5B	10	rs766200	73408462	G	T	0.4043	342	G	0.1322	0.06171	0.03217	0.33006	147	G	-0.4162	0.12	0.0005248	0.0313545
ENSG00000033170	FUT8	14	rs139289661	66654048	T	C	0.09707	409	T	0.04751	0.08493	0.5759	0.912636	244	T	-0.5842	0.1461	6.365e-05	0.00575146
ENSG00000090054	SPTLC1	9	rs4595189	94546983	A	T	0.3911	448	A	0.0235	0.04526	0.6036	0.921223	260	A	-0.3024	0.07639	7.536e-05	0.00662335
ENSG00000153012	LGI2	4	rs2361078	24956769	C	T	0.2193	443	C	0.09371	0.05043	0.06315	0.45802	251	C	-0.2533	0.06732	0.0001683	0.0128428
ENSG00000170876	TMEM43	3	rs57259919	14079572	A	G	0.06355	443	A	-0.5855	0.1039	1.751e-08	1.87634e-06	258	A	-1.354	0.1925	2.032e-12	1.0491e-09
ENSG00000188342	GTF2F2	13	rs56401266	46130866	T	C	0.1166	448	T	-0.2597	0.08302	0.001758	0.0473637	260	T	0.2948	0.1175	0.01212	0.266014
ENSG00000111358	GTF2H3	12	rs424387	124610849	G	C	0.3925	91	G	0.9146	0.2568	0.0003688	0.0135292	NA	NA	NA	NA	NA	NA
ENSG00000171055	FEZ2	2	rs2888338	36587870	A	G	0.3408	333	A	-0.2939	0.07298	5.65e-05	0.00273025	186	A	0.1253	0.1163	0.2814	0.832648
ENSG00000170776	AKAP13	15	rs4503747	86085543	A	G	0.06863	393	A	-0.4423	0.1373	0.001274	0.0368936	221	A	0.4669	0.1887	0.01334	0.280174
ENSG00000067369	TP53BP1	15	rs537102	43521833	G	A	0.05734	452	G	-0.1396	0.06416	0.02957	0.315536	263	G	0.3238	0.09288	0.0004899	0.0297154
ENSG00000156170	NDUFAF6	8	rs2923813	96093687	T	C	0.06294	452	T	0.3212	0.1003	0.001357	0.0387401	263	T	-0.3332	0.1632	0.04118	0.474179
ENSG00000102309	PIN4	X	rs576502	71561373	T	C	0.1512	438	T	-0.4175	0.08607	1.23e-06	9.11391e-05	254	T	-0.003101	0.07658	0.9677	0.996692
ENSG00000174953	DHX36	3	rs182519087	153518312	T	G	0.1229	453	T	-0.1384	0.06072	0.02265	0.272298	263	T	0.4616	0.1156	6.515e-05	0.00585859
ENSG00000103061	SLC7A6OS	16	rs2017081	68367894	G	C	0.3827	302	G	-0.09574	0.09112	0.2934	0.783531	132	G	0.7023	0.1642	1.891e-05	0.00204813
ENSG00000107262	BAG1	9	rs11794812	33181280	T	G	0.2048	403	T	0.04894	0.07472	0.5125	0.891521	234	T	-0.4978	0.1188	2.797e-05	0.00287037
ENSG00000184144	CNTN2	1	rs2802827	204910356	T	A	0.4253	450	T	-0.08161	0.03212	0.01107	0.17674	259	T	0.1693	0.04981	0.0006762	0.0381537
ENSG00000138777	PPA2	4	rs10032445	106519944	T	A	0.06564	453	T	-0.0585	0.1252	0.6402	0.931453	263	T	-0.6963	0.1673	3.138e-05	0.00316477
ENSG00000100888	CHD8	14	rs56335809	21495910	T	C	0.2221	260	T	0.3867	0.1222	0.001555	0.0430688	113	T	-0.4862	0.2034	0.01685	0.316661
ENSG00000067066	SP100	2	rs12623163	230937817	T	C	0.186	140	T	-0.5283	0.155	0.0006542	0.0216212	101	T	0.0712	0.1598	0.656	0.953079
ENSG00000132386	SERPINF1	17	rs35977430	1310450	T	C	0.1108	450	T	-0.3092	0.09137	0.0007141	0.0232248	263	T	0.2575	0.1133	0.02301	0.368304
ENSG00000063176	SPHK2	19	rs6509361	48704804	T	A	0.09078	434	T	0.2371	0.08899	0.007713	0.139318	252	T	-0.5603	0.168	0.0008524	0.0453501
ENSG00000135525	MAP7	6	rs7769245	136225112	C	T	0.187	430	C	-0.1629	0.04153	8.759e-05	0.0039902	253	C	0.1023	0.06177	0.09769	0.64423
ENSG00000124772	CPNE5	6	rs146656865	36592227	A	G	0.08462	452	A	0.08181	0.05817	0.1596	0.655699	263	A	-0.3675	0.08101	5.724e-06	0.00073266
ENSG00000102924	CBLN1	16	rs62030969	49575394	A	G	0.1187	287	A	0.1505	0.0969	0.1204	0.594683	135	A	-0.6384	0.1785	0.0003486	0.0227936
ENSG00000172375	C2CD2L	11	rs2511833	119197379	G	A	0.1197	451	G	-0.2924	0.06648	1.091e-05	0.000642902	263	G	-0.7092	0.1019	3.41e-12	1.69939e-09
ENSG00000176783	RUFY1	5	rs6601019	178553450	G	A	0.1311	450	G	-0.3598	0.07159	5.011e-07	4.05407e-05	263	G	0.09487	0.1023	0.3537	0.868169
ENSG00000074842	C19orf10	19	rs197160	4981325	C	T	0.32	451	C	-0.04003	0.049	0.414	0.85165	263	C	0.3536	0.09377	0.0001626	0.0124914
ENSG00000134222	PSRC1	1	rs7545221	109593442	G	A	0.05112	169	G	0.8001	0.218	0.000242	0.00950481	71	G	NA	NA	NA	NA
ENSG00000140937	CDH11	16	rs2195433	64932021	A	G	0.2238	453	A	0.1003	0.04821	0.03748	0.357155	262	A	-0.3421	0.09603	0.0003672	0.0237164
ENSG00000103061	SLC7A6OS	16	rs1131933	68389772	T	C	0.4748	300	T	0.02005	0.08508	0.8137	0.97028	131	T	-0.6365	0.1543	3.709e-05	0.00364764
ENSG00000103266	STUB1	16	rs7187586	1146109	C	G	0.4441	438	C	0.04316	0.04502	0.3377	0.811909	253	C	-0.2617	0.07385	0.0003943	0.0250301
ENSG00000145934	TENM2	5	rs7716939	167598091	C	T	0.398	453	C	0.1392	0.03874	0.0003271	0.0122341	263	C	-0.1122	0.05349	0.03593	0.448371
ENSG00000103018	CYB5B	16	rs112512634	69532492	T	C	0.07073	388	T	0.008496	0.09928	0.9318	0.990456	175	T	-0.7273	0.1773	4.087e-05	0.00396551
ENSG00000187672	ERC2	3	rs12635094	56941762	A	G	0.2465	453	A	-0.09914	0.02768	0.0003408	0.0126606	263	A	0.09072	0.03784	0.01651	0.313416
ENSG00000127948	POR	7	rs4728722	76052091	A	G	0.4204	453	A	0.03269	0.05385	0.5438	0.902303	263	A	0.3864	0.09797	8.006e-05	0.00696372
ENSG00000132670	PTPRA	20	rs6084184	2812772	G	A	0.2165	453	G	-0.282	0.0485	6.074e-09	7.02978e-07	263	G	0.04053	0.06875	0.5555	0.932438
ENSG00000067798	NAV3	12	rs879599810	78731672	G	A	0.2657	311	G	0.03223	0.06509	0.6205	0.926179	140	G	-0.5467	0.1374	6.965e-05	0.00619974
ENSG00000215251	FASTKD5	20	rs2073192	2644996	A	G	0.08031	445	A	-0.4917	0.1189	3.556e-05	0.00182682	258	A	0.1542	0.1376	0.2624	0.821926
ENSG00000163536	SERPINI1	3	rs35216909	167159721	C	T	0.1047	453	C	-0.07264	0.07539	0.3353	0.81052	263	C	0.4304	0.1137	0.0001529	0.0118926
ENSG00000204120	GIGYF2	2	rs11679296	233789295	G	T	0.1671	443	G	-0.05807	0.05851	0.321	0.801805	258	G	0.3327	0.07385	6.626e-06	0.000833586
ENSG00000078674	PCM1	8	rs4999541	17677461	A	G	0.1772	448	A	-0.1347	0.06113	0.02755	0.303668	263	A	-0.4468	0.09212	1.232e-06	0.000189562
ENSG00000089220	PEBP1	12	rs2936839	118580315	T	C	0.3841	453	T	0.04109	0.04874	0.3992	0.844804	263	T	0.3495	0.05905	3.244e-09	9.08412e-07
ENSG00000186174	BCL9L	11	rs7108613	118268613	G	A	0.1376	161	G	-0.07381	0.1003	0.4616	0.87217	NA	NA	NA	NA	NA	NA
ENSG00000100347	SAMM50	22	rs9614369	44606351	G	A	0.111	453	G	0.2807	0.08429	0.0008681	0.0272049	263	G	-0.3209	0.1152	0.005352	0.163664
ENSG00000133195	SLC39A11	17	rs56170682	70206175	T	G	0.1077	371	T	-0.3886	0.1099	0.0004042	0.0145923	211	T	0.3669	0.1605	0.02224	0.362465
ENSG00000127980	PEX1	7	rs35074397	91754285	G	A	0.3133	448	G	-0.09172	0.05843	0.1165	0.587642	259	G	0.4261	0.1168	0.0002657	0.0184605
ENSG00000100362	PVALB	22	rs5995308	36941780	G	T	0.1606	449	G	0.1299	0.04149	0.001744	0.0470739	260	G	-0.2283	0.06063	0.0001662	0.0127136
ENSG00000105220	GPI	19	rs6510406	34448651	G	C	0.2256	453	G	0.0439	0.03946	0.2659	0.763113	263	G	-0.2691	0.07799	0.0005594	0.0329677
ENSG00000146950	SHROOM2	X	rs5933829	10221144	G	A	0.1781	443	G	-0.1347	0.06201	0.02983	0.317037	255	G	0.2262	0.06767	0.0008299	0.0444643
ENSG00000172057	ORMDL3	17	rs114211283	37976093	A	T	0.06774	376	A	-0.1435	0.1152	0.213	0.71715	220	A	0.63	0.1894	0.0008817	0.0465236
ENSG00000157601	MX1	21	rs13047904	43128697	A	T	0.3782	451	A	0.1637	0.04439	0.0002261	0.00897647	263	A	-0.252	0.07684	0.001039	0.052536
ENSG00000100949	RABGGTA	14	rs6573913	25106320	T	A	0.4351	453	T	0.1986	0.04623	1.739e-05	0.000972573	263	T	-0.1157	0.07395	0.1177	0.679235
ENSG00000165526	RPUSD4	11	rs505798	125578226	C	T	0.47	249	C	-0.1176	0.08344	0.1587	0.654572	109	C	0.7812	0.2239	0.0004836	0.0294189
ENSG00000173611	SCAI	9	rs78343000	128224061	A	G	0.1007	453	A	0.2451	0.04829	3.855e-07	3.19802e-05	262	A	-0.111	0.06889	0.1071	0.66137
ENSG00000132604	TERF2	16	rs12448499	69803154	A	G	0.2975	441	A	0.06652	0.06371	0.2964	0.785577	253	A	-0.4254	0.1122	0.0001504	0.0117355
ENSG00000174521	TTC9B	19	rs12459307	40835552	G	A	0.1461	450	G	0.1456	0.07451	0.0507	0.414003	262	G	-0.4366	0.1161	0.0001704	0.0129706
ENSG00000167676	PLIN4	19	rs10420634	4590711	C	G	0.1725	453	C	0.2386	0.07504	0.001474	0.0413142	263	C	-0.2926	0.1112	0.008532	0.217752
ENSG00000119661	DNAL1	14	rs2017355	74127876	A	T	0.442	453	A	-0.01175	0.04853	0.8087	0.969346	263	A	0.3074	0.07137	1.654e-05	0.00182547
ENSG00000164114	MAP9	4	rs7670965	156468276	C	A	0.09371	432	C	0.1576	0.07652	0.03943	0.366249	254	C	-0.3622	0.1098	0.0009685	0.0499014
ENSG00000197119	SLC25A29	14	rs1211206	101117004	T	C	0.1739	427	T	-0.1765	0.07461	0.018	0.238315	235	T	0.4061	0.1197	0.0006933	0.0388915

## Sheet: TbS7
Table S7: 9 proteins with sex-biased genetic regulation that are located on the X chromosome
CHR: chromosome; SNP: variant identifier; BP base-pair coordinate; A1: effect allele; A2: other allele; MAF: minor allele frequency; NMISS: number of observations; STAT: T-statistic; BETA: regression coefficient; SE: standard error of BETA
Multiple testing was adjusted for using False Discovery Rate (FDR)
					pQTL female						pQTL male						pQTL both sexes
Gene Ensembl ID	Gene symbol	SNP	BP	MAF	NMISS	A1	BETA	SE	P	FDR P	NMISS	A1	BETA	SE	P	FDR P	NMISS	A1	BETA	SE	P	FDR P
ENSG00000094841	UPRT	rs1826868	74492207	0.07383	355	A	0.4162	0.1167	0.0003628	0.013346	144	A	1.66	0.243	8.374e-12	3.90538e-09	499	A	0.7389	0.09848	6.236e-14	7.79293e-12
ENSG00000094841	UPRT	rs12393694	74554555	0.08491	352	T	0.5686	0.1171	1.197e-06	8.89125e-05	142	T	1.673	0.2432	6.056e-12	2.89342e-09	494	T	0.8281	0.09563	4.744e-18	8.8286e-16
ENSG00000123595	RAB9A	rs12690040	13262396	0.4494	438	G	-0.123	0.04425	0.005444	0.109747	255	G	0.2424	0.05331	5.444e-06	0.000701079	693	G	0.07877	0.03286	0.01652	0.182306
ENSG00000123570	RAB9B	rs73258044	102652779	0.099	444	G	0.1592	0.07591	0.03597	0.349773	257	G	-0.3244	0.08401	0.0001127	0.00925762	701	G	-0.06248	0.05399	0.2472	0.706479
ENSG00000198034	RPS4X	rs3924337	71352521	0.2126	443	A	-0.188	0.04876	0.0001154	0.00506112	257	A	0.1339	0.04836	0.005626	0.168866	700	A	-0.004937	0.0324	0.8789	0.977575
ENSG00000133142	TCEAL4	rs7066017	103028693	0.1386	424	C	-0.2544	0.08016	0.001506	0.0420234	252	C	0.1548	0.08023	0.05366	0.525691	676	C	0.02949	0.05301	0.578	0.896239
ENSG00000126012	KDM5C	rs111673391	53324647	0.07824	300	G	0.4719	0.1236	0.0001346	0.00577466	127	G	-0.3576	0.1801	0.04713	0.500701	427	G	0.06664	0.09392	0.478	0.855512
ENSG00000090776	EFNB1	rs5937193	68477785	0.4167	383	A	0.2032	0.05925	0.000605	0.0203104	205	A	-0.1432	0.06172	0.02033	0.347177	588	A	0.02643	0.04025	0.5114	0.870049
ENSG00000102309	PIN4	rs576502	71561373	0.1512	438	T	-0.4175	0.08607	1.23e-06	9.11391e-05	254	T	-0.003101	0.07658	0.9677	0.996692	692	T	-0.1663	0.05381	0.001999	0.0380343
ENSG00000146950	SHROOM2	rs5933829	10221144	0.1781	443	G	-0.1347	0.06201	0.02983	0.317037	255	G	0.2262	0.06767	0.0008299	0.0444643	698	G	0.04635	0.04182	0.2677	0.72466

## Sheet: TbS8
Table S8: 25 proteins with both sex-biased protein expression and sex-biased pQTLs in the brain
CHR: chromosome; SNP: variant identifier; BP base-pair coordinate; A1: effect allele; A2: other allele; MAF: minor allele frequency; NMISS: number of observations; STAT: T-statistic; BETA: regression coefficient; SE: standard error of BETA
Multiple testing was adjusted for using False Discovery Rate (FDR)
					Genotype-by-sex interaction term									sb-pQTLs examined in females only					sb-pQTLs examined in males only					sb-pQTLs examined in males and females combined					Sex-biased protein expression
Gene Ensembl ID	Gene symbol	CHR	SNP	BP	NMISS	A1	BETA	SE	STAT	P	A2	MAF	FDR P	NMISS	A1	BETA	SE	P	NMISS	A1	BETA	SE	P	NMISS	A1	BETA	SE	P	mashr.lfsr	mashr.pm	mashr.psd
ENSG00000006715	VPS41	7	rs73128427	39307329	708	A	0.4979	0.1009	4.985	7.986e-07	G	0.1399	0.0108863	448	A	-0.2852	0.07057	5.318e-05	260	A	0.2167	0.07873	0.005916	708	A	-0.04798	0.05033	0.3404	0.0400021	0.0943004	0.0451062
ENSG00000050165	DKK3	11	rs12098918	12478415	716	C	0.5404	0.128	4.253	2.425e-05	G	0.06564	0.0364106	453	C	-0.2867	0.09055	0.001545	263	C	0.1974	0.09774	0.04342	716	C	-0.04292	0.06377	0.5009	3.55735e-05	-0.174866	0.0402638
ENSG00000068383	INPP5A	10	rs10870347	134681932	716	T	-0.4134	0.09506	-4.382	1.37e-05	C	0.1557	0.028338	453	T	0.1465	0.05456	0.007249	263	T	-0.3026	0.08325	0.0002783	716	T	-0.04896	0.04617	0.289	3.22168e-10	-0.276145	0.0434545
ENSG00000068912	ERLEC1	2	rs13419842	53861427	716	T	-0.3584	0.08421	-4.288	2.083e-05	C	0.1306	0.0344897	453	T	0.07571	0.05174	0.1434	263	T	-0.3126	0.07533	3.325e-05	716	T	-0.07438	0.04176	0.07489	1.11856e-05	0.162845	0.0354504
ENSG00000078070	MCCC1	3	rs6443843	182752258	715	C	0.7555	0.1708	4.459	9.722e-06	A	0.06713	0.02546	452	C	-1.268	0.1154	4.272e-28	263	C	-0.4418	0.1504	0.003315	715	C	-0.9919	0.08687	3.401e-30	0.00318647	-0.172494	0.0577542
ENSG00000080854	IGSF9B	11	rs10791359	134255244	713	T	-0.3454	0.07716	-4.513	7.599e-06	C	0.3114	0.0224838	450	T	0.2179	0.04784	5.238e-06	263	T	-0.1536	0.07181	0.03243	713	T	0.05855	0.03807	0.1241	0.000439467	-0.159762	0.0428865
ENSG00000100362	PVALB	22	rs5995308	36941780	709	G	-0.2842	0.07006	-4.084	4.985e-05	T	0.1606	0.0485248	449	G	0.1299	0.04149	0.001744	260	G	-0.2283	0.06063	0.0001662	709	G	0.01669	0.03344	0.6177	2.84766e-05	-0.140137	0.0317702
ENSG00000102309	PIN4	23	rs576502	71561373	692	T	0.4512	0.1086	4.185	3.266e-05	C	0.1512	0.0395136	438	T	-0.4175	0.08607	1.23e-06	254	T	-0.003101	0.07658	0.9677	692	T	-0.1663	0.05381	0.001999	6.16864e-06	-0.264647	0.0566393
ENSG00000106771	TMEM245	9	rs4403487	111425920	709	A	0.6023	0.1228	4.953	9.36e-07	G	0.1466	0.0115442	449	A	-0.281	0.07343	0.0001299	260	A	0.331	0.1191	0.005451	709	A	-0.03519	0.06072	0.5622	0.0232711	-0.120508	0.0525682
ENSG00000124772	CPNE5	6	rs146656865	36592227	715	A	-0.3844	0.09342	-4.143	3.876e-05	G	0.08462	0.0433181	452	A	0.08181	0.05817	0.1596	263	A	-0.3675	0.08101	5.724e-06	715	A	-0.08107	0.04604	0.07823	0.00411407	-0.105016	0.0326299
ENSG00000126012	KDM5C	23	rs111673391	53324647	427	G	-0.8419	0.1878	-4.551	7.322e-06	A	0.07824	0.0222137	300	G	0.4719	0.1236	0.0001346	127	G	-0.3576	0.1801	0.04713	427	G	0.06664	0.09392	0.478	0.0193328	-0.178789	0.0823721
ENSG00000129245	FXR2	17	rs1544725	7621877	716	A	0.4539	0.1059	4.317	1.829e-05	C	0.09358	0.0326702	453	A	-0.1977	0.05969	0.0009263	263	A	0.1905	0.1025	0.06316	716	A	-0.01152	0.05051	0.8196	0.000277459	0.144823	0.0378981
ENSG00000132386	SERPINF1	17	rs35977430	1310450	713	T	0.5648	0.137	4.153	3.73e-05	C	0.1108	0.0422331	450	T	-0.3092	0.09137	0.0007141	263	T	0.2575	0.1133	0.02301	713	T	-0.06987	0.06804	0.3045	0.00750451	-0.150278	0.0547177
ENSG00000135525	MAP7	6	rs7769245	136225112	683	C	0.2737	0.06642	4.151	3.781e-05	T	0.187	0.0426342	430	C	-0.1629	0.04153	8.759e-05	253	C	0.1023	0.06177	0.09769	683	C	-0.05818	0.03164	0.06593	4.65675e-06	0.159164	0.0326609
ENSG00000140522	RLBP1	15	rs182317	89943601	709	T	-0.3998	0.09437	-4.268	2.269e-05	G	0.3708	0.0354557	450	T	-0.03315	0.05582	0.5526	259	T	-0.3442	0.08772	8.712e-05	709	T	-0.1695	0.04565	0.0002045	0.000246338	0.213704	0.0580467
ENSG00000140937	CDH11	16	rs2195433	64932021	715	A	-0.3801	0.09275	-4.126	4.168e-05	G	0.2238	0.0451552	453	A	0.1003	0.04821	0.03748	262	A	-0.3421	0.09603	0.0003672	715	A	-0.03098	0.04486	0.4898	3.7498e-06	0.221191	0.0463701
ENSG00000164114	MAP9	4	rs7670965	156468276	686	C	-0.4998	0.124	-4.06	5.529e-05	A	0.09371	0.0492574	432	C	0.1576	0.07652	0.03943	254	C	-0.3622	0.1098	0.0009685	686	C	-0.06452	0.06062	0.2872	0.0242516	0.102302	0.0447026
ENSG00000171840	NINJ2	12	rs3902269	271999	695	G	0.2514	0.06013	4.212	2.906e-05	T	0.3469	0.0395136	439	G	-0.07519	0.0391	0.05446	256	G	0.2085	0.04821	1.528e-05	695	G	0.02488	0.02911	0.3927	0.00012316	0.150328	0.0357901
ENSG00000172375	C2CD2L	11	rs2511833	119197379	714	G	-0.4398	0.1072	-4.133	4.056e-05	A	0.1197	0.044608	451	G	-0.2924	0.06648	1.091e-05	263	G	-0.7092	0.1019	3.41e-12	714	G	-0.4312	0.05306	4.433e-16	0.0017725	-0.143368	0.0429656
ENSG00000176595	KBTBD11	8	rs78131096	1667454	715	G	-0.3903	0.09248	-4.251	2.44e-05	A	0.1259	0.0364695	452	G	0.1774	0.05683	0.0018	263	G	-0.1974	0.0836	0.01821	715	G	0.03273	0.04587	0.4755	0.0281395	0.0943488	0.041094
ENSG00000183785	TUBA8	22	rs2023634	18972450	716	G	-0.7069	0.1592	-4.476	8.971e-06	A	0.07961	0.0244087	453	G	0.126	0.1012	0.2131	263	G	-0.4533	0.1339	0.0007097	716	G	-0.1214	0.0788	0.1234	0.00523728	-0.154828	0.054027
ENSG00000184144	CNTN2	1	rs2802827	204910356	709	T	0.2124	0.05135	4.166	3.534e-05	A	0.4253	0.0407952	450	T	-0.08161	0.03212	0.01107	259	T	0.1693	0.04981	0.0006762	709	T	-0.008054	0.02532	0.7504	0.0142348	-0.0905256	0.0337046
ENSG00000198034	RPS4X	23	rs3924337	71352521	700	A	0.3039	0.06632	4.622	4.605e-06	G	0.2126	0.0194263	443	A	-0.188	0.04876	0.0001154	257	A	0.1339	0.04836	0.005626	700	A	-0.004937	0.0324	0.8789	2.22045e-16	-0.329152	0.0395753
ENSG00000204120	GIGYF2	2	rs11679296	233789295	701	G	0.3773	0.09273	4.097	4.727e-05	T	0.1671	0.0483768	443	G	-0.05807	0.05851	0.321	258	G	0.3327	0.07385	6.626e-06	701	G	0.06799	0.04469	0.1282	0.0048937	0.132242	0.0460692
ENSG00000215251	FASTKD5	20	rs2073192	2644996	703	A	0.7067	0.1736	4.1	4.671e-05	G	0.08031	0.0481927	445	A	-0.4917	0.1189	3.556e-05	258	A	0.1542	0.1376	0.2624	703	A	-0.2559	0.08517	0.002658	0.0189534	0.134761	0.0568779

## Sheet: TbS9
Table S9: p-values for the SNP-by-sex term in the original and new regression model for the 6 SNPs with significant SNP-by-environment term
Environmental factors	SNP (sb-pQTL)	Ensemble gene ID	SNP*sex p-value in original model	SNP*sex p-value in new model
Education	rs4846106	ENSG00000048707	9.931e-06	2.542e-07
Lifetime alcohol use	rs7108613	ENSG00000186174	2.21e-06	0.7669
Lifetime alcohol use	rs73001395	ENSG00000186174	4.828e-05	0.0002575
Lifetime alcohol use	rs6510406	ENSG00000105220	4.989e-05	0.005738
Lifetime alcohol use	rs57259919	ENSG00000170876	3.052e-05	0.1925
Lifetime alcohol use	rs12690040	ENSG00000123595	3.561e-07	0.02637
original model: protein ~ snp + sex+ snp*sex + PC + SVs
new model: protein ~ snp + sex+ environmental_facctor + snp*sex + environmental_factor*sex + PC + SVs

## Sheet: TbS10
Table S10: mRNAs with sex difference in expression in human brain at FDR<0.05
Two-sided t test was performed.
Multiple testing was adjusted for using False Discovery Rate (FDR)
Gene Ensembl ID	Gene symbol	chr	gene start (bp)	gene end (bp)	beta	beta SE	P	FDR P
ENSG00000229807	XIST	X	73040486	73072588	-4.6	0.06	7.17e-305	1.12e-300
ENSG00000005889	ZFX	X	24167290	24234372	-0.5	0.01	1.11e-220	8.67e-217
ENSG00000126012	KDM5C	X	53220503	53254604	-0.34	0.01	1.91e-215	9.94e-212
ENSG00000215301	DDX3X	X	41192651	41223725	-0.34	0.01	6.61e-174	2.57e-170
ENSG00000147050	KDM6A	X	44732757	44971847	-0.35	0.01	1.05e-141	3.28e-138
ENSG00000130021	HDHD1	X	6966961	7066231	-0.38	0.01	6.28e-136	1.63e-132
ENSG00000270223	RP13-36G14.4	X	73229224	73231303	-0.43	0.01	2.5e-134	5.58e-131
ENSG00000130741	EIF2S3	X	24072833	24096088	-0.25	0.01	2.43e-131	4.73e-128
ENSG00000225470	JPX	X	73164159	73290243	-0.37	0.01	3.98e-127	6.89e-124
ENSG00000198034	RPS4X	X	71475529	71497150	-0.2	0.01	9.85e-90	1.54e-86
ENSG00000124486	USP9X	X	40944888	41095832	-0.14	0.01	4.35e-81	6.17e-78
ENSG00000130985	UBA1	X	47050260	47074527	-0.13	0.01	2.24e-75	2.91e-72
ENSG00000169895	SYAP1	X	16737755	16783459	-0.12	0.01	5.52e-58	6.62e-55
ENSG00000072501	SMC1A	X	53401070	53449677	-0.14	0.01	2.96e-56	3.29e-53
ENSG00000086712	TXLNG	X	16804550	16862642	-0.13	0.01	9.56e-48	9.93e-45
ENSG00000101846	STS	X	7137497	7272851	-0.2	0.01	6.86e-45	6.68e-42
ENSG00000188153	COL4A5	X	107683074	107940775	-0.18	0.01	1.18e-44	1.08e-41
ENSG00000173674	EIF1AX	X	20142636	20159962	-0.13	0.01	2.88e-40	2.49e-37
ENSG00000205611	RP4-610C12.4	20	29513582	29521213	0.59	0.04	3.87e-40	3.17e-37
ENSG00000169249	ZRSR2	X	15808595	15841383	-0.21	0.02	3.21e-34	2.5e-31
ENSG00000149531	FRG1B	20	29611857	29634010	0.55	0.04	1.56e-33	1.16e-30
ENSG00000095932	C19orf77	19	3474405	3480540	-0.36	0.03	2.92e-32	2.07e-29
ENSG00000160808	MYL3	3	46899362	46923659	-0.19	0.02	8.4e-31	5.69e-28
ENSG00000146938	NLGN4X	X	5758678	6146904	-0.1	0.01	2.69e-27	1.75e-24
ENSG00000006757	PNPLA4	X	7866288	7895780	-0.12	0.01	4.77e-22	2.97e-19
ENSG00000102309	PIN4	X	71401203	71522776	-0.11	0.01	5.5e-22	3.3e-19
ENSG00000183943	PRKX	X	3522411	3631649	-0.16	0.02	8.42e-22	4.86e-19
ENSG00000101347	SAMHD1	20	35518632	35580246	-0.14	0.01	3.44e-21	1.91e-18
ENSG00000198753	PLXNB3	X	153029651	153044801	-0.13	0.01	5.56e-21	2.99e-18
ENSG00000230590	FTX	X	73183790	73513409	-0.1	0.01	2.74e-20	1.42e-17
ENSG00000133134	BEX2	X	102564274	102565974	0.09	0.01	3.68e-20	1.85e-17
ENSG00000107738	C10orf54	10	73507316	73533255	-0.14	0.02	1.44e-19	6.99e-17
ENSG00000282826	FRG1CP	NA	NA	NA	0.34	0.04	1.59e-19	7.51e-17
ENSG00000063177	RPL18	19	49118585	49122793	-0.07	0.01	2.01e-19	9.23e-17
ENSG00000103034	NDRG4	16	58496750	58547532	0.06	0.01	1.12e-18	5.01e-16
ENSG00000149269	PAK1	11	77032752	77185680	0.08	0.01	2.88e-18	1.25e-15
ENSG00000169891	REPS2	X	16964814	17171395	0.07	0.01	3.81e-18	1.6e-15
ENSG00000265972	TXNIP	NA	NA	NA	-0.31	0.03	7.36e-18	3.02e-15
ENSG00000160716	CHRNB2	1	154540257	154552502	0.1	0.01	1.07e-16	4.28e-14
ENSG00000280422	AC115284.2	NA	NA	NA	-0.12	0.01	1.17e-16	4.56e-14
ENSG00000099814	CEP170B	14	105331617	105363107	0.07	0.01	3.63e-16	1.38e-13
ENSG00000141367	CLTC	17	57697219	57773671	0.05	0.01	6.02e-16	2.19e-13
ENSG00000066056	TIE1	1	43766664	43788779	-0.19	0.02	6.03e-16	2.19e-13
ENSG00000186312	CA5BP1	X	15693055	15721847	-0.12	0.01	8.73e-16	3.09e-13
ENSG00000119547	ONECUT2	18	55102917	55158529	-0.19	0.02	9.99e-16	3.42e-13
ENSG00000171617	ENC1	5	73923234	73937249	0.1	0.01	1.01e-15	3.42e-13
ENSG00000130055	GDPD2	X	69642881	69653240	0.17	0.02	1.11e-15	3.69e-13
ENSG00000133169	BEX1	X	102317579	102319168	0.08	0.01	1.4e-15	4.55e-13
ENSG00000125827	TMX4	20	7957995	8000476	0.08	0.01	2.05e-15	6.53e-13
ENSG00000142910	TINAGL1	1	32042116	32053288	-0.2	0.02	2.11e-15	6.59e-13
ENSG00000114391	RPL24	3	101399935	101405626	-0.06	0.01	2.27e-15	6.95e-13
ENSG00000159713	TPPP3	16	67423712	67427438	0.15	0.02	2.6e-15	7.8e-13
ENSG00000136830	FAM129B	9	130267618	130341268	-0.1	0.01	2.71e-15	7.98e-13
ENSG00000149273	RPS3	11	75110530	75133324	-0.07	0.01	3.26e-15	9.42e-13
ENSG00000247516	MIR4458HG	5	8450856	8463208	0.18	0.02	3.66e-15	1.04e-12
ENSG00000102024	PLS3	X	114795501	114885181	0.09	0.01	3.9e-15	1.09e-12
ENSG00000149927	DOC2A	16	30016830	30034591	0.1	0.01	4.32e-15	1.18e-12
ENSG00000154277	UCHL1	4	41258430	41270472	0.08	0.01	4.76e-15	1.28e-12
ENSG00000172348	RCAN2	6	46188475	46459709	0.09	0.01	5.33e-15	1.4e-12
ENSG00000102054	RBBP7	X	16857406	16888537	0.06	0.01	5.39e-15	1.4e-12
ENSG00000133318	RTN3	11	63448918	63527363	0.05	0.01	6.7e-15	1.71e-12
ENSG00000162931	TRIM17	1	228595641	228604562	0.08	0.01	8.81e-15	2.21e-12
ENSG00000160801	PTH1R	3	46919236	46945287	-0.18	0.02	1.07e-14	2.65e-12
ENSG00000187244	BCAM	19	45312328	45324673	-0.1	0.01	1.26e-14	3.07e-12
ENSG00000256235	SMIM3	5	150157508	150176296	-0.14	0.02	1.34e-14	3.22e-12
ENSG00000171863	RPS7	2	3622795	3628509	-0.07	0.01	3.01e-14	7.11e-12
ENSG00000213190	MLLT11	1	151030234	151040970	0.08	0.01	3.52e-14	8.2e-12
ENSG00000154917	RAB6B	3	133543083	133614680	0.05	0.01	3.64e-14	8.34e-12
ENSG00000131100	ATP6V1E1	22	18074902	18111584	0.05	0.01	3.84e-14	8.67e-12
ENSG00000240764	PCDHGC5	5	140868808	140892546	0.11	0.01	3.95e-14	8.69e-12
ENSG00000101160	CTSZ	20	57570240	57582302	-0.09	0.01	3.96e-14	8.69e-12
ENSG00000157152	SYN2	3	12045876	12232900	0.09	0.01	4.09e-14	8.85e-12
ENSG00000091436	MLTK	2	173940163	174132738	-0.09	0.01	5.42e-14	1.16e-11
ENSG00000142686	C1orf216	1	36179476	36185073	0.05	0.01	5.63e-14	1.19e-11
ENSG00000197147	LRRC8B	1	89990395	90063423	0.07	0.01	6.92e-14	1.44e-11
ENSG00000164924	YWHAZ	8	101928753	101965616	0.06	0.01	7.17e-14	1.47e-11
ENSG00000183888	C1orf64	1	16330731	16335302	-0.16	0.02	7.35e-14	1.49e-11
ENSG00000024422	EHD2	19	48216600	48246391	-0.11	0.01	8.88e-14	1.77e-11
ENSG00000079931	MOXD1	6	132617194	132722684	0.23	0.03	1.16e-13	2.3e-11
ENSG00000234969	RP13-33H18.1	X	73289111	73290667	-0.1	0.01	1.19e-13	2.31e-11
ENSG00000170027	YWHAG	7	75956116	75988348	0.07	0.01	1.22e-13	2.34e-11
ENSG00000109475	RPL34	4	109541722	109551568	-0.07	0.01	1.38e-13	2.62e-11
ENSG00000105193	RPS16	19	39923847	39926588	-0.07	0.01	1.4e-13	2.63e-11
ENSG00000160014	CALM3	19	47104331	47114050	0.07	0.01	1.64e-13	3.04e-11
ENSG00000197586	ENTPD6	20	25176329	25207365	0.06	0.01	2.05e-13	3.77e-11
ENSG00000205664	RP11-706O15.1	X	3735569	3761898	-0.11	0.01	2.31e-13	4.18e-11
ENSG00000113319	RASGRF2	5	80256491	80525975	0.1	0.01	2.4e-13	4.3e-11
ENSG00000117152	RGS4	1	163038565	163046592	0.09	0.01	3.12e-13	5.53e-11
ENSG00000178947	LINC00086	X	134555868	134561999	0.08	0.01	3.18e-13	5.56e-11
ENSG00000166295	ANAPC16	10	73975787	73995618	-0.05	0.01	3.3e-13	5.72e-11
ENSG00000116016	EPAS1	2	46520806	46613836	-0.11	0.01	3.48e-13	5.96e-11
ENSG00000120265	PCMT1	6	150070579	150132556	0.06	0.01	3.97e-13	6.72e-11
ENSG00000184113	CLDN5	22	19510547	19515068	-0.15	0.02	4.08e-13	6.84e-11
ENSG00000104823	ECH1	19	39306062	39322645	-0.08	0.01	5.13e-13	8.5e-11
ENSG00000158560	DYNC1I1	7	95401866	95739634	0.07	0.01	5.87e-13	9.63e-11
ENSG00000137076	TLN1	9	35696945	35732392	-0.05	0.01	6.19e-13	1e-10
ENSG00000122786	CALD1	7	134429003	134655479	-0.07	0.01	9.44e-13	1.52e-10
ENSG00000149131	SERPING1	11	57364860	57382326	-0.11	0.01	9.6e-13	1.53e-10
ENSG00000142227	EMP3	19	48824766	48833810	-0.12	0.02	1.02e-12	1.6e-10
ENSG00000109906	ZBTB16	11	113930315	114121398	-0.08	0.01	1.06e-12	1.65e-10
ENSG00000085433	WDR47	1	109512836	109584850	0.05	0.01	1.08e-12	1.67e-10
ENSG00000235531	RP11-383H13.1	8	72740402	73030628	-0.14	0.02	1.18e-12	1.8e-10
ENSG00000166681	NGFRAP1	X	102631268	102633005	0.05	0.01	1.25e-12	1.9e-10
ENSG00000065559	MAP2K4	17	11924141	12047147	0.05	0.01	1.37e-12	2.04e-10
ENSG00000099875	MKNK2	19	2037470	2051243	-0.08	0.01	1.37e-12	2.04e-10
ENSG00000122406	RPL5	1	93297582	93307481	-0.05	0.01	1.52e-12	2.24e-10
ENSG00000083444	PLOD1	1	11994262	12035595	-0.08	0.01	1.71e-12	2.49e-10
ENSG00000117069	ST6GALNAC5	1	77333126	77531396	0.09	0.01	1.81e-12	2.61e-10
ENSG00000100191	SLC5A4	22	32614465	32651328	-0.2	0.03	1.86e-12	2.66e-10
ENSG00000136770	DNAJC1	10	22045466	22292698	-0.07	0.01	2.12e-12	3.01e-10
ENSG00000122733	KIAA1045	9	34957484	34982541	0.06	0.01	2.21e-12	3.11e-10
ENSG00000065154	OAT	10	126085872	126107545	0.06	0.01	2.28e-12	3.18e-10
ENSG00000125753	VASP	19	46009837	46030241	-0.07	0.01	2.39e-12	3.29e-10
ENSG00000010282	HHATL	3	42734155	42744319	0.16	0.02	2.46e-12	3.36e-10
ENSG00000128253	RFPL2	22	32586422	32600718	-0.2	0.03	2.71e-12	3.68e-10
ENSG00000182963	GJC1	17	42875816	42908184	-0.12	0.02	3.01e-12	4.04e-10
ENSG00000186281	GPAT2	2	96687694	96705199	0.18	0.03	3.04e-12	4.05e-10
ENSG00000204628	GNB2L1	5	180663909	180675096	-0.05	0.01	3.08e-12	4.07e-10
ENSG00000128309	MPST	22	37415676	37425863	-0.07	0.01	3.18e-12	4.16e-10
ENSG00000159082	SYNJ1	21	34001069	34100359	0.05	0.01	3.3e-12	4.29e-10
ENSG00000154975	CA10	17	49707674	50237377	0.08	0.01	3.37e-12	4.33e-10
ENSG00000132563	REEP2	5	137774706	137782658	0.05	0.01	3.53e-12	4.51e-10
ENSG00000142534	RPS11	19	49999622	50002946	-0.06	0.01	3.92e-12	4.96e-10
ENSG00000108298	RPL19	17	37356536	37360980	-0.05	0.01	4.13e-12	5.19e-10
ENSG00000137038	TMEM261	9	7796490	7888380	0.06	0.01	4.25e-12	5.28e-10
ENSG00000188846	RPL14	3	40498783	40503861	-0.05	0.01	4.27e-12	5.28e-10
ENSG00000140497	SCAMP2	15	75136071	75165706	-0.05	0.01	4.59e-12	5.63e-10
ENSG00000120053	GOT1	10	101156627	101190381	0.06	0.01	5.51e-12	6.7e-10
ENSG00000204843	DCTN1	2	74588281	74619214	0.05	0.01	5.64e-12	6.82e-10
ENSG00000167123	CERCAM	9	131174030	131199626	0.16	0.02	5.82e-12	6.98e-10
ENSG00000165943	MOAP1	14	93648541	93651273	0.06	0.01	5.99e-12	7.12e-10
ENSG00000131446	MGAT1	5	180217541	180242652	-0.05	0.01	6.03e-12	7.12e-10
ENSG00000148303	RPL7A	9	136215069	136218281	-0.05	0.01	6.75e-12	7.88e-10
ENSG00000155097	ATP6V1C1	8	104033291	104085279	0.04	0.01	6.78e-12	7.88e-10
ENSG00000005243	COPZ2	17	46103533	46115392	-0.09	0.01	7.28e-12	8.4e-10
ENSG00000149806	FAU	11	64888100	64889945	-0.06	0.01	7.76e-12	8.86e-10
ENSG00000089818	NECAP1	12	8234807	8250367	0.05	0.01	7.79e-12	8.86e-10
ENSG00000198934	MAGEE1	X	75648046	75651744	0.07	0.01	7.93e-12	8.96e-10
ENSG00000100266	PACSIN2	22	43231418	43411151	-0.07	0.01	1.08e-11	1.21e-09
ENSG00000115307	AUP1	2	74753772	74757066	-0.05	0.01	1.11e-11	1.24e-09
ENSG00000006831	ADIPOR2	12	1797740	1897844	-0.07	0.01	1.22e-11	1.34e-09
ENSG00000170500	LONRF2	2	100889753	100939195	0.05	0.01	1.27e-11	1.39e-09
ENSG00000054803	CBLN4	20	54572496	54580528	0.12	0.02	1.43e-11	1.55e-09
ENSG00000179222	MAGED1	X	51546103	51645453	0.05	0.01	1.49e-11	1.61e-09
ENSG00000166111	SVOP	12	109304658	109459045	0.09	0.01	1.55e-11	1.67e-09
ENSG00000168159	RNF187	1	228674762	228683467	0.05	0.01	1.73e-11	1.85e-09
ENSG00000125814	NAPB	20	23355159	23402125	0.06	0.01	1.78e-11	1.89e-09
ENSG00000166394	CYB5R2	11	7686331	7698453	0.11	0.02	1.98e-11	2.09e-09
ENSG00000161405	IKZF3	17	37921198	38020441	-0.16	0.02	2.05e-11	2.14e-09
ENSG00000082397	EPB41L3	18	5392383	5630699	0.06	0.01	2.1e-11	2.18e-09
ENSG00000087470	DNM1L	12	32832134	32898486	0.04	0.01	2.25e-11	2.32e-09
ENSG00000271447	MMP28	NA	NA	NA	0.09	0.01	2.28e-11	2.34e-09
ENSG00000173338	KCNK7	11	65360326	65363467	-0.09	0.01	2.3e-11	2.34e-09
ENSG00000261371	PECAM1	NA	NA	NA	-0.13	0.02	2.37e-11	2.38e-09
ENSG00000189410	SH2D5	1	21046225	21059330	0.08	0.01	2.37e-11	2.38e-09
ENSG00000162337	LRP5	11	68080077	68216743	-0.07	0.01	2.42e-11	2.42e-09
ENSG00000152818	UTRN	6	144606837	145174170	-0.07	0.01	2.5e-11	2.48e-09
ENSG00000142937	RPS8	1	45240923	45244451	-0.05	0.01	2.86e-11	2.8e-09
ENSG00000111674	ENO2	12	7022909	7032861	0.05	0.01	2.86e-11	2.8e-09
ENSG00000166454	ATMIN	16	81069452	81080963	0.05	0.01	2.97e-11	2.89e-09
ENSG00000212719	C17orf51	17	21428051	21477722	0.08	0.01	3.51e-11	3.38e-09
ENSG00000166922	SCG5	15	32933877	32989299	0.07	0.01	3.51e-11	3.38e-09
ENSG00000204592	HLA-E	6	30457244	30461982	-0.1	0.01	4.02e-11	3.84e-09
ENSG00000186310	NAP1L3	X	92925929	92928567	-0.06	0.01	4.31e-11	4.09e-09
ENSG00000141469	SLC14A1	18	43304092	43332485	-0.25	0.04	4.8e-11	4.53e-09
ENSG00000076984	MAP2K7	19	7968728	7979363	-0.05	0.01	4.95e-11	4.65e-09
ENSG00000116983	HPCAL4	1	40144320	40157361	0.07	0.01	5.4e-11	5.04e-09
ENSG00000159784	FAM131B	7	143050493	143059863	0.05	0.01	5.5e-11	5.1e-09
ENSG00000060140	STYK1	12	10771538	10826917	0.09	0.01	5.72e-11	5.27e-09
ENSG00000158806	NPM2	8	21881636	21894408	0.06	0.01	5.9e-11	5.4e-09
ENSG00000101152	DNAJC5	20	62526518	62567384	0.04	0.01	5.92e-11	5.4e-09
ENSG00000163032	VSNL1	2	17720393	17838285	0.08	0.01	5.98e-11	5.42e-09
ENSG00000176871	WSB2	12	118470712	118500235	0.06	0.01	6.04e-11	5.44e-09
ENSG00000029993	HMGB3	X	150148982	150159248	0.08	0.01	6.23e-11	5.57e-09
ENSG00000176903	PNMA1	14	74178494	74181128	0.06	0.01	6.56e-11	5.84e-09
ENSG00000148798	INA	10	105036920	105050108	0.07	0.01	8.26e-11	7.27e-09
ENSG00000168772	CXXC4	4	105389469	105416058	-0.07	0.01	8.28e-11	7.27e-09
ENSG00000176387	HSD11B2	16	67464555	67471456	-0.14	0.02	8.34e-11	7.27e-09
ENSG00000172020	GAP43	3	115342171	115440337	0.08	0.01	8.35e-11	7.27e-09
ENSG00000136802	LRRC8A	9	131644391	131680318	-0.08	0.01	8.5e-11	7.36e-09
ENSG00000142541	RPL13A	19	49990811	49995565	-0.05	0.01	9.8e-11	8.43e-09
ENSG00000273319	RP11-138A9.2	7	130621223	130624420	-0.1	0.01	9.91e-11	8.46e-09
ENSG00000145685	LHFPL2	5	77781038	78065844	-0.07	0.01	9.94e-11	8.46e-09
ENSG00000126583	PRKCG	19	54382444	54410906	0.09	0.01	1.01e-10	8.59e-09
ENSG00000108861	DUSP3	17	41843489	41856356	0.05	0.01	1.04e-10	8.76e-09
ENSG00000049089	COL9A2	1	40766159	40783488	0.09	0.01	1.05e-10	8.76e-09
ENSG00000068615	REEP1	2	86441116	86565206	0.06	0.01	1.05e-10	8.76e-09
ENSG00000070087	PFN2	3	149682691	149768575	0.05	0.01	1.06e-10	8.79e-09
ENSG00000128245	YWHAH	22	32340447	32353590	0.07	0.01	1.07e-10	8.8e-09
ENSG00000129534	MIS18BP1	14	45672393	45722743	0.09	0.01	1.1e-10	9.02e-09
ENSG00000101680	LAMA1	18	6941743	7117813	0.14	0.02	1.12e-10	9.16e-09
ENSG00000158301	GPRASP2	X	101967104	101973607	0.06	0.01	1.33e-10	1.08e-08
ENSG00000198513	ATL1	14	50999227	51099786	0.07	0.01	1.52e-10	1.22e-08
ENSG00000174437	ATP2A2	12	110718561	110788898	0.04	0.01	1.54e-10	1.24e-08
ENSG00000196368	NUDT11	X	51232863	51239448	0.07	0.01	1.59e-10	1.27e-08
ENSG00000100321	SYNGR1	22	39745930	39781593	0.05	0.01	1.67e-10	1.33e-08
ENSG00000084754	HADHA	2	26413504	26467594	-0.05	0.01	1.72e-10	1.36e-08
ENSG00000135932	CAB39	2	231577560	231685790	0.04	0.01	1.72e-10	1.36e-08
ENSG00000198883	PNMA5	X	152157368	152162671	0.14	0.02	1.76e-10	1.38e-08
ENSG00000183578	TNFAIP8L3	15	51348795	51397473	0.09	0.01	1.89e-10	1.47e-08
ENSG00000170091	NSG2	5	173472607	173670504	0.06	0.01	1.97e-10	1.52e-08
ENSG00000131634	TMEM204	16	1578689	1605581	-0.12	0.02	2.01e-10	1.55e-08
ENSG00000162734	PEA15	1	160175127	160185166	0.05	0.01	2.22e-10	1.7e-08
ENSG00000130638	ATXN10	22	46067678	46241187	0.04	0.01	2.39e-10	1.82e-08
ENSG00000133424	LARGE	22	33558212	34318829	0.06	0.01	2.41e-10	1.83e-08
ENSG00000198961	PJA2	5	108670410	108745695	0.04	0.01	2.59e-10	1.96e-08
ENSG00000102057	KCND1	X	48818639	48827976	0.08	0.01	2.61e-10	1.96e-08
ENSG00000177464	GPR4	19	46093022	46105466	-0.15	0.02	2.84e-10	2.13e-08
ENSG00000175215	CTDSP2	12	58213710	58240522	-0.04	0.01	2.95e-10	2.2e-08
ENSG00000145293	ENOPH1	4	83351715	83382244	0.05	0.01	2.99e-10	2.22e-08
ENSG00000084207	GSTP1	11	67351066	67354131	-0.07	0.01	3.02e-10	2.23e-08
ENSG00000114948	ADAM23	2	207308263	207485851	0.05	0.01	3.08e-10	2.26e-08
ENSG00000131507	NDFIP1	5	141488070	141534005	0.04	0.01	3.08e-10	2.26e-08
ENSG00000142676	RPL11	1	24018269	24022915	-0.05	0.01	3.27e-10	2.38e-08
ENSG00000136842	TMOD1	9	100263462	100364030	0.07	0.01	3.42e-10	2.48e-08
ENSG00000105643	ARRDC2	19	18111941	18124911	-0.12	0.02	3.54e-10	2.55e-08
ENSG00000074370	ATP2A3	17	3827169	3867736	-0.13	0.02	3.62e-10	2.6e-08
ENSG00000136942	RPL35	9	127620159	127624260	-0.05	0.01	3.75e-10	2.68e-08
ENSG00000158710	TAGLN2	1	159887897	159895522	-0.09	0.01	3.85e-10	2.74e-08
ENSG00000121957	GPSM2	1	109417972	109477167	0.07	0.01	4.08e-10	2.88e-08
ENSG00000004799	PDK4	7	95212811	95225803	-0.2	0.03	4.1e-10	2.88e-08
ENSG00000089199	CHGB	20	5892076	5906007	0.1	0.02	4.11e-10	2.88e-08
ENSG00000097021	ACOT7	1	6324329	6454451	0.06	0.01	4.66e-10	3.26e-08
ENSG00000126970	ZC4H2	X	64136250	64254593	-0.06	0.01	4.8e-10	3.34e-08
ENSG00000129596	CDO1	5	115140430	115152651	0.06	0.01	4.87e-10	3.37e-08
ENSG00000175356	SCUBE2	11	9041071	9159661	-0.08	0.01	4.94e-10	3.4e-08
ENSG00000186350	RXRA	9	137208944	137332431	-0.05	0.01	4.98e-10	3.42e-08
ENSG00000175395	ZNF25	10	38238500	38265561	0.05	0.01	5.02e-10	3.43e-08
ENSG00000147416	ATP6V1B2	8	20054878	20084330	0.05	0.01	5.05e-10	3.44e-08
ENSG00000178233	TMEM151B	6	44238203	44275243	0.07	0.01	5.15e-10	3.49e-08
ENSG00000073969	NSF	17	44668035	44834830	0.06	0.01	5.48e-10	3.7e-08
ENSG00000198932	GPRASP1	X	101906294	101914011	0.06	0.01	5.62e-10	3.77e-08
ENSG00000197430	OPALIN	10	98102973	98119092	0.15	0.02	5.73e-10	3.83e-08
ENSG00000107282	APBA1	9	72042446	72287222	0.05	0.01	5.77e-10	3.84e-08
ENSG00000145632	PLK2	5	57749809	57756087	0.07	0.01	5.96e-10	3.95e-08
ENSG00000114573	ATP6V1A	3	113465866	113530903	0.05	0.01	6.11e-10	4.03e-08
ENSG00000155868	MED7	5	156564423	156586030	0.06	0.01	6.26e-10	4.12e-08
ENSG00000178860	MSC	8	72753784	72756703	-0.14	0.02	6.34e-10	4.15e-08
ENSG00000166448	TMEM130	7	98444111	98468394	0.05	0.01	6.38e-10	4.16e-08
ENSG00000266338	NBPF15	NA	NA	NA	0.12	0.02	6.41e-10	4.16e-08
ENSG00000189134	NKAPL	6	28227098	28228736	0.09	0.01	6.7e-10	4.33e-08
ENSG00000133627	ACTR3B	7	152456834	152552463	0.06	0.01	6.84e-10	4.4e-08
ENSG00000161016	RPL8	8	146015150	146017972	-0.05	0.01	6.97e-10	4.47e-08
ENSG00000101017	CD40	20	44746911	44758502	-0.11	0.02	7.16e-10	4.57e-08
ENSG00000151690	MFSD6	2	191273081	191373931	0.05	0.01	7.4e-10	4.71e-08
ENSG00000134121	CHL1	3	238279	451090	0.06	0.01	7.55e-10	4.78e-08
ENSG00000100300	TSPO	22	43547520	43559248	-0.08	0.01	7.94e-10	5.01e-08
ENSG00000085871	MGST2	4	140586922	140661899	-0.08	0.01	8.15e-10	5.12e-08
ENSG00000233123	LINC01007	7	101206059	101212286	0.13	0.02	8.25e-10	5.16e-08
ENSG00000197879	MYO1C	17	1367392	1396106	-0.07	0.01	8.6e-10	5.35e-08
ENSG00000099308	MAST3	19	18208603	18262502	0.06	0.01	8.61e-10	5.35e-08
ENSG00000132718	SYT11	1	155829300	155854990	0.06	0.01	8.67e-10	5.36e-08
ENSG00000183715	OPCML	11	132284871	133402414	0.05	0.01	8.83e-10	5.44e-08
ENSG00000224975	INE1	X	47064320	47065264	-0.08	0.01	9.05e-10	5.55e-08
ENSG00000122862	SRGN	10	70847862	70864567	-0.13	0.02	9.37e-10	5.73e-08
ENSG00000167114	SLC27A4	9	131102925	131123749	0.05	0.01	9.57e-10	5.83e-08
ENSG00000173918	C1QTNF1	17	77018896	77045870	-0.16	0.03	9.68e-10	5.87e-08
ENSG00000014641	MDH1	2	63815743	63834331	0.05	0.01	9.84e-10	5.93e-08
ENSG00000130717	UCK1	9	134399188	134406655	-0.05	0.01	9.86e-10	5.93e-08
ENSG00000198689	SLC9A6	X	135067598	135129423	0.04	0.01	1.06e-09	6.33e-08
ENSG00000135111	TBX3	12	115108059	115121969	-0.14	0.02	1.06e-09	6.33e-08
ENSG00000139970	RTN1	14	60062694	60337684	0.06	0.01	1.09e-09	6.46e-08
ENSG00000260917	RP11-57H14.4	10	114583249	114587485	0.06	0.01	1.13e-09	6.68e-08
ENSG00000099337	KCNK6	19	38810484	38819660	-0.08	0.01	1.17e-09	6.88e-08
ENSG00000167491	GATAD2A	19	19496635	19619740	-0.05	0.01	1.23e-09	7.24e-08
ENSG00000152969	JAKMIP1	4	6027926	6202318	0.07	0.01	1.28e-09	7.49e-08
ENSG00000213760	ATP6V1G2	6	31512239	31516204	0.06	0.01	1.29e-09	7.51e-08
ENSG00000171992	SYNPO	5	149980642	150038782	0.06	0.01	1.32e-09	7.65e-08
ENSG00000076555	ACACB	12	109554400	109706031	-0.1	0.02	1.4e-09	8.11e-08
ENSG00000164850	GPER1	7	1121844	1133451	-0.13	0.02	1.41e-09	8.14e-08
ENSG00000179178	TMEM125	1	43735665	43739673	0.1	0.02	1.46e-09	8.4e-08
ENSG00000074211	PPP2R2C	4	6322305	6565327	0.05	0.01	1.47e-09	8.41e-08
ENSG00000165795	NDRG2	14	21484922	21539031	-0.07	0.01	1.48e-09	8.44e-08
ENSG00000169258	GPRIN1	5	176022803	176037134	0.07	0.01	1.48e-09	8.44e-08
ENSG00000103723	AP3B2	15	83328033	83378666	0.04	0.01	1.51e-09	8.54e-08
ENSG00000255571	LINC00925	15	89904810	89939471	-0.07	0.01	1.53e-09	8.63e-08
ENSG00000168497	SDPR	2	192699028	192711981	-0.18	0.03	1.66e-09	9.32e-08
ENSG00000140374	ETFA	15	76507696	76603813	-0.06	0.01	1.69e-09	9.45e-08
ENSG00000065150	IPO5	13	98605912	98676551	0.04	0.01	1.71e-09	9.54e-08
ENSG00000148288	GBGT1	9	136028340	136039332	-0.09	0.02	1.73e-09	9.62e-08
ENSG00000231500	RPS18	6	33239787	33244287	-0.08	0.01	1.78e-09	9.87e-08
ENSG00000156642	NPTN	15	73852355	73926475	0.05	0.01	1.89e-09	1.04e-07
ENSG00000198736	MSRB1	16	1988211	1993327	-0.06	0.01	1.89e-09	1.04e-07
ENSG00000169884	WNT10B	12	49359123	49365546	0.08	0.01	1.92e-09	1.05e-07
ENSG00000116120	FARSB	2	223435255	223521056	0.04	0.01	2.14e-09	1.17e-07
ENSG00000089009	RPL6	12	112842994	112856642	-0.04	0.01	2.18e-09	1.19e-07
ENSG00000137154	RPS6	9	19375713	19380252	-0.05	0.01	2.21e-09	1.2e-07
ENSG00000104490	NCALD	8	102698771	103137135	0.08	0.01	2.35e-09	1.27e-07
ENSG00000143164	DCAF6	1	167905021	168045081	0.05	0.01	2.42e-09	1.3e-07
ENSG00000129911	KLF16	19	1852399	1863567	0.06	0.01	2.53e-09	1.36e-07
ENSG00000261115	TMEM178B	7	140774032	141180180	0.05	0.01	2.54e-09	1.36e-07
ENSG00000144579	CTDSP1	2	219262979	219270664	-0.05	0.01	2.58e-09	1.37e-07
ENSG00000198265	HELZ	17	65066554	65242105	-0.04	0.01	2.59e-09	1.38e-07
ENSG00000154027	AK5	1	77747736	78025651	0.07	0.01	2.61e-09	1.38e-07
ENSG00000226419	SLC16A1-AS1	1	113499037	113542118	-0.07	0.01	2.64e-09	1.39e-07
ENSG00000168874	ATOH8	2	85978467	86015189	-0.12	0.02	2.67e-09	1.4e-07
ENSG00000121310	ECHDC2	1	53361656	53392884	-0.06	0.01	2.68e-09	1.41e-07
ENSG00000101489	CELF4	18	34823010	35146000	-0.05	0.01	2.74e-09	1.43e-07
ENSG00000123933	MXD4	4	2249159	2264021	-0.05	0.01	2.77e-09	1.44e-07
ENSG00000136950	ARPC5L	9	127624409	127640003	0.04	0.01	2.77e-09	1.44e-07
ENSG00000163395	IGFN1	1	201159953	201198080	0.21	0.04	2.82e-09	1.46e-07
ENSG00000160781	PAQR6	1	156213206	156217881	0.1	0.02	2.83e-09	1.46e-07
ENSG00000138698	RAP1GDS1	4	99182535	99365012	0.05	0.01	2.86e-09	1.47e-07
ENSG00000164830	OXR1	8	107282473	107764922	0.06	0.01	3.04e-09	1.56e-07
ENSG00000113100	CDH9	5	26880709	27121257	0.09	0.02	3.11e-09	1.59e-07
ENSG00000214530	STARD10	11	72465774	72504726	-0.06	0.01	3.15e-09	1.6e-07
ENSG00000101187	SLCO4A1	20	61273797	61317137	-0.17	0.03	3.21e-09	1.63e-07
ENSG00000280007	AC008079.1	NA	NA	NA	-0.09	0.01	3.28e-09	1.66e-07
ENSG00000111667	USP5	12	6961292	6975796	0.04	0.01	3.46e-09	1.74e-07
ENSG00000125249	RAP2A	13	98086476	98121382	0.05	0.01	3.59e-09	1.8e-07
ENSG00000149654	CDH22	20	44802372	44937137	0.08	0.01	3.59e-09	1.8e-07
ENSG00000213719	CLIC1	6	31698358	31707540	-0.09	0.02	4.07e-09	2.03e-07
ENSG00000183963	SMTN	22	31460091	31500743	-0.12	0.02	4.18e-09	2.08e-07
ENSG00000198836	OPA1	3	193310933	193415612	0.05	0.01	4.27e-09	2.12e-07
ENSG00000135074	ADAM19	5	156822542	157002783	0.09	0.01	4.33e-09	2.14e-07
ENSG00000138443	ABI2	2	204192942	204312446	0.03	0.01	4.5e-09	2.22e-07
ENSG00000117592	PRDX6	1	173446405	173457946	-0.08	0.01	4.71e-09	2.31e-07
ENSG00000181418	DDN	12	49388932	49393092	0.1	0.02	4.72e-09	2.32e-07
ENSG00000096060	FKBP5	6	35541362	35696360	-0.13	0.02	4.75e-09	2.32e-07
ENSG00000278291	AL161772.1	NA	NA	NA	0.08	0.01	4.8e-09	2.34e-07
ENSG00000104381	GDAP1	8	75233365	75401107	0.05	0.01	4.86e-09	2.36e-07
ENSG00000139182	CLSTN3	12	7282294	7311541	0.05	0.01	5.15e-09	2.49e-07
ENSG00000182899	RPL35A	3	197676858	197683481	-0.05	0.01	5.29e-09	2.55e-07
ENSG00000277586	NEFL	NA	NA	NA	0.08	0.01	5.3e-09	2.55e-07
ENSG00000105974	CAV1	7	116164839	116201233	-0.13	0.02	5.43e-09	2.6e-07
ENSG00000100075	SLC25A1	22	19163095	19166343	-0.05	0.01	5.52e-09	2.64e-07
ENSG00000258498	DIO3OS	14	102018558	102026768	-0.15	0.03	5.56e-09	2.65e-07
ENSG00000149243	KLHL35	11	75133438	75141674	0.08	0.01	5.6e-09	2.66e-07
ENSG00000162618	ELTD1	1	79355449	79472403	-0.09	0.02	5.62e-09	2.66e-07
ENSG00000181513	ACBD4	17	43209967	43221548	-0.05	0.01	5.71e-09	2.69e-07
ENSG00000006116	CACNG3	16	24266874	24374122	0.07	0.01	5.71e-09	2.69e-07
ENSG00000120278	PLEKHG1	6	150920999	151164799	-0.08	0.01	5.78e-09	2.71e-07
ENSG00000174444	RPL4	15	66790355	66816870	-0.04	0.01	5.83e-09	2.73e-07
ENSG00000136436	CALCOCO2	17	46908350	46943884	-0.05	0.01	5.93e-09	2.77e-07
ENSG00000108946	PRKAR1A	17	66507921	66547460	0.04	0.01	5.98e-09	2.78e-07
ENSG00000072201	LNX1	4	54325468	54567572	0.07	0.01	6.09e-09	2.82e-07
ENSG00000155287	SLC25A28	10	101370282	101380366	-0.04	0.01	6.72e-09	3.11e-07
ENSG00000157617	C2CD2	21	43305221	43373999	-0.06	0.01	6.79e-09	3.13e-07
ENSG00000116675	DNAJC6	1	65713902	65881552	0.05	0.01	6.95e-09	3.19e-07
ENSG00000069122	GPR116	6	46820249	46922680	-0.08	0.01	7.01e-09	3.21e-07
ENSG00000170419	VSTM2A	7	54610018	54638773	0.08	0.01	7.66e-09	3.5e-07
ENSG00000155324	GRAMD3	5	125695824	125832186	-0.07	0.01	7.96e-09	3.63e-07
ENSG00000157110	RBPMS	8	30241944	30429778	-0.08	0.01	8.17e-09	3.71e-07
ENSG00000144677	CTDSPL	3	37903451	38025960	-0.06	0.01	8.35e-09	3.78e-07
ENSG00000101412	E2F1	20	32263489	32274210	0.09	0.01	8.47e-09	3.82e-07
ENSG00000007168	PAFAH1B1	17	2496504	2588909	0.04	0.01	8.51e-09	3.83e-07
ENSG00000171450	CDK5R2	2	219824377	219826876	0.07	0.01	8.57e-09	3.85e-07
ENSG00000188191	PRKAR1B	7	588834	767287	0.05	0.01	9.19e-09	4.12e-07
ENSG00000116711	PLA2G4A	1	186798085	186958113	0.1	0.02	9.25e-09	4.13e-07
ENSG00000172037	LAMB2	3	49158547	49170551	-0.06	0.01	9.33e-09	4.15e-07
ENSG00000161681	SHANK1	19	51165084	51222707	0.09	0.02	9.71e-09	4.31e-07
ENSG00000115310	RTN4	2	55199325	55339757	0.04	0.01	9.74e-09	4.31e-07
ENSG00000054690	PLEKHH1	14	68000018	68056329	0.07	0.01	9.76e-09	4.31e-07
ENSG00000174684	B3GNT1	11	66112843	66115163	0.05	0.01	1.01e-08	4.45e-07
ENSG00000167797	CDK2AP2	11	67273968	67276120	-0.06	0.01	1.01e-08	4.45e-07
ENSG00000139973	SYT16	14	62453803	62568431	0.05	0.01	1.03e-08	4.5e-07
ENSG00000185658	BRWD1	21	40556102	40693485	0.04	0.01	1.08e-08	4.67e-07
ENSG00000187446	CHP1	15	41523037	41574043	0.05	0.01	1.08e-08	4.67e-07
ENSG00000172987	HPSE2	10	100218875	100995619	-0.18	0.03	1.08e-08	4.67e-07
ENSG00000162614	NEXN	1	78354198	78409580	-0.08	0.01	1.08e-08	4.68e-07
ENSG00000175582	RAB6A	11	73386683	73472182	0.03	0.01	1.09e-08	4.71e-07
ENSG00000254585	MAGEL2	15	23888691	23891175	0.08	0.01	1.11e-08	4.77e-07
ENSG00000172493	AFF1	4	87856154	88062206	-0.05	0.01	1.11e-08	4.78e-07
ENSG00000104325	DECR1	8	91013633	91064320	-0.06	0.01	1.12e-08	4.79e-07
ENSG00000111859	NEDD9	6	11183531	11382581	-0.11	0.02	1.17e-08	4.98e-07
ENSG00000121769	FABP3	1	31838472	31849697	0.08	0.01	1.18e-08	5.04e-07
ENSG00000104408	EIF3E	8	109213445	109447562	-0.05	0.01	1.21e-08	5.13e-07
ENSG00000152495	CAMK4	5	110559351	110830584	0.07	0.01	1.24e-08	5.24e-07
ENSG00000110148	CCKBR	11	6280966	6293357	0.08	0.01	1.24e-08	5.24e-07
ENSG00000236064	RP6-191P20.4	X	107137827	107179210	0.09	0.02	1.27e-08	5.35e-07
ENSG00000158195	WASF2	1	27730730	27816669	-0.05	0.01	1.27e-08	5.35e-07
ENSG00000118298	CA14	1	150229554	150237478	0.08	0.01	1.28e-08	5.36e-07
ENSG00000183837	PNMA3	X	152224766	152228827	0.06	0.01	1.3e-08	5.43e-07
ENSG00000164587	RPS14	5	149822753	149829319	-0.06	0.01	1.31e-08	5.45e-07
ENSG00000071553	ATP6AP1	X	153656978	153664862	0.04	0.01	1.33e-08	5.52e-07
ENSG00000041353	RAB27B	18	52385091	52562747	0.08	0.01	1.42e-08	5.87e-07
ENSG00000091972	CD200	3	112051194	112081659	0.05	0.01	1.43e-08	5.9e-07
ENSG00000145194	ECE2	3	183967438	184010819	-0.09	0.02	1.45e-08	5.96e-07
ENSG00000105278	ZFR2	19	3804022	3869030	0.05	0.01	1.54e-08	6.35e-07
ENSG00000138663	COPS4	4	83955600	83996971	0.05	0.01	1.6e-08	6.57e-07
ENSG00000149305	HTR3B	11	113775399	113817287	0.1	0.02	1.63e-08	6.65e-07
ENSG00000119121	TRPM6	9	77337411	77503010	0.09	0.02	1.64e-08	6.7e-07
ENSG00000164330	EBF1	5	158122928	158526769	-0.08	0.01	1.66e-08	6.76e-07
ENSG00000171914	TLN2	15	62682725	63136830	0.05	0.01	1.66e-08	6.76e-07
ENSG00000091592	NLRP1	17	5402747	5522744	0.05	0.01	1.75e-08	7.08e-07
ENSG00000198740	ZNF652	17	47366568	47439835	-0.06	0.01	1.75e-08	7.08e-07
ENSG00000196169	KIF19	17	72322349	72351959	-0.18	0.03	1.79e-08	7.2e-07
ENSG00000171766	GATM	15	45653322	45694525	0.08	0.01	1.84e-08	7.4e-07
ENSG00000065665	SEC61A2	10	12171636	12211960	0.05	0.01	1.94e-08	7.75e-07
ENSG00000160310	PRMT2	21	48055079	48085036	0.04	0.01	1.94e-08	7.75e-07
ENSG00000204179	PTPN20A	10	46549955	46641045	0.17	0.03	1.94e-08	7.75e-07
ENSG00000154914	USP43	17	9548015	9633008	0.06	0.01	1.96e-08	7.78e-07
ENSG00000184900	SUMO3	21	46225532	46238694	0.04	0.01	2.03e-08	8.04e-07
ENSG00000100433	KCNK10	14	88649113	88793251	0.09	0.02	2.04e-08	8.07e-07
ENSG00000160145	KALRN	3	123798870	124445172	0.04	0.01	2.05e-08	8.09e-07
ENSG00000169567	HINT1	5	130494720	130507428	0.04	0.01	2.06e-08	8.09e-07
ENSG00000170004	CHD3	17	7788124	7816078	0.05	0.01	2.1e-08	8.24e-07
ENSG00000131089	ARHGEF9	X	62854847	63005426	0.03	0.01	2.11e-08	8.24e-07
ENSG00000113327	GABRG2	5	161494546	161582542	0.08	0.01	2.23e-08	8.72e-07
ENSG00000237975	FLG-AS1	1	152140601	152339163	0.18	0.03	2.26e-08	8.79e-07
ENSG00000139998	RAB15	14	65412532	65439494	0.05	0.01	2.33e-08	9.05e-07
ENSG00000117298	ECE1	1	21543740	21671997	-0.05	0.01	2.34e-08	9.05e-07
ENSG00000011105	TSPAN9	12	3186521	3395730	-0.06	0.01	2.46e-08	9.5e-07
ENSG00000179776	CDH5	16	66400533	66438686	-0.12	0.02	2.5e-08	9.63e-07
ENSG00000136167	LCP1	13	46700055	46786006	-0.11	0.02	2.5e-08	9.63e-07
ENSG00000120254	MTHFD1L	6	151186685	151423023	0.06	0.01	2.51e-08	9.65e-07
ENSG00000139364	TMEM132B	12	125671382	126146917	0.05	0.01	2.6e-08	9.94e-07
ENSG00000221890	NPTXR	22	39214457	39239987	0.07	0.01	2.68e-08	1.02e-06
ENSG00000071082	RPL31	2	101618177	101640494	-0.06	0.01	2.69e-08	1.02e-06
ENSG00000079785	DDX1	2	15731302	15771235	0.04	0.01	2.69e-08	1.02e-06
ENSG00000140459	CYP11A1	15	74630100	74660081	-0.08	0.01	2.7e-08	1.02e-06
ENSG00000110042	DTX4	11	58938903	58976060	0.08	0.01	2.71e-08	1.03e-06
ENSG00000139641	ESYT1	12	56512034	56538455	0.06	0.01	2.75e-08	1.04e-06
ENSG00000147724	FAM135B	8	139142266	139509065	0.06	0.01	2.78e-08	1.05e-06
ENSG00000169031	COL4A3	2	228029281	228179508	-0.09	0.02	2.79e-08	1.05e-06
ENSG00000177954	RPS27	1	153963235	153964626	-0.06	0.01	2.8e-08	1.05e-06
ENSG00000158156	XKR8	1	28285973	28294607	-0.06	0.01	2.83e-08	1.06e-06
ENSG00000130255	RPL36	19	5674958	5691887	-0.05	0.01	2.85e-08	1.06e-06
ENSG00000110090	CPT1A	11	68522088	68611878	-0.08	0.01	2.96e-08	1.1e-06
ENSG00000134686	PHC2	1	33789224	33896653	-0.04	0.01	3.01e-08	1.12e-06
ENSG00000115194	SLC30A3	2	27476552	27498685	0.07	0.01	3.06e-08	1.13e-06
ENSG00000102078	SLC25A14	X	129473874	129507335	0.05	0.01	3.1e-08	1.14e-06
ENSG00000186469	GNG2	14	52292913	52446060	0.07	0.01	3.16e-08	1.17e-06
ENSG00000121653	MAPK8IP1	11	45907202	45928016	0.06	0.01	3.17e-08	1.17e-06
ENSG00000177432	NAP1L5	4	89617066	89619386	0.07	0.01	3.19e-08	1.17e-06
ENSG00000166503	HDGFRP3	15	83784320	83876770	0.03	0.01	3.2e-08	1.17e-06
ENSG00000130559	CAMSAP1	9	138700333	138799074	0.04	0.01	3.2e-08	1.17e-06
ENSG00000168077	SCARA3	8	27491385	27534293	-0.1	0.02	3.25e-08	1.18e-06
ENSG00000118689	FOXO3	6	108881038	109005977	-0.04	0.01	3.32e-08	1.2e-06
ENSG00000113387	SUB1	5	32531739	32604185	0.03	0.01	3.37e-08	1.22e-06
ENSG00000165899	OTOGL	12	80603233	80772870	0.09	0.02	3.43e-08	1.24e-06
ENSG00000159403	C1R	12	7187513	7245203	-0.1	0.02	3.44e-08	1.24e-06
ENSG00000214076	CPSF1P1	22	32665368	32669097	-0.12	0.02	3.49e-08	1.25e-06
ENSG00000167693	NXN	17	702553	883010	-0.08	0.01	3.51e-08	1.26e-06
ENSG00000142149	HUNK	21	33245628	33416946	0.08	0.01	3.51e-08	1.26e-06
ENSG00000122756	CNTFR	9	34551430	34590121	-0.08	0.01	3.51e-08	1.26e-06
ENSG00000216863	LY86-AS1	6	6346698	6623004	0.08	0.01	3.55e-08	1.27e-06
ENSG00000163399	ATP1A1	1	116915290	116952883	0.05	0.01	3.56e-08	1.27e-06
ENSG00000172081	MOB3A	19	2071037	2096672	-0.04	0.01	3.58e-08	1.27e-06
ENSG00000100906	NFKBIA	14	35870717	35873955	-0.11	0.02	3.71e-08	1.31e-06
ENSG00000180044	C3orf80	3	159943423	159945999	0.08	0.01	3.72e-08	1.31e-06
ENSG00000075340	ADD2	2	70834750	70995357	0.04	0.01	3.73e-08	1.31e-06
ENSG00000054654	SYNE2	14	64319683	64693165	-0.06	0.01	3.74e-08	1.32e-06
ENSG00000016402	IL20RA	6	137321108	137366298	-0.11	0.02	3.85e-08	1.35e-06
ENSG00000141985	SH3GL1	19	4360367	4400544	-0.04	0.01	3.86e-08	1.35e-06
ENSG00000140522	RLBP1	15	89753100	89764982	0.14	0.03	3.89e-08	1.36e-06
ENSG00000106683	LIMK1	7	73497263	73536855	0.04	0.01	3.95e-08	1.38e-06
ENSG00000143878	RHOB	2	20646835	20649200	-0.08	0.01	3.97e-08	1.38e-06
ENSG00000171532	NEUROD2	17	37759789	37766030	-0.06	0.01	4.03e-08	1.4e-06
ENSG00000108797	CNTNAP1	17	40834631	40851832	0.05	0.01	4.08e-08	1.41e-06
ENSG00000241170	RP11-147I3.1	11	74587331	74631067	-0.12	0.02	4.12e-08	1.42e-06
ENSG00000113558	SKP1	5	133484633	133512729	0.03	0.01	4.12e-08	1.42e-06
ENSG00000163479	SSR2	1	155978839	155990750	-0.04	0.01	4.24e-08	1.46e-06
ENSG00000129951	LPPR3	19	812518	821967	0.1	0.02	4.29e-08	1.47e-06
ENSG00000064490	RFXANK	19	19303008	19312678	-0.06	0.01	4.35e-08	1.49e-06
ENSG00000106400	ZNHIT1	7	100860949	100867471	-0.04	0.01	4.53e-08	1.55e-06
ENSG00000103994	ZNF106	15	42705021	42783321	-0.04	0.01	4.55e-08	1.55e-06
ENSG00000134308	YWHAQ	2	9724101	9771143	0.04	0.01	4.56e-08	1.55e-06
ENSG00000151948	GLT1D1	12	129337972	129469509	0.06	0.01	4.59e-08	1.56e-06
ENSG00000105372	RPS19	19	42363988	42376994	-0.05	0.01	4.68e-08	1.58e-06
ENSG00000131469	RPL27	17	41150290	41154976	-0.05	0.01	4.72e-08	1.6e-06
ENSG00000159023	EPB41	1	29213603	29446553	-0.06	0.01	4.95e-08	1.67e-06
ENSG00000110651	CD81	11	2397407	2418649	-0.05	0.01	5.06e-08	1.7e-06
ENSG00000121068	TBX2	17	59477257	59486827	-0.11	0.02	5.06e-08	1.7e-06
ENSG00000143153	ATP1B1	1	169074935	169101960	0.07	0.01	5.07e-08	1.7e-06
ENSG00000189159	HN1	17	73131343	73164376	0.05	0.01	5.08e-08	1.7e-06
ENSG00000151461	UPF2	10	11962021	12085169	-0.04	0.01	5.19e-08	1.73e-06
ENSG00000144406	UNC80	2	210636717	210864024	0.04	0.01	5.23e-08	1.74e-06
ENSG00000159202	UBE2Z	17	46985731	47006418	0.04	0.01	5.4e-08	1.79e-06
ENSG00000132639	SNAP25	20	10199478	10288066	0.06	0.01	5.46e-08	1.81e-06
ENSG00000161638	ITGA5	12	54789045	54813244	-0.1	0.02	5.74e-08	1.9e-06
ENSG00000130528	HRC	19	49654455	49658681	-0.11	0.02	5.94e-08	1.96e-06
ENSG00000078053	AMPH	7	38423305	38671167	0.06	0.01	5.95e-08	1.96e-06
ENSG00000111652	COPS7A	12	6832907	6841041	0.04	0.01	5.97e-08	1.96e-06
ENSG00000112290	WASF1	6	110421022	110501207	0.05	0.01	5.98e-08	1.96e-06
ENSG00000142192	APP	21	27252861	27543446	0.04	0.01	6e-08	1.96e-06
ENSG00000145794	MEGF10	5	126626523	126801429	0.06	0.01	6.13e-08	2e-06
ENSG00000185518	SV2B	15	91643180	91844539	0.05	0.01	6.32e-08	2.06e-06
ENSG00000108389	MTMR4	17	56566898	56595266	0.04	0.01	6.49e-08	2.11e-06
ENSG00000109832	DDX25	11	125773271	125793158	0.06	0.01	6.69e-08	2.17e-06
ENSG00000129657	SEC14L1	17	75082798	75213179	-0.07	0.01	6.75e-08	2.19e-06
ENSG00000140988	RPS2	16	2012053	2014861	-0.04	0.01	6.87e-08	2.22e-06
ENSG00000067182	TNFRSF1A	12	6437923	6451280	-0.07	0.01	6.89e-08	2.22e-06
ENSG00000138028	CGREF1	2	27321757	27341995	0.06	0.01	6.9e-08	2.22e-06
ENSG00000149564	ESAM	11	124622026	124632186	-0.07	0.01	6.92e-08	2.22e-06
ENSG00000151287	TEX30	13	103418340	103426161	-0.07	0.01	6.97e-08	2.24e-06
ENSG00000183354	KIAA2026	9	5881596	6007901	-0.03	0.01	7.36e-08	2.35e-06
ENSG00000162543	UBXN10	1	20512578	20522541	0.08	0.01	7.47e-08	2.39e-06
ENSG00000143158	MPC2	1	167885967	167906278	0.04	0.01	7.51e-08	2.39e-06
ENSG00000131437	KIF3A	5	132028320	132073330	0.03	0.01	7.55e-08	2.4e-06
ENSG00000144339	TMEFF2	2	192813769	193060435	0.06	0.01	7.62e-08	2.42e-06
ENSG00000148925	BTBD10	11	13409548	13484844	0.04	0.01	7.63e-08	2.42e-06
ENSG00000102030	NAA10	X	153194695	153200676	-0.04	0.01	7.85e-08	2.48e-06
ENSG00000179115	FARSA	19	13033293	13044851	0.04	0.01	7.9e-08	2.49e-06
ENSG00000142552	RCN3	19	50030875	50050219	-0.08	0.01	8.03e-08	2.53e-06
ENSG00000171714	ANO5	11	22214722	22304903	0.06	0.01	8.41e-08	2.64e-06
ENSG00000102385	DRP2	X	100474758	100519486	0.06	0.01	8.82e-08	2.77e-06
ENSG00000051620	HEBP2	6	138724668	138743334	-0.07	0.01	8.9e-08	2.78e-06
ENSG00000082781	ITGB5	3	124480795	124620265	-0.05	0.01	8.91e-08	2.78e-06
ENSG00000168610	STAT3	17	40465342	40540586	-0.04	0.01	9.14e-08	2.85e-06
ENSG00000001460	STPG1	1	24683489	24743424	-0.05	0.01	9.3e-08	2.89e-06
ENSG00000236197	AC002429.5	7	94784025	94843644	0.1	0.02	9.34e-08	2.9e-06
ENSG00000103353	UBFD1	16	23568392	23585710	0.03	0.01	9.37e-08	2.9e-06
ENSG00000067225	PKM	15	72491370	72524164	0.04	0.01	9.43e-08	2.92e-06
ENSG00000165194	PCDH19	X	99546642	99665271	0.07	0.01	9.72e-08	3e-06
ENSG00000163798	SLC4A1AP	2	27886338	27917840	0.04	0.01	9.87e-08	3.04e-06
ENSG00000136383	ALPK3	15	85359911	85416713	-0.08	0.01	9.96e-08	3.06e-06
ENSG00000107758	PPP3CB	10	75196186	75255782	0.05	0.01	1.01e-07	3.08e-06
ENSG00000132199	ENOSF1	18	670324	712676	0.1	0.02	1.01e-07	3.08e-06
ENSG00000128656	CHN1	2	175664091	175870097	0.04	0.01	1.02e-07	3.13e-06
ENSG00000128602	SMO	7	128828713	128853386	-0.07	0.01	1.03e-07	3.13e-06
ENSG00000185742	C11orf87	11	109292846	109299840	0.06	0.01	1.07e-07	3.25e-06
ENSG00000119698	PPP4R4	14	94612465	94746072	0.07	0.01	1.07e-07	3.25e-06
ENSG00000031081	ARHGAP31	3	119013220	119139561	-0.06	0.01	1.12e-07	3.39e-06
ENSG00000145721	LIX1	5	96427574	96478576	0.12	0.02	1.13e-07	3.42e-06
ENSG00000105227	PRX	19	40899675	40919273	-0.13	0.02	1.14e-07	3.43e-06
ENSG00000145362	ANK2	4	113739265	114304896	0.03	0.01	1.14e-07	3.43e-06
ENSG00000133315	MACROD1	11	63766030	63933578	-0.07	0.01	1.14e-07	3.43e-06
ENSG00000137033	IL33	9	6215805	6257983	0.12	0.02	1.15e-07	3.46e-06
ENSG00000113719	ERGIC1	5	172261278	172379688	-0.04	0.01	1.17e-07	3.49e-06
ENSG00000165801	ARHGEF40	14	21538429	21558399	0.06	0.01	1.17e-07	3.49e-06
ENSG00000117600	LPPR4	1	99729509	99775146	0.06	0.01	1.2e-07	3.59e-06
ENSG00000125691	RPL23	17	37004118	37010096	-0.04	0.01	1.22e-07	3.63e-06
ENSG00000091136	LAMB1	7	107564244	107643700	0.09	0.02	1.23e-07	3.64e-06
ENSG00000179632	MAF1	8	145159402	145162514	-0.03	0.01	1.25e-07	3.7e-06
ENSG00000022556	NLRP2	19	55464498	55512510	-0.26	0.05	1.27e-07	3.76e-06
ENSG00000188674	C2orf80	2	209030067	209054797	0.08	0.01	1.28e-07	3.78e-06
ENSG00000273203	AC006946.16	22	17548711	17551565	0.08	0.02	1.28e-07	3.78e-06
ENSG00000173726	TOMM20	1	235272651	235292251	0.04	0.01	1.29e-07	3.8e-06
ENSG00000103460	TOX3	16	52471917	52581714	0.08	0.01	1.36e-07	4e-06
ENSG00000107957	SH3PXD2A	10	105348285	105615301	0.05	0.01	1.38e-07	4.05e-06
ENSG00000146674	IGFBP3	7	45951949	45961473	-0.2	0.04	1.38e-07	4.05e-06
ENSG00000139645	ANKRD52	12	56631591	56652175	0.04	0.01	1.38e-07	4.05e-06
ENSG00000007171	NOS2	17	26083792	26127525	0.09	0.02	1.42e-07	4.12e-06
ENSG00000146267	FAXC	6	99719045	99797938	0.04	0.01	1.42e-07	4.12e-06
ENSG00000150394	CDH8	16	61681146	62070939	0.06	0.01	1.42e-07	4.12e-06
ENSG00000100167	SEPTIN3	22	42372276	42394225	0.05	0.01	1.42e-07	4.12e-06
ENSG00000130165	ELOF1	19	11661962	11670051	-0.03	0.01	1.45e-07	4.2e-06
ENSG00000162817	C1orf115	1	220863187	220872499	0.05	0.01	1.52e-07	4.4e-06
ENSG00000163285	GABRG1	4	46037786	46126098	-0.08	0.02	1.56e-07	4.51e-06
ENSG00000125869	LAMP5	20	9495005	9511171	0.09	0.02	1.57e-07	4.53e-06
ENSG00000111726	CMAS	12	22199108	22218608	0.04	0.01	1.58e-07	4.55e-06
ENSG00000128917	DLL4	15	41221538	41231237	-0.13	0.02	1.6e-07	4.59e-06
ENSG00000122971	ACADS	12	121163538	121177811	-0.09	0.02	1.61e-07	4.59e-06
ENSG00000129636	ITFG1	16	47188298	47498060	0.04	0.01	1.61e-07	4.59e-06
ENSG00000158985	CDC42SE2	5	130581186	130734140	0.04	0.01	1.61e-07	4.59e-06
ENSG00000120837	NFYB	12	104510855	104532067	0.04	0.01	1.61e-07	4.59e-06
ENSG00000078018	MAP2	2	210288782	210598842	0.05	0.01	1.62e-07	4.6e-06
ENSG00000204116	CHIC1	X	72783036	72906937	0.04	0.01	1.67e-07	4.73e-06
ENSG00000142173	COL6A2	21	47518011	47552763	-0.15	0.03	1.72e-07	4.86e-06
ENSG00000196072	BLOC1S2	10	102033713	102046469	0.04	0.01	1.73e-07	4.9e-06
ENSG00000155380	SLC16A1	1	113454469	113499635	-0.21	0.04	1.82e-07	5.14e-06
ENSG00000058262	SEC61A1	3	127770484	127790526	-0.04	0.01	1.87e-07	5.26e-06
ENSG00000184613	NELL2	12	44902058	45315631	0.06	0.01	1.9e-07	5.33e-06
ENSG00000047249	ATP6V1H	8	54628117	54756118	0.05	0.01	1.94e-07	5.45e-06
ENSG00000067606	PRKCZ	1	1981909	2116834	0.05	0.01	1.96e-07	5.48e-06
ENSG00000073910	FRY	13	32605437	32870794	0.04	0.01	1.99e-07	5.57e-06
ENSG00000115419	GLS	2	191745553	191830278	0.04	0.01	1.99e-07	5.57e-06
ENSG00000105698	USF2	19	35759881	35770724	-0.03	0.01	2.02e-07	5.63e-06
ENSG00000108622	ICAM2	17	62079954	62097994	-0.1	0.02	2.04e-07	5.68e-06
ENSG00000138592	USP8	15	50716577	50793280	-0.04	0.01	2.05e-07	5.68e-06
ENSG00000054793	ATP9A	20	50213053	50385173	0.04	0.01	2.09e-07	5.81e-06
ENSG00000166206	GABRB3	15	26788693	27184686	0.04	0.01	2.1e-07	5.81e-06
ENSG00000157064	NMNAT2	1	183217372	183387737	0.04	0.01	2.1e-07	5.81e-06
ENSG00000186212	SOWAHB	4	77816082	77819002	0.07	0.01	2.19e-07	6.04e-06
ENSG00000196843	ARID5A	2	97202480	97218375	-0.08	0.02	2.22e-07	6.1e-06
ENSG00000188895	MSL1	17	38278551	38293042	0.04	0.01	2.26e-07	6.22e-06
ENSG00000088367	EPB41L1	20	34679426	34820721	0.03	0.01	2.28e-07	6.24e-06
ENSG00000068024	HDAC4	2	239969864	240323348	-0.05	0.01	2.31e-07	6.34e-06
ENSG00000175182	FAM131A	3	184053714	184064063	0.04	0.01	2.37e-07	6.48e-06
ENSG00000144043	TEX261	2	71213068	71222075	-0.05	0.01	2.39e-07	6.52e-06
ENSG00000126458	RRAS	19	50138549	50143458	-0.07	0.01	2.4e-07	6.52e-06
ENSG00000198399	ITSN2	2	24425733	24583583	-0.04	0.01	2.41e-07	6.56e-06
ENSG00000101856	PGRMC1	X	118370216	118378429	0.04	0.01	2.47e-07	6.7e-06
ENSG00000139190	VAMP1	12	6571403	6580153	0.08	0.01	2.49e-07	6.74e-06
ENSG00000135686	KLHL36	16	84682131	84701292	-0.04	0.01	2.54e-07	6.86e-06
ENSG00000100439	ABHD4	14	23067146	23081265	-0.06	0.01	2.54e-07	6.86e-06
ENSG00000125733	TRIP10	19	6737936	6751537	-0.07	0.01	2.64e-07	7.11e-06
ENSG00000086065	CHMP5	9	33264940	33281977	0.04	0.01	2.66e-07	7.15e-06
ENSG00000124570	SERPINB6	6	2948393	2972090	-0.05	0.01	2.66e-07	7.16e-06
ENSG00000134287	ARF3	12	49329506	49351334	0.03	0.01	2.74e-07	7.36e-06
ENSG00000178537	SLC25A20	3	48894369	48936426	-0.06	0.01	2.76e-07	7.4e-06
ENSG00000168071	CCDC88B	11	64107695	64125006	-0.1	0.02	2.86e-07	7.64e-06
ENSG00000119125	GDA	9	74729511	74872109	0.06	0.01	2.9e-07	7.74e-06
ENSG00000147872	PLIN2	9	19108373	19149288	-0.13	0.02	2.94e-07	7.82e-06
ENSG00000166140	ZFYVE19	15	41099284	41106767	-0.04	0.01	2.94e-07	7.82e-06
ENSG00000174944	P2RY14	3	150929905	150996255	-0.1	0.02	2.96e-07	7.85e-06
ENSG00000152382	TADA1	1	166825747	166845564	0.05	0.01	2.96e-07	7.85e-06
ENSG00000157216	SSBP3	1	54691105	54879152	-0.04	0.01	3.01e-07	7.96e-06
ENSG00000105223	PLD3	19	40854363	40886346	0.04	0.01	3.1e-07	8.18e-06
ENSG00000131094	C1QL1	17	43037061	43045439	-0.08	0.02	3.14e-07	8.29e-06
ENSG00000047346	FAM214A	15	52873514	53002014	-0.05	0.01	3.21e-07	8.45e-06
ENSG00000255112	CHMP1B	18	11851395	11854448	0.04	0.01	3.36e-07	8.83e-06
ENSG00000197182	FLJ27365	22	46449749	46509808	-0.07	0.01	3.37e-07	8.85e-06
ENSG00000164600	NEUROD6	7	31377075	31380508	0.1	0.02	3.41e-07	8.92e-06
ENSG00000205517	RGL3	19	11495017	11530018	-0.09	0.02	3.41e-07	8.92e-06
ENSG00000136274	NACAD	7	45120037	45128513	0.04	0.01	3.43e-07	8.95e-06
ENSG00000147010	SH3KBP1	X	19552093	19905719	0.05	0.01	3.55e-07	9.23e-06
ENSG00000164124	TMEM144	4	159122756	159176563	0.08	0.02	3.55e-07	9.23e-06
ENSG00000251562	MALAT1	11	65265233	65273940	-0.07	0.01	3.56e-07	9.23e-06
ENSG00000176533	GNG7	19	2511217	2702707	-0.05	0.01	3.58e-07	9.28e-06
ENSG00000056972	TRAF3IP2	6	111877657	111927481	-0.06	0.01	3.62e-07	9.37e-06
ENSG00000145920	CPLX2	5	175223313	175311023	0.07	0.01	3.74e-07	9.65e-06
ENSG00000108175	ZMIZ1	10	80828792	81076276	-0.05	0.01	3.77e-07	9.72e-06
ENSG00000140451	PIF1	15	65107831	65117867	-0.09	0.02	3.77e-07	9.72e-06
ENSG00000213923	CSNK1E	22	38686697	38794527	-0.04	0.01	3.79e-07	9.74e-06
ENSG00000111907	TPD52L1	6	125440195	125585553	-0.09	0.02	3.89e-07	9.99e-06
ENSG00000198668	CALM1	14	90862846	90874605	0.03	0.01	3.96e-07	1.02e-05
ENSG00000137161	CNPY3	6	42896938	42907025	-0.04	0.01	4.1e-07	1.05e-05
ENSG00000176749	CDK5R1	17	30813637	30818274	0.04	0.01	4.16e-07	1.06e-05
ENSG00000112137	PHACTR1	6	12717893	13288645	0.05	0.01	4.18e-07	1.06e-05
ENSG00000154262	ABCA6	17	67074843	67138029	-0.11	0.02	4.19e-07	1.07e-05
ENSG00000162244	RPL29	3	52027616	52029958	-0.04	0.01	4.21e-07	1.07e-05
ENSG00000138867	GUCD1	22	24936406	24951903	-0.04	0.01	4.22e-07	1.07e-05
ENSG00000120913	PDLIM2	8	22435792	22455538	-0.07	0.01	4.27e-07	1.08e-05
ENSG00000100285	NEFH	22	29876219	29887379	0.11	0.02	4.3e-07	1.09e-05
ENSG00000089159	PXN	12	120648250	120703574	-0.06	0.01	4.31e-07	1.09e-05
ENSG00000007237	GAS7	17	9813926	10101868	0.04	0.01	4.31e-07	1.09e-05
ENSG00000152503	TRIM36	5	114460459	114516243	0.06	0.01	4.32e-07	1.09e-05
ENSG00000187601	MAGEH1	X	55478538	55479998	0.04	0.01	4.36e-07	1.1e-05
ENSG00000172809	RPL38	17	72199721	72206794	-0.05	0.01	4.39e-07	1.1e-05
ENSG00000162241	SLC25A45	11	65142663	65151172	0.06	0.01	4.42e-07	1.11e-05
ENSG00000152556	PFKM	12	48498922	48540187	0.04	0.01	4.47e-07	1.12e-05
ENSG00000249115	HAUS5	19	36103646	36116251	-0.05	0.01	4.52e-07	1.13e-05
ENSG00000068001	HYAL2	3	50355221	50360337	-0.13	0.03	4.52e-07	1.13e-05
ENSG00000164068	RNF123	3	49726932	49758962	0.05	0.01	4.59e-07	1.14e-05
ENSG00000157540	DYRK1A	21	38738092	38889753	0.03	0.01	4.62e-07	1.15e-05
ENSG00000163833	FBXO40	3	121311966	121349139	0.07	0.01	4.78e-07	1.19e-05
ENSG00000143858	SYT2	1	202559724	202679545	0.11	0.02	4.8e-07	1.19e-05
ENSG00000163536	SERPINI1	3	167453031	167543356	0.06	0.01	4.8e-07	1.19e-05
ENSG00000165678	GHITM	10	85899196	85913001	0.03	0.01	4.83e-07	1.19e-05
ENSG00000174460	ZCCHC12	X	117957753	117960931	0.09	0.02	4.96e-07	1.22e-05
ENSG00000054277	OPN3	1	241753404	241840678	0.08	0.01	5.02e-07	1.24e-05
ENSG00000187984	ANKRD19P	9	95571670	95650975	0.07	0.01	5.1e-07	1.25e-05
ENSG00000159720	ATP6V0D1	16	67471917	67515140	0.04	0.01	5.12e-07	1.26e-05
ENSG00000105640	RPL18A	19	17970685	17974962	-0.05	0.01	5.2e-07	1.27e-05
ENSG00000156475	PPP2R2B	5	145967936	146464347	0.04	0.01	5.23e-07	1.28e-05
ENSG00000101557	USP14	18	158383	214629	0.03	0.01	5.25e-07	1.28e-05
ENSG00000064042	LIMCH1	4	41361624	41702061	0.03	0.01	5.28e-07	1.29e-05
ENSG00000198612	COPS8	2	237993955	238009109	0.04	0.01	5.28e-07	1.29e-05
ENSG00000256955	RP11-417L19.2	12	132341965	132348596	-0.1	0.02	5.29e-07	1.29e-05
ENSG00000179761	PIPOX	17	27277531	27384234	0.09	0.02	5.31e-07	1.29e-05
ENSG00000196715	VKORC1L1	7	65338254	65424550	0.03	0.01	5.32e-07	1.29e-05
ENSG00000173898	SPTBN2	11	66452719	66496697	0.05	0.01	5.37e-07	1.3e-05
ENSG00000008988	RPS20	8	56979854	56987069	-0.04	0.01	5.39e-07	1.3e-05
ENSG00000106772	PRUNE2	9	79226292	79521003	0.04	0.01	5.39e-07	1.3e-05
ENSG00000196972	LINC00087	X	134229058	134232664	0.06	0.01	5.43e-07	1.31e-05
ENSG00000153310	FAM49B	8	130851839	131029375	0.04	0.01	5.48e-07	1.32e-05
ENSG00000144655	CSRNP1	3	39183346	39196053	-0.07	0.01	5.49e-07	1.32e-05
ENSG00000113262	GRM6	5	178405328	178423207	-0.06	0.01	5.53e-07	1.33e-05
ENSG00000120129	DUSP1	5	172195093	172198198	-0.15	0.03	5.56e-07	1.33e-05
ENSG00000162889	MAPKAPK2	1	206858289	206907628	-0.05	0.01	5.57e-07	1.33e-05
ENSG00000165714	LOH12CR1	12	12510013	12619840	0.06	0.01	5.57e-07	1.33e-05
ENSG00000181610	MRPS23	17	55916842	55927417	0.03	0.01	5.58e-07	1.33e-05
ENSG00000196104	SPOCK3	4	167654535	168155947	0.05	0.01	5.63e-07	1.34e-05
ENSG00000164897	TMUB1	7	150778167	150780633	-0.04	0.01	5.73e-07	1.36e-05
ENSG00000125868	DSTN	20	17550508	17590564	0.04	0.01	5.8e-07	1.37e-05
ENSG00000165973	NELL1	11	20691117	21597227	0.08	0.02	5.82e-07	1.38e-05
ENSG00000103316	CRYM	16	21250195	21314404	0.08	0.02	5.83e-07	1.38e-05
ENSG00000155659	VSIG4	X	65241580	65259967	-0.12	0.02	5.87e-07	1.39e-05
ENSG00000079308	TNS1	2	218664512	218867718	-0.08	0.02	5.9e-07	1.39e-05
ENSG00000204642	HLA-F	6	29690552	29706305	-0.09	0.02	5.9e-07	1.39e-05
ENSG00000157881	PANK4	1	2439972	2458039	0.04	0.01	5.96e-07	1.4e-05
ENSG00000186439	TRDN	6	123537483	123958238	-0.09	0.02	5.96e-07	1.4e-05
ENSG00000271601	LIX1L	NA	NA	NA	0.05	0.01	5.97e-07	1.4e-05
ENSG00000198954	KIAA1279	10	70748487	70776738	0.04	0.01	6.05e-07	1.41e-05
ENSG00000147894	C9orf72	9	27546544	27573864	0.07	0.01	6.21e-07	1.45e-05
ENSG00000108107	RPL28	19	55896713	55914612	-0.04	0.01	6.21e-07	1.45e-05
ENSG00000161791	FMNL3	12	50031724	50101948	-0.05	0.01	6.25e-07	1.46e-05
ENSG00000112378	PERP	6	138409642	138428648	-0.11	0.02	6.4e-07	1.49e-05
ENSG00000172270	BSG	19	571297	583493	-0.07	0.01	6.4e-07	1.49e-05
ENSG00000225683	AL078585.1	6	163586446	163612840	0.11	0.02	6.56e-07	1.52e-05
ENSG00000115268	RPS15	19	1438358	1440583	-0.05	0.01	6.64e-07	1.54e-05
ENSG00000132793	LPIN3	20	39969560	39989222	-0.1	0.02	6.66e-07	1.54e-05
ENSG00000138326	RPS24	10	79793518	79816570	-0.04	0.01	6.76e-07	1.56e-05
ENSG00000057757	PITHD1	1	24104895	24114722	0.03	0.01	6.76e-07	1.56e-05
ENSG00000106537	TSPAN13	7	16793160	16824161	0.05	0.01	6.82e-07	1.57e-05
ENSG00000182220	ATP6AP2	X	40440146	40465889	0.03	0.01	6.87e-07	1.58e-05
ENSG00000083845	RPS5	19	58897767	58906173	-0.05	0.01	6.88e-07	1.58e-05
ENSG00000185418	TARSL2	15	102193801	102264807	0.04	0.01	6.91e-07	1.58e-05
ENSG00000185022	MAFF	22	38597889	38612518	-0.12	0.02	6.97e-07	1.59e-05
ENSG00000149557	FEZ1	11	125315646	125366213	0.04	0.01	7.02e-07	1.61e-05
ENSG00000075234	TTC38	22	46663858	46689905	-0.06	0.01	7.06e-07	1.61e-05
ENSG00000007516	BAIAP3	16	1383602	1399439	0.14	0.03	7.14e-07	1.63e-05
ENSG00000176490	DIRAS1	19	2714565	2721416	0.05	0.01	7.17e-07	1.63e-05
ENSG00000089157	RPLP0	12	120634489	120639038	-0.04	0.01	7.19e-07	1.63e-05
ENSG00000130313	PGLS	19	17622438	17632097	-0.04	0.01	7.25e-07	1.64e-05
ENSG00000189337	KAZN	1	14925200	15444539	0.05	0.01	7.25e-07	1.64e-05
ENSG00000067445	TRO	X	54946895	54957864	0.05	0.01	7.29e-07	1.65e-05
ENSG00000136143	SUCLA2	13	48510622	48612125	0.05	0.01	7.3e-07	1.65e-05
ENSG00000108479	GALK1	17	73747675	73761792	-0.06	0.01	7.3e-07	1.65e-05
ENSG00000256193	LINC00507	12	128399917	128436097	0.11	0.02	7.46e-07	1.68e-05
ENSG00000141447	OSBPL1A	18	21742008	21977844	0.04	0.01	7.54e-07	1.7e-05
ENSG00000253159	PCDHGA12	5	140810185	140892546	-0.13	0.03	7.61e-07	1.71e-05
ENSG00000115365	LANCL1	2	211295973	211342376	0.05	0.01	7.63e-07	1.71e-05
ENSG00000198478	SH3BGRL2	6	80341000	80413372	0.05	0.01	7.66e-07	1.71e-05
ENSG00000088888	MAVS	20	3827487	3849280	-0.04	0.01	7.72e-07	1.73e-05
ENSG00000078804	TP53INP2	20	33292094	33301243	0.1	0.02	7.87e-07	1.76e-05
ENSG00000038358	EDC4	16	67906926	67918406	0.04	0.01	7.92e-07	1.77e-05
ENSG00000275342	PRAG1	NA	NA	NA	0.08	0.02	7.99e-07	1.78e-05
ENSG00000155959	VBP1	X	154425284	154468098	0.03	0.01	7.99e-07	1.78e-05
ENSG00000160218	TRAPPC10	21	45432200	45526433	0.06	0.01	8.07e-07	1.79e-05
ENSG00000104723	TUSC3	8	15274724	15624158	0.05	0.01	8.23e-07	1.82e-05
ENSG00000173960	UBXN2A	2	24150155	24227779	-0.04	0.01	8.3e-07	1.84e-05
ENSG00000186994	KANK3	19	8387468	8408146	-0.07	0.01	8.32e-07	1.84e-05
ENSG00000179841	AKAP5	14	64932217	64941221	0.06	0.01	8.47e-07	1.87e-05
ENSG00000053108	FSTL4	5	132532147	132948255	0.08	0.02	8.48e-07	1.87e-05
ENSG00000129194	SOX15	17	7491496	7493488	-0.06	0.01	8.5e-07	1.87e-05
ENSG00000134108	ARL8B	3	5163905	5222596	0.03	0.01	8.57e-07	1.88e-05
ENSG00000116514	RNF19B	1	33402046	33430286	0.06	0.01	8.59e-07	1.89e-05
ENSG00000132026	RTBDN	19	12936292	12946242	0.06	0.01	8.69e-07	1.91e-05
ENSG00000110427	KIAA1549L	11	33563618	33695648	0.04	0.01	8.84e-07	1.93e-05
ENSG00000110719	TCIRG1	11	67806483	67818362	-0.07	0.01	8.97e-07	1.96e-05
ENSG00000187800	PEAR1	1	156863490	156886226	-0.08	0.02	8.98e-07	1.96e-05
ENSG00000144136	SLC20A1	2	113403434	113421404	0.04	0.01	9.01e-07	1.96e-05
ENSG00000204396	VWA7	6	31733367	31745108	0.07	0.01	9.2e-07	2e-05
ENSG00000073756	PTGS2	1	186640923	186649559	0.12	0.03	9.22e-07	2e-05
ENSG00000143384	MCL1	1	150547032	150552066	-0.06	0.01	9.38e-07	2.04e-05
ENSG00000169083	AR	X	66764465	66950461	-0.09	0.02	9.55e-07	2.07e-05
ENSG00000105778	AVL9	7	32535038	33078516	0.03	0.01	9.62e-07	2.08e-05
ENSG00000184863	RBM33	7	155437145	155574179	0.04	0.01	9.62e-07	2.08e-05
ENSG00000123416	TUBA1B	12	49521565	49525180	0.1	0.02	9.84e-07	2.12e-05
ENSG00000177570	SAMD12	8	119201698	119634234	0.05	0.01	9.88e-07	2.13e-05
ENSG00000167699	GLOD4	17	660337	685581	0.04	0.01	9.95e-07	2.14e-05
ENSG00000132694	ARHGEF11	1	156904632	157015162	0.03	0.01	1e-06	2.16e-05
ENSG00000160049	DFFA	1	10516579	10532583	-0.04	0.01	1.04e-06	2.22e-05
ENSG00000101474	APMAP	20	24943561	24973615	0.04	0.01	1.04e-06	2.22e-05
ENSG00000173486	FKBP2	11	64008475	64011604	-0.03	0.01	1.05e-06	2.26e-05
ENSG00000264515	CTC-525D6.1	19	29777918	30016659	0.08	0.02	1.06e-06	2.27e-05
ENSG00000116017	ARID3A	19	925781	975939	-0.05	0.01	1.07e-06	2.28e-05
ENSG00000001617	SEMA3F	3	50192478	50226508	-0.13	0.03	1.07e-06	2.28e-05
ENSG00000105677	TMEM147	19	36036497	36038428	-0.04	0.01	1.09e-06	2.31e-05
ENSG00000118733	OLFM3	1	102268130	102462586	0.06	0.01	1.13e-06	2.4e-05
ENSG00000111412	C12orf49	12	117153593	117175875	0.05	0.01	1.13e-06	2.4e-05
ENSG00000104897	SF3A2	19	2236520	2248678	-0.04	0.01	1.14e-06	2.41e-05
ENSG00000131238	PPT1	1	40538379	40563375	0.04	0.01	1.14e-06	2.41e-05
ENSG00000103591	AAGAB	15	67493371	67547533	0.04	0.01	1.14e-06	2.42e-05
ENSG00000108604	SMARCD2	17	61909444	61920425	-0.05	0.01	1.17e-06	2.47e-05
ENSG00000172500	FIBP	11	65651212	65656010	0.03	0.01	1.19e-06	2.52e-05
ENSG00000169021	UQCRFS1	19	29698173	29704448	0.04	0.01	1.2e-06	2.52e-05
ENSG00000138101	DTNB	2	25600067	25896503	0.04	0.01	1.21e-06	2.54e-05
ENSG00000111452	GPR133	12	131438452	131626014	-0.12	0.02	1.21e-06	2.54e-05
ENSG00000178531	CTXN1	19	7989372	7991051	0.06	0.01	1.21e-06	2.55e-05
ENSG00000172380	GNG12	1	68167149	68299150	0.05	0.01	1.23e-06	2.57e-05
ENSG00000154553	PDLIM3	4	186422851	186456766	0.07	0.01	1.24e-06	2.59e-05
ENSG00000144290	SLC4A10	2	162280843	162841792	0.05	0.01	1.24e-06	2.6e-05
ENSG00000112312	GMNN	6	24775159	24786327	-0.08	0.02	1.24e-06	2.6e-05
ENSG00000166946	CCNDBP1	15	43477316	43487396	0.04	0.01	1.25e-06	2.6e-05
ENSG00000119004	CYP20A1	2	204103663	204163009	-0.04	0.01	1.26e-06	2.62e-05
ENSG00000152034	MCHR2	6	100367786	100442123	0.09	0.02	1.3e-06	2.69e-05
ENSG00000252757	RN7SKP96	4	87257471	87257767	-0.07	0.01	1.3e-06	2.69e-05
ENSG00000117395	EBNA1BP2	1	43629846	43736607	0.04	0.01	1.3e-06	2.69e-05
ENSG00000188021	UBQLN2	X	56590026	56593443	0.04	0.01	1.32e-06	2.73e-05
ENSG00000087095	NLK	17	26368763	26523407	0.04	0.01	1.33e-06	2.74e-05
ENSG00000165632	TAF3	10	7860467	8058590	-0.04	0.01	1.33e-06	2.74e-05
ENSG00000184277	TM2D3	15	102161847	102192594	0.05	0.01	1.34e-06	2.75e-05
ENSG00000175497	DPP10	2	115199876	116603328	0.04	0.01	1.34e-06	2.76e-05
ENSG00000147852	VLDLR	9	2621834	2660053	0.06	0.01	1.34e-06	2.76e-05
ENSG00000042062	FAM65C	20	49202645	49308065	-0.09	0.02	1.34e-06	2.76e-05
ENSG00000172508	CARNS1	11	67182439	67193078	0.08	0.02	1.36e-06	2.79e-05
ENSG00000115325	DOK1	2	74776153	74784681	-0.05	0.01	1.38e-06	2.82e-05
ENSG00000002587	HS3ST1	4	11394774	11431389	-0.07	0.01	1.38e-06	2.82e-05
ENSG00000153885	KCTD15	19	34286838	34306668	0.06	0.01	1.39e-06	2.84e-05
ENSG00000168824	NSG1	4	4349867	4420785	0.07	0.01	1.42e-06	2.89e-05
ENSG00000105552	BCAT2	19	49298319	49314286	-0.05	0.01	1.44e-06	2.94e-05
ENSG00000182208	MOB2	11	1490687	1522477	-0.03	0.01	1.45e-06	2.96e-05
ENSG00000142627	EPHA2	1	16450832	16482582	-0.1	0.02	1.46e-06	2.97e-05
ENSG00000213445	SIPA1	11	65405568	65418401	-0.05	0.01	1.47e-06	2.97e-05
ENSG00000164161	HHIP	4	145567173	145666423	0.06	0.01	1.48e-06	2.99e-05
ENSG00000164620	RELL2	5	141016517	141020644	0.07	0.01	1.5e-06	3.04e-05
ENSG00000108551	RASD1	17	17397751	17399709	-0.09	0.02	1.55e-06	3.12e-05
ENSG00000153558	FBXL2	3	33318517	33445154	0.04	0.01	1.55e-06	3.13e-05
ENSG00000100842	EFS	14	23825611	23834961	0.06	0.01	1.55e-06	3.13e-05
ENSG00000141905	NFIC	19	3359561	3469215	-0.04	0.01	1.56e-06	3.13e-05
ENSG00000196305	IARS	9	94972489	95056038	0.05	0.01	1.56e-06	3.13e-05
ENSG00000135912	TTLL4	2	219575568	219620139	0.05	0.01	1.56e-06	3.14e-05
ENSG00000065978	YBX1	1	43148098	43168020	-0.04	0.01	1.57e-06	3.15e-05
ENSG00000120438	TCP1	6	160199530	160210781	0.05	0.01	1.59e-06	3.18e-05
ENSG00000160447	PKN3	9	131464802	131483197	-0.07	0.02	1.62e-06	3.25e-05
ENSG00000092529	CAPN3	15	42640301	42704516	0.08	0.02	1.65e-06	3.3e-05
ENSG00000084731	KIF3C	2	26149471	26205618	0.03	0.01	1.66e-06	3.3e-05
ENSG00000074590	NUAK1	12	106457118	106533811	0.04	0.01	1.68e-06	3.35e-05
ENSG00000100316	RPL3	22	39708887	39716394	-0.04	0.01	1.69e-06	3.37e-05
ENSG00000141449	GREB1L	18	18822203	19105378	0.08	0.02	1.71e-06	3.39e-05
ENSG00000164292	RHOBTB3	5	95049226	95160087	-0.06	0.01	1.74e-06	3.46e-05
ENSG00000165156	ZHX1	8	124260696	124287781	-0.03	0.01	1.75e-06	3.47e-05
ENSG00000186377	CYP4X1	1	47427036	47516423	0.05	0.01	1.75e-06	3.47e-05
ENSG00000111249	CUX2	12	111471828	111788358	0.07	0.01	1.76e-06	3.48e-05
ENSG00000053438	NNAT	20	36149617	36152092	0.09	0.02	1.77e-06	3.49e-05
ENSG00000118507	AKAP7	6	131456806	131604675	-0.05	0.01	1.77e-06	3.5e-05
ENSG00000120896	SORBS3	8	22402499	22433301	-0.05	0.01	1.78e-06	3.51e-05
ENSG00000164237	CMBL	5	10275987	10308138	-0.04	0.01	1.78e-06	3.51e-05
ENSG00000092051	JPH4	14	24037244	24048009	0.04	0.01	1.81e-06	3.56e-05
ENSG00000105137	SYDE1	19	15218214	15225799	-0.06	0.01	1.82e-06	3.57e-05
ENSG00000070729	CNGB1	16	57917503	58005020	0.12	0.03	1.82e-06	3.57e-05
ENSG00000167005	NUDT21	16	56463045	56486111	0.03	0.01	1.82e-06	3.57e-05
ENSG00000120256	LRP11	6	150139934	150186199	0.03	0.01	1.86e-06	3.63e-05
ENSG00000169239	CA5B	X	15706953	15805747	-0.06	0.01	1.87e-06	3.65e-05
ENSG00000088538	DOCK3	3	50712672	51421629	0.03	0.01	1.88e-06	3.66e-05
ENSG00000181191	PJA1	X	68380694	68385636	0.04	0.01	1.9e-06	3.7e-05
ENSG00000104915	STX10	19	13254872	13261197	-0.03	0.01	1.93e-06	3.76e-05
ENSG00000185420	SMYD3	1	245912642	246670614	0.04	0.01	1.94e-06	3.78e-05
ENSG00000198728	LDB1	10	103867317	103880210	0.04	0.01	1.95e-06	3.79e-05
ENSG00000004660	CAMKK1	17	3763609	3798185	0.05	0.01	1.96e-06	3.79e-05
ENSG00000180720	CHRM4	11	46406640	46408107	0.07	0.01	1.97e-06	3.81e-05
ENSG00000196141	SPATS2L	2	201170604	201346986	0.04	0.01	2.01e-06	3.88e-05
ENSG00000168209	DDIT4	10	74033678	74035794	-0.13	0.03	2.01e-06	3.89e-05
ENSG00000108091	CCDC6	10	61548521	61666414	0.04	0.01	2.02e-06	3.89e-05
ENSG00000114383	TUSC2	3	50357458	50365682	0.03	0.01	2.04e-06	3.93e-05
ENSG00000059691	PET112	4	152591656	152682175	0.05	0.01	2.09e-06	4.03e-05
ENSG00000100325	ASCC2	22	30184597	30234271	-0.04	0.01	2.15e-06	4.13e-05
ENSG00000178074	C2orf69	2	200775979	200820658	0.04	0.01	2.16e-06	4.15e-05
ENSG00000204052	LRRC73	6	43474707	43478424	0.06	0.01	2.17e-06	4.15e-05
ENSG00000175764	TTLL11	9	124584207	124855885	0.06	0.01	2.17e-06	4.16e-05
ENSG00000178878	APOLD1	12	12878851	12982909	-0.17	0.04	2.18e-06	4.16e-05
ENSG00000166924	NYAP1	7	100081550	100092422	0.04	0.01	2.18e-06	4.16e-05
ENSG00000110888	CAPRIN2	12	30862486	30907885	0.05	0.01	2.22e-06	4.23e-05
ENSG00000084710	EFR3B	2	25264999	25378243	0.04	0.01	2.23e-06	4.24e-05
ENSG00000109436	TBC1D9	4	141541919	141677274	0.04	0.01	2.25e-06	4.28e-05
ENSG00000173548	SNX33	15	75940247	75954642	-0.05	0.01	2.29e-06	4.34e-05
ENSG00000064961	HMG20B	19	3572775	3579086	-0.04	0.01	2.29e-06	4.34e-05
ENSG00000076351	SLC46A1	17	26721661	26734215	-0.05	0.01	2.32e-06	4.39e-05
ENSG00000055070	SZRD1	1	16679070	16724640	-0.03	0.01	2.39e-06	4.52e-05
ENSG00000196876	SCN8A	12	51984050	52206648	0.04	0.01	2.45e-06	4.63e-05
ENSG00000135018	UBQLN1	9	86274878	86323118	0.03	0.01	2.46e-06	4.65e-05
ENSG00000198624	CCDC69	5	150560613	150603706	-0.06	0.01	2.47e-06	4.65e-05
ENSG00000187189	TSPYL4	6	116571151	116575261	0.04	0.01	2.47e-06	4.65e-05
ENSG00000166825	ANPEP	15	90328120	90358633	-0.1	0.02	2.47e-06	4.65e-05
ENSG00000112276	BVES	6	105544697	105585049	-0.06	0.01	2.5e-06	4.7e-05
ENSG00000270170	NCBP2-AS2	3	196669494	196670411	0.04	0.01	2.51e-06	4.71e-05
ENSG00000072041	SLC6A15	12	85253492	85307394	0.05	0.01	2.54e-06	4.76e-05
ENSG00000105438	KDELR1	19	48885827	48894810	-0.03	0.01	2.55e-06	4.77e-05
ENSG00000050748	MAPK9	5	179660143	179719099	0.03	0.01	2.56e-06	4.79e-05
ENSG00000257093	KIAA1147	7	141356528	141401953	0.05	0.01	2.58e-06	4.82e-05
ENSG00000135926	TMBIM1	2	219138915	219157309	-0.07	0.01	2.6e-06	4.85e-05
ENSG00000121671	CRY2	11	45868669	45904798	0.04	0.01	2.61e-06	4.87e-05
ENSG00000139112	GABARAPL1	12	10365057	10375727	0.04	0.01	2.62e-06	4.87e-05
ENSG00000144713	RPL32	3	12875984	12883087	-0.04	0.01	2.63e-06	4.89e-05
ENSG00000129538	RNASE1	14	21269387	21271437	0.06	0.01	2.65e-06	4.93e-05
ENSG00000083097	DOPEY1	6	83777385	83881069	0.04	0.01	2.67e-06	4.96e-05
ENSG00000007174	DNAH9	17	11501748	11873065	0.06	0.01	2.71e-06	5.01e-05
ENSG00000005007	UPF1	19	18942747	18979045	-0.03	0.01	2.71e-06	5.02e-05
ENSG00000157927	RADIL	7	4836686	4923350	-0.09	0.02	2.73e-06	5.05e-05
ENSG00000075945	KIFAP3	1	169890467	170054349	0.03	0.01	2.75e-06	5.08e-05
ENSG00000108947	EFNB3	17	7608520	7614696	0.06	0.01	2.81e-06	5.18e-05
ENSG00000123349	PFDN5	12	53689075	53693234	-0.03	0.01	2.82e-06	5.2e-05
ENSG00000196873	CBWD3	9	70856397	70914929	0.08	0.02	2.83e-06	5.2e-05
ENSG00000280776	LINC01202	NA	NA	NA	0.07	0.02	2.86e-06	5.26e-05
ENSG00000128284	APOL3	22	36536372	36562225	-0.09	0.02	2.91e-06	5.34e-05
ENSG00000069956	MAPK6	15	52244303	52358462	0.04	0.01	2.94e-06	5.38e-05
ENSG00000234913	XXbac-B476C20.13	22	18487036	18490074	-0.07	0.01	2.97e-06	5.43e-05
ENSG00000148450	MSRB2	10	23384435	23410942	-0.04	0.01	2.98e-06	5.46e-05
ENSG00000065609	SNAP91	6	84262599	84419410	0.04	0.01	3.01e-06	5.5e-05
ENSG00000200170	Y_RNA	10	73980510	73980610	-0.06	0.01	3.03e-06	5.51e-05
ENSG00000049130	KITLG	12	88886570	88974628	0.07	0.01	3.03e-06	5.51e-05
ENSG00000106682	EIF4H	7	73588575	73611431	0.03	0.01	3.07e-06	5.59e-05
ENSG00000144834	TAGLN3	3	111717511	111732734	0.05	0.01	3.08e-06	5.6e-05
ENSG00000153130	SCOC	4	141178440	141306880	0.05	0.01	3.12e-06	5.66e-05
ENSG00000113732	ATP6V0E1	5	172410760	172462448	-0.04	0.01	3.12e-06	5.67e-05
ENSG00000007923	DNAJC11	1	6694228	6761984	0.04	0.01	3.13e-06	5.67e-05
ENSG00000005486	RHBDD2	7	75471920	75518244	0.03	0.01	3.13e-06	5.67e-05
ENSG00000117394	SLC2A1	1	43391052	43424530	-0.1	0.02	3.14e-06	5.67e-05
ENSG00000131508	UBE2D2	5	138906016	139008018	0.03	0.01	3.14e-06	5.67e-05
ENSG00000130477	UNC13A	19	17712137	17799401	0.04	0.01	3.15e-06	5.67e-05
ENSG00000105281	SLC1A5	19	47278140	47291851	-0.08	0.02	3.15e-06	5.67e-05
ENSG00000168297	PXK	3	58318607	58411748	0.05	0.01	3.28e-06	5.9e-05
ENSG00000275074	NUDT18	NA	NA	NA	0.07	0.01	3.3e-06	5.94e-05
ENSG00000137818	RPLP1	15	69745123	69748255	-0.05	0.01	3.31e-06	5.95e-05
ENSG00000081154	PCNP	3	101292939	101313281	0.03	0.01	3.33e-06	5.97e-05
ENSG00000162639	HENMT1	1	109190912	109204148	0.05	0.01	3.35e-06	5.99e-05
ENSG00000110955	ATP5B	12	57031959	57039798	0.03	0.01	3.35e-06	5.99e-05
ENSG00000146083	RNF44	5	175953698	175965026	0.03	0.01	3.43e-06	6.14e-05
ENSG00000185985	SLITRK2	X	144899350	144907360	0.05	0.01	3.44e-06	6.14e-05
ENSG00000112186	CAP2	6	17393447	17558023	0.05	0.01	3.47e-06	6.18e-05
ENSG00000074416	MGLL	3	127407909	127542051	-0.06	0.01	3.49e-06	6.22e-05
ENSG00000184731	FAM110C	2	38814	46870	0.08	0.02	3.53e-06	6.27e-05
ENSG00000109685	WHSC1	4	1873151	1983934	0.02	0.01	3.53e-06	6.28e-05
ENSG00000166441	RPL27A	11	8703958	8736306	-0.04	0.01	3.56e-06	6.32e-05
ENSG00000131370	SH3BP5	3	15296360	15382875	0.08	0.02	3.58e-06	6.35e-05
ENSG00000068308	OTUD5	X	48779305	48815648	0.03	0.01	3.6e-06	6.37e-05
ENSG00000169744	LDB2	4	16503164	16900432	0.04	0.01	3.61e-06	6.38e-05
ENSG00000177119	ANO6	12	45609770	45834187	-0.05	0.01	3.61e-06	6.38e-05
ENSG00000168887	C2orf68	2	85833777	85839189	-0.04	0.01	3.62e-06	6.38e-05
ENSG00000118046	STK11	19	1189406	1228428	-0.03	0.01	3.65e-06	6.44e-05
ENSG00000178467	P4HTM	3	49027319	49044587	0.03	0.01	3.76e-06	6.61e-05
ENSG00000105373	GLTSCR2	19	48248779	48260315	-0.05	0.01	3.77e-06	6.62e-05
ENSG00000178498	DTX3	12	57998405	58003587	-0.02	0.01	3.77e-06	6.62e-05
ENSG00000146007	ZMAT2	5	140078265	140086248	0.04	0.01	3.86e-06	6.77e-05
ENSG00000167851	CD300A	17	72462555	72480933	-0.08	0.02	3.88e-06	6.8e-05
ENSG00000129625	REEP5	5	112212084	112258236	0.03	0.01	3.89e-06	6.81e-05
ENSG00000010404	IDS	X	148558521	148615470	0.04	0.01	3.93e-06	6.86e-05
ENSG00000163618	CADPS	3	62384022	62861054	0.05	0.01	3.93e-06	6.86e-05
ENSG00000102900	NUP93	16	56764017	56878797	0.04	0.01	3.97e-06	6.92e-05
ENSG00000065357	DGKA	12	56321103	56347811	0.04	0.01	3.97e-06	6.92e-05
ENSG00000018189	RUFY3	4	71569921	71673032	0.03	0.01	3.98e-06	6.92e-05
ENSG00000171295	ZNF440	19	11925099	11946016	-0.04	0.01	3.98e-06	6.92e-05
ENSG00000113966	ARL6	3	97483365	97519953	0.05	0.01	4e-06	6.94e-05
ENSG00000022267	FHL1	X	135229559	135293518	0.04	0.01	4e-06	6.94e-05
ENSG00000104093	DMXL2	15	51739908	51915030	0.04	0.01	4.03e-06	6.98e-05
ENSG00000099365	STX1B	16	31000577	31021949	0.04	0.01	4.14e-06	7.17e-05
ENSG00000104388	RAB2A	8	61429416	61536186	0.02	0.01	4.2e-06	7.25e-05
ENSG00000084652	TXLNA	1	32645287	32663886	-0.03	0.01	4.2e-06	7.25e-05
ENSG00000221869	CEBPD	8	48649471	48651648	-0.1	0.02	4.2e-06	7.25e-05
ENSG00000134265	NAPG	18	10525902	10552758	0.04	0.01	4.21e-06	7.27e-05
ENSG00000127481	UBR4	1	19401000	19536770	0.03	0.01	4.31e-06	7.42e-05
ENSG00000173926	MARCHF3	5	126203406	126366500	-0.07	0.02	4.34e-06	7.46e-05
ENSG00000164638	SLC29A4	7	5314000	5346501	-0.1	0.02	4.36e-06	7.48e-05
ENSG00000277702	AC239859.5	NA	NA	NA	0.09	0.02	4.41e-06	7.56e-05
ENSG00000280660	AL157396.1	NA	NA	NA	-0.06	0.01	4.49e-06	7.69e-05
ENSG00000204371	EHMT2	6	31847536	31865464	0.03	0.01	4.49e-06	7.69e-05
ENSG00000131043	AAR2	20	34824381	34858840	-0.04	0.01	4.53e-06	7.75e-05
ENSG00000244040	IL12A-AS1	3	159631189	159943086	0.07	0.01	4.54e-06	7.75e-05
ENSG00000144357	UBR3	2	170683968	170940641	0.03	0.01	4.57e-06	7.8e-05
ENSG00000105220	GPI	19	34850385	34893061	0.03	0.01	4.61e-06	7.85e-05
ENSG00000076554	TPD52	8	80870571	81143467	0.04	0.01	4.62e-06	7.87e-05
ENSG00000132872	SYT4	18	40847843	40857615	0.06	0.01	4.65e-06	7.91e-05
ENSG00000139220	PPFIA2	12	81652045	82153332	0.05	0.01	4.68e-06	7.95e-05
ENSG00000130822	PNCK	X	152935185	152954465	0.05	0.01	4.7e-06	7.98e-05
ENSG00000112655	PTK7	6	43044006	43129457	-0.07	0.02	4.75e-06	8.05e-05
ENSG00000135046	ANXA1	9	75766673	75785309	-0.1	0.02	4.76e-06	8.06e-05
ENSG00000102225	CDK16	X	47077259	47089396	-0.03	0.01	4.77e-06	8.07e-05
ENSG00000176890	TYMS	18	657604	673578	0.07	0.01	4.79e-06	8.1e-05
ENSG00000123091	RNF11	1	51701943	51739127	0.03	0.01	4.85e-06	8.18e-05
ENSG00000128268	MGAT3	22	39853349	39888199	0.04	0.01	4.86e-06	8.19e-05
ENSG00000088854	C20orf194	20	3229951	3388272	0.03	0.01	4.91e-06	8.26e-05
ENSG00000137185	ZSCAN9	6	28192664	28201260	-0.05	0.01	4.91e-06	8.26e-05
ENSG00000139718	SETD1B	12	122242086	122270562	-0.03	0.01	5.02e-06	8.43e-05
ENSG00000177599	ZNF491	19	11908482	11920437	-0.06	0.01	5.04e-06	8.45e-05
ENSG00000221823	PPP3R1	2	68405989	68483369	0.04	0.01	5.04e-06	8.45e-05
ENSG00000120903	CHRNA2	8	27317279	27337400	-0.11	0.02	5.06e-06	8.48e-05
ENSG00000214193	SH3D21	1	36771988	36790484	0.07	0.01	5.08e-06	8.51e-05
ENSG00000004766	CCDC132	7	92861653	92988338	0.04	0.01	5.1e-06	8.52e-05
ENSG00000135837	CEP350	1	179923873	180084015	-0.04	0.01	5.18e-06	8.65e-05
ENSG00000273604	EPOP	NA	NA	NA	0.07	0.02	5.19e-06	8.65e-05
ENSG00000133872	TMEM66	8	29920528	29940723	0.03	0.01	5.23e-06	8.71e-05
ENSG00000274180	NATD1	NA	NA	NA	-0.05	0.01	5.33e-06	8.87e-05
ENSG00000151366	NDUFC2	11	77779350	77791265	0.03	0.01	5.34e-06	8.87e-05
ENSG00000100030	MAPK1	22	22108789	22221970	0.03	0.01	5.41e-06	8.99e-05
ENSG00000184307	ZDHHC23	3	113666748	113684248	0.06	0.01	5.42e-06	8.99e-05
ENSG00000165810	BTNL9	5	180467225	180488523	-0.14	0.03	5.43e-06	9.01e-05
ENSG00000167220	HDHD2	18	44633774	44676891	0.04	0.01	5.46e-06	9.04e-05
ENSG00000185753	CXorf38	X	40488285	40506819	-0.04	0.01	5.59e-06	9.25e-05
ENSG00000144746	ARL6IP5	3	69134095	69155217	0.04	0.01	5.66e-06	9.36e-05
ENSG00000165868	HSPA12A	10	118430703	118502085	0.04	0.01	5.82e-06	9.6e-05
ENSG00000112787	FBRSL1	12	133066137	133161774	-0.03	0.01	5.85e-06	9.64e-05
ENSG00000188878	FBF1	17	73905655	73937221	-0.05	0.01	5.86e-06	9.66e-05
ENSG00000019505	SYT13	11	45261852	45307870	0.05	0.01	5.88e-06	9.68e-05
ENSG00000171224	C10orf35	10	71390007	71393352	0.05	0.01	5.89e-06	9.68e-05
ENSG00000166473	PKD1L2	16	81134480	81253975	0.13	0.03	5.9e-06	9.69e-05
ENSG00000198586	TLK1	2	171847333	172087824	0.03	0.01	5.93e-06	9.72e-05
ENSG00000180353	HCLS1	3	121350246	121379774	-0.08	0.02	5.95e-06	9.75e-05
ENSG00000136068	FLNB	3	57994127	58157982	-0.05	0.01	6.04e-06	9.88e-05
ENSG00000163527	STT3B	3	31574130	31679112	0.03	0.01	6.05e-06	9.89e-05
ENSG00000067191	CACNB1	17	37329709	37353956	0.04	0.01	6.08e-06	9.93e-05
ENSG00000158186	MRAS	3	138066539	138124375	-0.07	0.02	6.13e-06	0.000100008
ENSG00000124762	CDKN1A	6	36644305	36655116	-0.12	0.03	6.27e-06	0.000102144
ENSG00000011677	GABRA3	X	151334706	151619830	0.05	0.01	6.3e-06	0.000102505
ENSG00000167658	EEF2	19	3976054	3985467	-0.04	0.01	6.31e-06	0.000102607
ENSG00000131097	HIGD1B	17	42923721	42927848	-0.08	0.02	6.32e-06	0.000102719
ENSG00000060656	PTPRU	1	29563028	29653325	-0.06	0.01	6.34e-06	0.000102915
ENSG00000147604	RPL7	8	74202506	74208024	-0.04	0.01	6.35e-06	0.000103036
ENSG00000128487	SPECC1	17	19912657	20222339	0.03	0.01	6.42e-06	0.000104065
ENSG00000127083	OMD	9	95176527	95186743	-0.14	0.03	6.61e-06	0.000106994
ENSG00000157514	TSC22D3	X	106956451	107020572	-0.06	0.01	6.62e-06	0.000106994
ENSG00000135519	KCNH3	12	49932940	49952091	0.04	0.01	6.63e-06	0.000107013
ENSG00000138071	ACTR2	2	65454887	65498387	0.03	0.01	6.66e-06	0.000107355
ENSG00000204130	RUFY2	10	70100864	70167051	0.03	0.01	6.68e-06	0.000107577
ENSG00000170381	SEMA3E	7	82993222	83278326	-0.11	0.02	6.76e-06	0.000108848
ENSG00000177098	SCN4B	11	118004092	118023603	0.06	0.01	6.78e-06	0.000109013
ENSG00000155093	PTPRN2	7	157331750	158380480	0.05	0.01	6.8e-06	0.000109111
ENSG00000197694	SPTAN1	9	131314866	131395941	0.03	0.01	6.8e-06	0.000109111
ENSG00000145715	RASA1	5	86563705	86687748	0.04	0.01	6.81e-06	0.000109191
ENSG00000185436	IFNLR1	1	24480647	24514449	-0.07	0.02	6.83e-06	0.000109406
ENSG00000186318	BACE1	11	117156402	117186975	0.03	0.01	6.87e-06	0.000109839
ENSG00000185818	NAT8L	4	2061239	2070816	0.04	0.01	6.91e-06	0.000110366
ENSG00000198815	FOXJ3	1	42642210	42801548	0.03	0.01	6.91e-06	0.000110366
ENSG00000221914	PPP2R2A	8	26149007	26230196	0.03	0.01	6.94e-06	0.000110759
ENSG00000188070	C11orf95	11	63527364	63536113	0.05	0.01	7.01e-06	0.000111706
ENSG00000180777	ANKRD30B	18	14728271	14852737	0.1	0.02	7.04e-06	0.000112105
ENSG00000164209	SLC25A46	5	110073837	110100857	0.03	0.01	7.08e-06	0.000112459
ENSG00000141505	ASGR1	17	7076750	7082883	-0.05	0.01	7.09e-06	0.000112459
ENSG00000009335	UBE3C	7	156931607	157062066	0.03	0.01	7.09e-06	0.000112459
ENSG00000104164	BLOC1S6	15	45879321	45908197	0.03	0.01	7.1e-06	0.000112459
ENSG00000148498	PARD3	10	34398488	35104253	-0.05	0.01	7.1e-06	0.000112459
ENSG00000106524	ANKMY2	7	16639401	16685442	0.05	0.01	7.11e-06	0.000112508
ENSG00000104812	GYS1	19	49471382	49496567	-0.05	0.01	7.16e-06	0.000113017
ENSG00000182902	SLC25A18	22	18043139	18073760	-0.06	0.01	7.16e-06	0.000113017
ENSG00000154359	LONRF1	8	12579403	12613582	0.05	0.01	7.22e-06	0.00011378
ENSG00000102181	CD99L2	X	149934810	150067289	0.04	0.01	7.22e-06	0.00011378
ENSG00000067955	CBFB	16	67063019	67134961	-0.04	0.01	7.28e-06	0.000114556
ENSG00000171476	HOPX	4	57514155	57548065	0.06	0.01	7.29e-06	0.000114556
ENSG00000226499	RP5-882O7.1	1	45309593	45309754	-0.06	0.01	7.31e-06	0.000114797
ENSG00000067177	PHKA1	X	71798664	71934167	-0.06	0.01	7.33e-06	0.000115098
ENSG00000167281	RBFOX3	17	77085427	77613550	-0.04	0.01	7.52e-06	0.000117816
ENSG00000172889	EGFL7	9	139553308	139567130	-0.06	0.01	7.52e-06	0.000117816
ENSG00000151491	EPS8	12	15773092	16035263	-0.05	0.01	7.56e-06	0.000118346
ENSG00000138172	CALHM2	10	105206543	105212660	-0.06	0.01	7.58e-06	0.000118463
ENSG00000172828	CES3	16	66995140	67009051	-0.06	0.01	7.6e-06	0.000118707
ENSG00000160188	RSPH1	21	43892596	43916464	0.05	0.01	7.85e-06	0.000122403
ENSG00000134779	TPGS2	18	34359987	34409158	0.04	0.01	7.88e-06	0.000122749
ENSG00000128311	TST	22	37406900	37415681	-0.07	0.02	7.95e-06	0.000123582
ENSG00000168884	TNIP2	4	2743375	2758103	-0.05	0.01	7.95e-06	0.000123582
ENSG00000197712	FAM114A1	4	38869298	38947360	-0.06	0.01	7.95e-06	0.000123582
ENSG00000196531	NACA	12	57106212	57125412	-0.03	0.01	8e-06	0.000124204
ENSG00000104722	NEFM	8	24770525	24776607	0.07	0.02	8.15e-06	0.000126324
ENSG00000139767	SRRM4	12	119419300	119600856	0.04	0.01	8.18e-06	0.000126745
ENSG00000179820	MYADM	19	54369477	54379691	0.05	0.01	8.23e-06	0.000127318
ENSG00000014824	SLC30A9	4	41992489	42092474	0.04	0.01	8.28e-06	0.00012807
ENSG00000081479	LRP2	2	169983619	170219195	-0.1	0.02	8.31e-06	0.000128341
ENSG00000109180	OCIAD1	4	48807229	48863834	0.03	0.01	8.37e-06	0.000129192
ENSG00000181409	AATK	17	79091095	79139877	0.05	0.01	8.44e-06	0.000130011
ENSG00000123562	MORF4L2	X	102930424	102943086	0.03	0.01	8.49e-06	0.00013072
ENSG00000133138	TBC1D8B	X	106045910	106119375	-0.06	0.01	8.53e-06	0.000131274
ENSG00000005020	SKAP2	7	26706681	27034858	0.05	0.01	8.58e-06	0.000131779
ENSG00000137821	LRRC49	15	71145578	71342414	0.04	0.01	8.64e-06	0.000132695
ENSG00000087250	MT3	16	56622986	56625000	-0.05	0.01	8.68e-06	0.000133068
ENSG00000237515	SHISA9	16	12995477	13334272	-0.05	0.01	8.8e-06	0.000134816
ENSG00000013619	MAMLD1	X	149529689	149682448	0.05	0.01	8.91e-06	0.000136335
ENSG00000068903	SIRT2	19	39369197	39390502	-0.03	0.01	8.92e-06	0.000136335
ENSG00000129355	CDKN2D	19	10677138	10679735	0.04	0.01	8.96e-06	0.000136923
ENSG00000105971	CAV2	7	115927434	116148595	-0.06	0.01	8.99e-06	0.00013714
ENSG00000157470	FAM81A	15	59664892	59815748	0.05	0.01	9.05e-06	0.000138001
ENSG00000135750	KCNK1	1	233749750	233808258	0.05	0.01	9.16e-06	0.000139505
ENSG00000161082	CELF5	19	3224701	3297074	0.04	0.01	9.18e-06	0.000139734
ENSG00000273151	RP11-449P15.2	7	919427	926184	0.06	0.01	9.25e-06	0.00014069
ENSG00000184343	SRPK3	X	153041867	153051187	-0.07	0.02	9.33e-06	0.000141673
ENSG00000124313	IQSEC2	X	53262058	53350522	0.03	0.01	9.36e-06	0.000141996
ENSG00000103184	SEC14L5	16	5008318	5069159	0.05	0.01	9.56e-06	0.000144963
ENSG00000135127	CCDC64	12	120427673	120532298	0.05	0.01	9.62e-06	0.000145624
ENSG00000143303	RRNAD1	1	156698234	156706752	-0.03	0.01	9.63e-06	0.000145729
ENSG00000142875	PRKACB	1	84543745	84704181	0.03	0.01	9.64e-06	0.00014576
ENSG00000166479	TMX3	18	66340925	66382535	0.03	0.01	9.66e-06	0.000145916
ENSG00000113721	PDGFRB	5	149493400	149535435	-0.06	0.01	9.68e-06	0.00014598
ENSG00000109501	WFS1	4	6271576	6304992	-0.05	0.01	9.72e-06	0.000146501
ENSG00000260418	RP3-406A7.7	6	136656852	136657225	-0.06	0.01	9.74e-06	0.000146688
ENSG00000162511	LAPTM5	1	31205316	31230667	-0.06	0.01	9.77e-06	0.000146945
ENSG00000179915	NRXN1	2	50145643	51259674	0.03	0.01	9.88e-06	0.000148478
ENSG00000148204	CRB2	9	126118449	126142603	0.07	0.02	9.98e-06	0.000149784
ENSG00000203709	C1orf132	1	207974863	208042495	-0.07	0.01	1.04e-05	0.000155106
ENSG00000141971	MVB12A	19	17516531	17544533	-0.05	0.01	1.04e-05	0.000155106
ENSG00000185352	HS6ST3	13	96743093	97485671	0.05	0.01	1.05e-05	0.000156456
ENSG00000171659	GPR34	X	41548226	41556526	-0.07	0.02	1.05e-05	0.000157047
ENSG00000140157	NIPA2	15	23004684	23034427	0.04	0.01	1.05e-05	0.000157581
ENSG00000175175	PPM1E	17	56833230	57058983	0.05	0.01	1.06e-05	0.000157872
ENSG00000087152	ATXN7L3	17	42269173	42277481	0.03	0.01	1.06e-05	0.00015796
ENSG00000204590	GNL1	6	30509154	30524951	0.03	0.01	1.06e-05	0.00015796
ENSG00000125351	UPF3B	X	118967985	118986961	-0.04	0.01	1.07e-05	0.000158763
ENSG00000163297	ANTXR2	4	80822303	81046608	-0.06	0.01	1.08e-05	0.000159825
ENSG00000184009	ACTG1	17	79476997	79490873	0.04	0.01	1.08e-05	0.000159825
ENSG00000172638	EFEMP2	11	65633912	65641063	-0.05	0.01	1.09e-05	0.000162269
ENSG00000075043	KCNQ2	20	62037542	62103993	0.04	0.01	1.1e-05	0.000162512
ENSG00000267265	CTC-550B14.7	19	55517561	55559454	-0.06	0.01	1.1e-05	0.000163288
ENSG00000123836	PFKFB2	1	207222801	207254369	0.07	0.02	1.12e-05	0.000165184
ENSG00000198732	SMOC1	14	70320848	70499083	-0.1	0.02	1.12e-05	0.000165216
ENSG00000148700	ADD3	10	111756126	111895323	0.04	0.01	1.12e-05	0.000166136
ENSG00000048991	R3HDM1	2	136289025	136482840	0.04	0.01	1.13e-05	0.000167187
ENSG00000157554	ERG	21	39751949	40033704	-0.06	0.01	1.13e-05	0.000167187
ENSG00000110171	TRIM3	11	6469843	6495689	0.03	0.01	1.14e-05	0.000167496
ENSG00000188011	CXXC11	2	242811752	242815975	0.08	0.02	1.14e-05	0.000167893
ENSG00000116962	NID1	1	236139130	236228462	-0.09	0.02	1.16e-05	0.000171221
ENSG00000112210	RAB23	6	57053607	57087078	0.05	0.01	1.18e-05	0.000173319
ENSG00000158417	EIF5B	2	99953816	100017789	-0.03	0.01	1.19e-05	0.000174549
ENSG00000139178	C1RL	12	7242183	7261869	-0.08	0.02	1.19e-05	0.000174871
ENSG00000160685	ZBTB7B	1	154975127	154990998	-0.05	0.01	1.2e-05	0.000175507
ENSG00000275700	AATF	NA	NA	NA	-0.04	0.01	1.2e-05	0.000176131
ENSG00000280254	AC233723.2	NA	NA	NA	0.06	0.01	1.21e-05	0.00017655
ENSG00000133056	PIK3C2B	1	204391756	204463852	0.05	0.01	1.22e-05	0.000177901
ENSG00000254092	RP11-369E15.3	8	20810156	20831388	-0.08	0.02	1.24e-05	0.000180207
ENSG00000106105	GARS	7	30634297	30673649	0.04	0.01	1.24e-05	0.000180733
ENSG00000197872	FAM49A	2	16730727	16847599	0.03	0.01	1.29e-05	0.000188009
ENSG00000142327	RNPEPL1	2	241505221	241520789	-0.03	0.01	1.29e-05	0.000188009
ENSG00000205885	C1RL-AS1	12	7260648	7275097	-0.06	0.01	1.3e-05	0.000188127
ENSG00000110844	PRPF40B	12	49962001	50038449	0.03	0.01	1.3e-05	0.000188127
ENSG00000170231	FABP6	5	159614374	159665742	-0.08	0.02	1.3e-05	0.000189006
ENSG00000065989	PDE4A	19	10527449	10580305	-0.04	0.01	1.31e-05	0.000189278
ENSG00000111344	RASAL1	12	113536624	113574044	0.07	0.02	1.31e-05	0.000189278
ENSG00000204219	TCEA3	1	23707554	23751233	-0.09	0.02	1.32e-05	0.000190993
ENSG00000152578	GRIA4	11	105480721	105852819	0.04	0.01	1.32e-05	0.000191515
ENSG00000164588	HCN1	5	45259349	45696253	0.05	0.01	1.34e-05	0.000193685
ENSG00000173272	MZT2A	2	132222473	132250316	-0.06	0.01	1.35e-05	0.000194391
ENSG00000106976	DNM1	9	130965658	131017527	0.04	0.01	1.35e-05	0.000195173
ENSG00000115539	PDCL3	2	101179152	101193197	0.05	0.01	1.36e-05	0.000195173
ENSG00000124074	ENKD1	16	67696848	67701168	-0.04	0.01	1.37e-05	0.000196821
ENSG00000170921	TANC2	17	61086917	61505060	0.03	0.01	1.38e-05	0.000197943
ENSG00000196776	CD47	3	107762145	107809872	0.03	0.01	1.38e-05	0.000197943
ENSG00000134644	PUM1	1	31404353	31538838	-0.03	0.01	1.38e-05	0.000197943
ENSG00000086062	B4GALT1	9	33104080	33167354	-0.06	0.01	1.38e-05	0.000197946
ENSG00000182013	PNMAL1	19	46969748	46974820	0.04	0.01	1.4e-05	0.000200069
ENSG00000091622	PITPNM3	17	6354584	6459814	0.05	0.01	1.41e-05	0.000202449
ENSG00000134375	TIMM17A	1	201924619	201939789	0.03	0.01	1.42e-05	0.00020259
ENSG00000103769	RAB11A	15	66018392	66184329	0.03	0.01	1.43e-05	0.000203594
ENSG00000140600	SH3GL3	15	84115980	84287495	0.05	0.01	1.43e-05	0.000203615
ENSG00000213654	GPSM3	6	32158543	32163300	-0.05	0.01	1.43e-05	0.000203615
ENSG00000104969	SGTA	19	2754712	2783369	-0.03	0.01	1.43e-05	0.000203719
ENSG00000127561	SYNGR3	16	2039661	2044276	0.04	0.01	1.45e-05	0.000206222
ENSG00000179918	SEPHS2	16	30454952	30457502	0.05	0.01	1.46e-05	0.000207792
ENSG00000179195	ZNF664	12	124456392	124499986	0.03	0.01	1.47e-05	0.000208481
ENSG00000144635	DYNC1LI1	3	32567463	32612366	0.03	0.01	1.48e-05	0.00020997
ENSG00000104998	IL27RA	19	14142560	14163743	-0.07	0.02	1.48e-05	0.000210547
ENSG00000105376	ICAM5	19	10400657	10407454	0.07	0.02	1.5e-05	0.000212291
ENSG00000173991	TCAP	17	37820440	37822808	-0.07	0.02	1.51e-05	0.000213162
ENSG00000138069	RAB1A	2	65297835	65357240	0.02	0.01	1.51e-05	0.000213162
ENSG00000173530	TNFRSF10D	8	22993101	23021543	-0.09	0.02	1.51e-05	0.000213728
ENSG00000154447	SH3RF1	4	170015407	170192256	0.04	0.01	1.52e-05	0.000214488
ENSG00000269743	SLC25A53	NA	NA	NA	0.05	0.01	1.53e-05	0.00021527
ENSG00000175931	UBE2O	17	74385532	74449288	0.03	0.01	1.53e-05	0.000215756
ENSG00000156959	LHFPL4	3	9543481	9595486	0.03	0.01	1.55e-05	0.00021796
ENSG00000136003	ISCU	12	108956358	108963160	0.03	0.01	1.55e-05	0.000218168
ENSG00000145390	USP53	4	120133742	120216672	-0.06	0.01	1.57e-05	0.000220382
ENSG00000234432	RP11-1275H24.1	7	5465908	5468558	0.05	0.01	1.59e-05	0.000222658
ENSG00000135387	CAPRIN1	11	34073230	34122703	0.02	0.01	1.59e-05	0.000223437
ENSG00000128573	FOXP2	7	113726382	114333827	-0.06	0.01	1.6e-05	0.000223998
ENSG00000196154	S100A4	1	153516089	153522612	-0.11	0.03	1.61e-05	0.000225281
ENSG00000124507	PACSIN1	6	34433916	34503006	0.04	0.01	1.62e-05	0.000226803
ENSG00000157870	FAM213B	1	2517930	2522908	0.04	0.01	1.63e-05	0.000227451
ENSG00000167515	TRAPPC2L	16	88922628	88929094	0.03	0.01	1.63e-05	0.000227646
ENSG00000144567	FAM134A	2	220040947	220050201	0.03	0.01	1.64e-05	0.000228109
ENSG00000128052	KDR	4	55944644	55991756	-0.08	0.02	1.65e-05	0.000230164
ENSG00000125863	MKKS	20	10381657	10414870	0.03	0.01	1.67e-05	0.000232649
ENSG00000107130	NCS1	9	132934857	132999583	0.04	0.01	1.7e-05	0.000235842
ENSG00000103150	MLYCD	16	83932731	83949787	-0.05	0.01	1.7e-05	0.000236642
ENSG00000119950	MXI1	10	111967363	112047123	-0.03	0.01	1.71e-05	0.00023723
ENSG00000115255	REEP6	19	1491165	1497926	-0.05	0.01	1.72e-05	0.000239116
ENSG00000233639	LINC01158	2	105424030	105469641	-0.04	0.01	1.73e-05	0.000239341
ENSG00000110841	PPFIBP1	12	27676364	27848497	-0.05	0.01	1.73e-05	0.000239941
ENSG00000165169	DYNLT3	X	37696010	37706890	0.04	0.01	1.74e-05	0.000240445
ENSG00000138138	ATAD1	10	89511269	89601100	0.03	0.01	1.76e-05	0.000243915
ENSG00000198804	MT-CO1	MT	5904	7445	-0.08	0.02	1.77e-05	0.00024455
ENSG00000261594	TPBGL	11	74951950	74954742	0.07	0.02	1.79e-05	0.000246477
ENSG00000136732	GYPC	2	127413509	127454246	-0.07	0.02	1.8e-05	0.000247923
ENSG00000103249	CLCN7	16	1494935	1525581	0.04	0.01	1.8e-05	0.000248633
ENSG00000137507	LRRC32	11	76368568	76381791	-0.1	0.02	1.81e-05	0.000249256
ENSG00000075651	PLD1	3	171318195	171528740	0.05	0.01	1.82e-05	0.000250786
ENSG00000075539	FRYL	4	48499378	48782339	-0.04	0.01	1.83e-05	0.000251405
ENSG00000197021	CXorf40B	X	149097745	149107029	0.05	0.01	1.83e-05	0.000251405
ENSG00000167106	FAM102A	9	130702858	130742792	0.04	0.01	1.84e-05	0.000252114
ENSG00000158882	TOMM40L	1	161195793	161200408	0.04	0.01	1.85e-05	0.000253939
ENSG00000055044	NOP58	2	203130439	203168389	-0.03	0.01	1.87e-05	0.000255742
ENSG00000213949	ITGA1	5	52083730	52255040	-0.07	0.02	1.88e-05	0.000257131
ENSG00000053501	USE1	19	17326155	17330638	-0.03	0.01	1.88e-05	0.000257131
ENSG00000182768	NGRN	15	90808891	90816463	0.05	0.01	1.88e-05	0.000257131
ENSG00000108219	TSPAN14	10	82213922	82292879	-0.04	0.01	1.88e-05	0.000257131
ENSG00000178015	GPR150	5	94955782	94957846	0.06	0.01	1.9e-05	0.000259626
ENSG00000156427	FGF18	5	170846660	170884627	-0.07	0.02	1.91e-05	0.000260206
ENSG00000134470	IL15RA	10	5990855	6020150	-0.07	0.02	1.92e-05	0.000261023
ENSG00000273079	GRIN2B	12	13693165	14133053	0.05	0.01	1.93e-05	0.000262428
ENSG00000114120	SLC25A36	3	140660672	140698775	0.03	0.01	1.94e-05	0.000264061
ENSG00000134905	CARS2	13	111293759	111365950	-0.03	0.01	1.95e-05	0.00026461
ENSG00000185800	DMWD	19	46286205	46296060	0.03	0.01	1.95e-05	0.000264769
ENSG00000106609	TMEM248	7	66386212	66423538	0.03	0.01	1.95e-05	0.000264769
ENSG00000162191	UBXN1	11	62443970	62446567	-0.03	0.01	1.96e-05	0.000264769
ENSG00000198824	CHAMP1	13	115079988	115092796	0.04	0.01	1.96e-05	0.000264769
ENSG00000162188	GNG3	11	62475130	62476673	0.06	0.01	1.97e-05	0.000265665
ENSG00000187091	PLCD1	3	38048987	38071253	-0.05	0.01	1.97e-05	0.000266615
ENSG00000115840	SLC25A12	2	172640880	172864766	0.04	0.01	1.98e-05	0.000266807
ENSG00000129968	ABHD17A	19	1876809	1885546	-0.03	0.01	1.98e-05	0.000266807
ENSG00000083720	OXCT1	5	41730167	41870621	0.04	0.01	1.99e-05	0.000267472
ENSG00000117640	MTFR1L	1	26145131	26159432	-0.03	0.01	2.01e-05	0.000270379
ENSG00000132388	UBE2G1	17	4172554	4269923	0.03	0.01	2.02e-05	0.000271441
ENSG00000159409	CELF3	1	151674880	151689290	0.03	0.01	2.03e-05	0.000272035
ENSG00000103064	SLC7A6	16	68298433	68335722	-0.04	0.01	2.04e-05	0.000273535
ENSG00000196653	ZNF502	3	44754135	44765323	-0.07	0.02	2.04e-05	0.000274164
ENSG00000140688	C16orf58	16	31500792	31520630	0.04	0.01	2.07e-05	0.000277715
ENSG00000167733	HSD11B1L	19	5680615	5688533	0.03	0.01	2.08e-05	0.000277719
ENSG00000162377	COA7	1	53152508	53164038	0.04	0.01	2.08e-05	0.000277719
ENSG00000130811	EIF3G	19	10225693	10230596	-0.03	0.01	2.08e-05	0.000278395
ENSG00000118785	SPP1	4	88896819	88904562	-0.11	0.03	2.09e-05	0.000278395
ENSG00000169862	CTNND2	5	10971952	11904155	0.03	0.01	2.11e-05	0.000281312
ENSG00000147180	ZNF711	X	84498997	84528368	0.04	0.01	2.11e-05	0.000281312
ENSG00000145147	SLIT2	4	20254883	20622184	0.05	0.01	2.12e-05	0.000282095
ENSG00000118156	ZNF541	19	48023942	48059113	0.06	0.01	2.12e-05	0.000282095
ENSG00000111144	LTA4H	12	96394606	96437298	-0.03	0.01	2.12e-05	0.000282229
ENSG00000104859	CLASRP	19	45542298	45574214	-0.03	0.01	2.13e-05	0.000283524
ENSG00000198890	PRMT6	1	107599267	107601916	0.05	0.01	2.17e-05	0.000288289
ENSG00000102409	BEX4	X	102470020	102472174	0.03	0.01	2.18e-05	0.000289075
ENSG00000134440	NARS	18	55267888	55289445	0.02	0.01	2.23e-05	0.000295296
ENSG00000163072	NOSTRIN	2	169643049	169722024	-0.08	0.02	2.23e-05	0.000295711
ENSG00000167588	GPD1	12	50497602	50505102	0.08	0.02	2.24e-05	0.000295784
ENSG00000280399	AC022497.1	NA	NA	NA	-0.05	0.01	2.27e-05	0.00029963
ENSG00000139625	MAP3K12	12	53874274	53893847	0.03	0.01	2.27e-05	0.00029963
ENSG00000146242	TPBG	6	83072923	83080545	0.08	0.02	2.27e-05	0.000299714
ENSG00000031698	SARS	1	109756540	109780791	0.03	0.01	2.28e-05	0.000300764
ENSG00000122367	LDB3	10	88428206	88495825	0.08	0.02	2.29e-05	0.000300973
ENSG00000248092	NNT-AS1	5	43571696	43603332	-0.03	0.01	2.31e-05	0.000303685
ENSG00000105323	HNRNPUL1	19	41768401	41813503	-0.03	0.01	2.31e-05	0.000303685
ENSG00000063660	GPC1	2	241375088	241407493	0.04	0.01	2.31e-05	0.000303685
ENSG00000233223	AC113189.5	17	7485282	7487390	0.05	0.01	2.34e-05	0.000306686
ENSG00000016602	CLCA4	1	87012761	87046437	0.08	0.02	2.34e-05	0.000306721
ENSG00000165832	TRUB1	10	116697952	116737430	0.04	0.01	2.35e-05	0.000307932
ENSG00000131408	NR1H2	19	50832910	50886239	-0.04	0.01	2.36e-05	0.000308707
ENSG00000158769	F11R	1	160965001	160991138	-0.07	0.02	2.36e-05	0.000308737
ENSG00000279161	AC093503.2	NA	NA	NA	0.06	0.01	2.36e-05	0.000308955
ENSG00000198075	SULT1C4	2	108994367	109004513	-0.07	0.02	2.37e-05	0.000309731
ENSG00000141668	CBLN2	18	70203915	70305756	0.06	0.01	2.38e-05	0.000310785
ENSG00000253729	PRKDC	8	48685669	48872743	0.03	0.01	2.39e-05	0.000311922
ENSG00000188026	RILPL1	12	123955925	124018265	0.03	0.01	2.4e-05	0.000312552
ENSG00000091513	TF	3	133464800	133497850	0.08	0.02	2.4e-05	0.000312691
ENSG00000167528	ZNF641	12	48733791	48745197	-0.04	0.01	2.41e-05	0.000313317
ENSG00000213853	EMP2	16	10622279	10674555	-0.08	0.02	2.41e-05	0.00031381
ENSG00000125851	PCSK2	20	17206752	17465223	0.06	0.01	2.44e-05	0.00031705
ENSG00000047315	POLR2B	4	57843888	57897334	0.03	0.01	2.45e-05	0.000317397
ENSG00000184203	PPP1R2	3	195241221	195270209	0.03	0.01	2.46e-05	0.0003193
ENSG00000007866	TEAD3	6	35441374	35464853	-0.06	0.01	2.5e-05	0.000323916
ENSG00000072832	CRMP1	4	5749811	5894785	0.03	0.01	2.52e-05	0.000326257
ENSG00000173641	HSPB7	1	16340523	16346089	-0.1	0.02	2.56e-05	0.000330514
ENSG00000181656	GPR88	1	101003693	101007574	0.06	0.01	2.56e-05	0.000331384
ENSG00000110711	AIP	11	67250512	67258574	-0.03	0.01	2.57e-05	0.000331384
ENSG00000116663	FBXO6	1	11724181	11734411	-0.04	0.01	2.58e-05	0.000332521
ENSG00000160785	SLC25A44	1	156163880	156182587	0.03	0.01	2.59e-05	0.000334174
ENSG00000077943	ITGA8	10	15555948	15762124	-0.08	0.02	2.6e-05	0.000334243
ENSG00000163884	KLF15	3	126061478	126076285	-0.07	0.02	2.6e-05	0.00033513
ENSG00000264364	DYNLL2	17	56160776	56172897	0.04	0.01	2.64e-05	0.000339683
ENSG00000165124	SVEP1	9	113127531	113342160	0.1	0.02	2.65e-05	0.000339683
ENSG00000137764	MAP2K5	15	67835047	68099461	0.04	0.01	2.65e-05	0.000339683
ENSG00000167526	RPL13	16	89627065	89630950	-0.04	0.01	2.67e-05	0.00034295
ENSG00000175267	VWA3A	16	22103859	22168287	0.08	0.02	2.68e-05	0.000344027
ENSG00000160789	LMNA	1	156052364	156109880	-0.05	0.01	2.69e-05	0.000344532
ENSG00000114850	SSR3	3	156257929	156272973	-0.04	0.01	2.73e-05	0.000348907
ENSG00000197959	DNM3	1	171810621	172387606	0.04	0.01	2.75e-05	0.000351673
ENSG00000124422	USP22	17	20902910	20947073	0.03	0.01	2.75e-05	0.000351673
ENSG00000112972	HMGCS1	5	43289497	43313614	0.08	0.02	2.76e-05	0.000352203
ENSG00000106069	CHN2	7	29161890	29553944	-0.05	0.01	2.77e-05	0.000353627
ENSG00000143570	SLC39A1	1	153931575	153940188	-0.03	0.01	2.79e-05	0.000355621
ENSG00000270607	RP11-359E10.1	11	19732480	19734165	0.05	0.01	2.79e-05	0.00035573
ENSG00000125676	THOC2	X	122734412	122866906	-0.03	0.01	2.8e-05	0.000355951
ENSG00000165985	C1QL3	10	16555742	16564004	0.08	0.02	2.8e-05	0.000356261
ENSG00000129682	FGF13	X	137713735	138304939	0.05	0.01	2.81e-05	0.000356753
ENSG00000164506	STXBP5	6	147525561	147706866	0.04	0.01	2.82e-05	0.000357864
ENSG00000108395	TRIM37	17	57059999	57184282	0.03	0.01	2.84e-05	0.000359643
ENSG00000197566	ZNF624	17	16524051	16557170	0.05	0.01	2.84e-05	0.000359643
ENSG00000143933	CALM2	2	47387221	47403740	0.03	0.01	2.84e-05	0.000360021
ENSG00000168743	NPNT	4	106815932	106925184	-0.1	0.02	2.86e-05	0.000361806
ENSG00000080503	SMARCA2	9	2015342	2193624	0.02	0.01	2.86e-05	0.000361806
ENSG00000147676	MAL2	8	120177273	120257913	0.05	0.01	2.87e-05	0.000361806
ENSG00000177628	GBA	1	155204243	155214490	0.04	0.01	2.87e-05	0.000361806
ENSG00000146147	MLIP	6	53794780	54131078	0.06	0.01	2.87e-05	0.000361806
ENSG00000100519	PSMC6	14	53173890	53195305	0.03	0.01	2.88e-05	0.000362388
ENSG00000151376	ME3	11	86152150	86383678	0.04	0.01	2.88e-05	0.000362674
ENSG00000156711	MAPK13	6	36095586	36107842	0.05	0.01	2.89e-05	0.000363003
ENSG00000106346	USP42	7	6144515	6201195	-0.03	0.01	2.89e-05	0.000363239
ENSG00000171368	TPPP	5	660883	693510	0.04	0.01	2.9e-05	0.000363752
ENSG00000274523	RCC1L	NA	NA	NA	-0.03	0.01	2.9e-05	0.000363752
ENSG00000111897	SERINC1	6	122764499	122792967	0.03	0.01	2.91e-05	0.000364169
ENSG00000241973	PI4KA	22	21061979	21213705	0.03	0.01	2.91e-05	0.000364687
ENSG00000102755	FLT1	13	28874489	29069265	-0.1	0.02	2.92e-05	0.000365513
ENSG00000156313	RPGR	X	38128416	38186817	-0.05	0.01	2.94e-05	0.000367152
ENSG00000166862	CACNG2	22	36959968	37099603	-0.04	0.01	2.94e-05	0.000367152
ENSG00000169255	B3GALNT1	3	160801671	160823172	0.03	0.01	2.94e-05	0.000367152
ENSG00000128849	CGNL1	15	57668165	57842925	-0.06	0.01	2.94e-05	0.000367152
ENSG00000132824	SERINC3	20	43124862	43150750	0.03	0.01	2.98e-05	0.000370987
ENSG00000130147	SH3BP4	2	235860617	235964358	-0.05	0.01	2.98e-05	0.000371486
ENSG00000141741	MIEN1	17	37884749	37887040	-0.03	0.01	3e-05	0.000373574
ENSG00000180543	TSPYL5	8	98285717	98290176	0.04	0.01	3.03e-05	0.00037618
ENSG00000101608	MYL12A	18	3247479	3256234	-0.05	0.01	3.03e-05	0.00037618
ENSG00000158555	GDPD5	11	75145685	75236948	-0.05	0.01	3.06e-05	0.000379446
ENSG00000167971	CASKIN1	16	2227184	2246526	0.04	0.01	3.06e-05	0.000379907
ENSG00000162383	SLC1A7	1	53552855	53608289	0.27	0.06	3.08e-05	0.000381266
ENSG00000132424	PNISR	6	99845927	99873207	-0.03	0.01	3.08e-05	0.000381266
ENSG00000100554	ATP6V1D	14	67761088	67826982	0.03	0.01	3.08e-05	0.000381266
ENSG00000161381	PLXDC1	17	37219556	37310647	-0.06	0.01	3.11e-05	0.000384189
ENSG00000198208	RPS6KL1	14	75370657	75390099	0.03	0.01	3.15e-05	0.000388829
ENSG00000157350	ST3GAL2	16	70413338	70473140	-0.03	0.01	3.15e-05	0.000388829
ENSG00000144583	MARCHF4	2	217122588	217236750	0.05	0.01	3.15e-05	0.000388829
ENSG00000239697	TNFSF12	17	7452208	7464925	-0.03	0.01	3.18e-05	0.000391914
ENSG00000171163	ZNF692	1	249144205	249153343	-0.04	0.01	3.2e-05	0.000393904
ENSG00000100211	CBY1	22	39052641	39069859	-0.03	0.01	3.21e-05	0.000394562
ENSG00000049860	HEXB	5	73935848	74018472	0.04	0.01	3.24e-05	0.000398834
ENSG00000149571	KIRREL3	11	126293254	126873355	0.06	0.01	3.26e-05	0.000400188
ENSG00000177875	C12orf68	12	48577366	48579709	0.05	0.01	3.26e-05	0.00040044
ENSG00000081052	COL4A4	2	227867427	228028829	-0.07	0.02	3.28e-05	0.000402025
ENSG00000115380	EFEMP1	2	56093102	56151274	0.15	0.04	3.28e-05	0.000402025
ENSG00000196950	SLC39A10	2	196440701	196602426	0.05	0.01	3.3e-05	0.000403425
ENSG00000068971	PPP2R5B	11	64685025	64701945	-0.03	0.01	3.3e-05	0.000403425
ENSG00000086205	FOLH1	11	49168187	49230222	0.08	0.02	3.31e-05	0.00040444
ENSG00000170370	EMX2	10	119301955	119309056	-0.06	0.01	3.31e-05	0.000404975
ENSG00000169436	COL22A1	8	139600478	139926249	0.13	0.03	3.32e-05	0.000405654
ENSG00000142002	DPP9	19	4675236	4724685	-0.03	0.01	3.35e-05	0.000408951
ENSG00000163872	YEATS2	3	183415606	183530413	0.03	0.01	3.37e-05	0.000410586
ENSG00000100599	RIN3	14	92980118	93155339	-0.06	0.01	3.37e-05	0.000410586
ENSG00000214050	FBXO16	8	28205804	28347835	0.05	0.01	3.4e-05	0.000413576
ENSG00000163719	MTMR14	3	9691117	9744077	-0.03	0.01	3.41e-05	0.000414609
ENSG00000185477	GPRIN3	4	90157537	90229161	-0.06	0.01	3.42e-05	0.000415303
ENSG00000005075	POLR2J	7	102113565	102119354	-0.03	0.01	3.42e-05	0.000415303
ENSG00000154133	ROBO4	11	124753587	124768396	-0.09	0.02	3.43e-05	0.000416042
ENSG00000259153	RP6-65G23.3	14	71276922	71282120	0.05	0.01	3.43e-05	0.000416042
ENSG00000103653	CSK	15	75074398	75095539	-0.03	0.01	3.44e-05	0.000416724
ENSG00000122863	CHST3	10	73724123	73773322	-0.08	0.02	3.44e-05	0.000416813
ENSG00000203739	RP11-296O14.3	1	173386932	173430501	-0.05	0.01	3.45e-05	0.000417749
ENSG00000149260	CAPN5	11	76777979	76837201	-0.05	0.01	3.46e-05	0.000418223
ENSG00000197746	PSAP	10	73576055	73611126	0.03	0.01	3.49e-05	0.000421426
ENSG00000182199	SHMT2	12	57623110	57628718	-0.05	0.01	3.5e-05	0.000422688
ENSG00000198797	BRINP2	1	177140633	177251558	0.04	0.01	3.5e-05	0.000422688
ENSG00000196700	ZNF512B	20	62588055	62680113	0.03	0.01	3.51e-05	0.000422889
ENSG00000151952	TMEM132D	12	129556270	130388211	0.05	0.01	3.51e-05	0.000422889
ENSG00000224415	RPL19P12	7	102781796	102782386	-0.06	0.01	3.53e-05	0.000424277
ENSG00000138378	STAT4	2	191894302	192016322	0.05	0.01	3.54e-05	0.000425907
ENSG00000163697	APBB2	4	40812044	41218731	0.03	0.01	3.55e-05	0.000425981
ENSG00000255836	RP11-157G21.2	12	7591376	7592586	-0.07	0.02	3.56e-05	0.000427421
ENSG00000075275	CELSR1	22	46756731	46933067	-0.07	0.02	3.56e-05	0.000427421
ENSG00000156110	ADK	10	75910960	76469061	0.03	0.01	3.57e-05	0.000428371
ENSG00000266718	RP11-466A19.1	17	30822554	30826351	-0.06	0.02	3.58e-05	0.000428687
ENSG00000122390	NAA60	16	3493611	3536963	-0.03	0.01	3.59e-05	0.000429159
ENSG00000160193	WDR4	21	44263204	44299678	0.04	0.01	3.63e-05	0.000433739
ENSG00000175093	SPSB4	3	140770244	140867453	0.06	0.01	3.69e-05	0.000441172
ENSG00000128654	MTX2	2	177134123	177202753	0.03	0.01	3.69e-05	0.000441172
ENSG00000090776	EFNB1	X	68048840	68061990	-0.05	0.01	3.72e-05	0.000443911
ENSG00000225783	MIAT	22	27042392	27072438	-0.05	0.01	3.72e-05	0.00044408
ENSG00000134853	PDGFRA	4	55095264	55164414	-0.09	0.02	3.73e-05	0.000444132
ENSG00000106348	IMPDH1	7	128032331	128050306	-0.04	0.01	3.74e-05	0.00044542
ENSG00000079805	DNM2	19	10828755	10944164	-0.03	0.01	3.76e-05	0.000447052
ENSG00000114735	HEMK1	3	50606583	50622366	-0.04	0.01	3.78e-05	0.00044973
ENSG00000167702	KIFC2	8	145691426	145699585	0.04	0.01	3.8e-05	0.0004518
ENSG00000105402	NAPA	19	47990894	48018497	0.04	0.01	3.81e-05	0.000452038
ENSG00000102401	ARMCX3	X	100877787	100882833	0.03	0.01	3.81e-05	0.000452038
ENSG00000174749	C4orf32	4	113066553	113116412	-0.05	0.01	3.82e-05	0.000452671
ENSG00000188157	AGRN	1	955503	991496	0.05	0.01	3.84e-05	0.000453813
ENSG00000233927	RPS28	19	8386042	8388224	-0.05	0.01	3.84e-05	0.000453813
ENSG00000204682	CASC10	10	21781587	21786191	-0.05	0.01	3.84e-05	0.0004539
ENSG00000197774	EME2	16	1823208	1831709	0.05	0.01	3.89e-05	0.000459175
ENSG00000188580	NKAIN2	6	124125286	125146803	0.05	0.01	3.89e-05	0.000459385
ENSG00000189275	AL450307.1	10	133604734	133622535	0.12	0.03	3.9e-05	0.000460009
ENSG00000047597	XK	X	37545012	37591383	0.04	0.01	3.95e-05	0.000465019
ENSG00000102125	TAZ	X	153639854	153650065	-0.03	0.01	3.98e-05	0.000468233
ENSG00000166257	SCN3B	11	123499895	123525952	0.04	0.01	3.98e-05	0.000468233
ENSG00000185049	NELFA	4	1984441	2043630	-0.03	0.01	3.99e-05	0.000468796
ENSG00000129473	BCL2L2	14	23767999	23780968	0.03	0.01	3.99e-05	0.000468862
ENSG00000126215	XRCC3	14	104163946	104181841	-0.04	0.01	3.99e-05	0.000468862
ENSG00000118181	RPS25	11	118886422	118889401	-0.04	0.01	4.04e-05	0.000473719
ENSG00000122729	ACO1	9	32384618	32454767	-0.05	0.01	4.05e-05	0.000475163
ENSG00000174720	LARP7	4	113558120	113578748	-0.04	0.01	4.06e-05	0.000475497
ENSG00000132635	PCED1A	20	2815960	2821836	-0.03	0.01	4.08e-05	0.000477446
ENSG00000135929	CYP27A1	2	219646472	219680016	-0.04	0.01	4.08e-05	0.000477446
ENSG00000240184	PCDHGC3	5	140855580	140892542	0.07	0.02	4.08e-05	0.000477446
ENSG00000198944	SOWAHA	5	132149033	132152488	0.06	0.01	4.11e-05	0.000479795
ENSG00000153914	SREK1	5	65435799	65479443	-0.03	0.01	4.11e-05	0.000479795
ENSG00000197965	MPZL1	1	167690429	167761156	-0.04	0.01	4.13e-05	0.000481174
ENSG00000155961	RAB39B	X	154487526	154493874	0.04	0.01	4.13e-05	0.000481365
ENSG00000139428	MMAB	12	109991542	110011679	-0.05	0.01	4.14e-05	0.000481602
ENSG00000205364	MT1M	16	56666145	56667898	-0.15	0.04	4.16e-05	0.000483938
ENSG00000176102	CSTF3	11	33098734	33183917	0.03	0.01	4.17e-05	0.000484601
ENSG00000136141	LRCH1	13	47127303	47327175	-0.04	0.01	4.17e-05	0.000484601
ENSG00000135269	TES	7	115850547	115898837	-0.07	0.02	4.22e-05	0.000490399
ENSG00000175662	TOM1L2	17	17746828	17875736	0.02	0.01	4.23e-05	0.000490399
ENSG00000171798	KNDC1	10	134973951	135039916	0.03	0.01	4.24e-05	0.000491943
ENSG00000124920	MYRF	11	61520114	61555990	0.06	0.01	4.25e-05	0.000491943
ENSG00000175701	LINC00116	2	110969106	111002997	0.06	0.02	4.25e-05	0.000491943
ENSG00000152332	UHMK1	1	162467041	162499419	0.03	0.01	4.29e-05	0.000496082
ENSG00000213186	TRIM59	3	160150233	160203561	0.05	0.01	4.34e-05	0.000502076
ENSG00000154134	ROBO3	11	124735282	124751366	-0.06	0.01	4.39e-05	0.000506519
ENSG00000134444	KIAA1468	18	59854491	59974355	0.03	0.01	4.39e-05	0.000506849
ENSG00000177410	ZFAS1	20	47894715	47905797	-0.04	0.01	4.43e-05	0.000510669
ENSG00000148730	EIF4EBP2	10	72164135	72188374	-0.04	0.01	4.43e-05	0.000510669
ENSG00000048540	LMO3	12	16701307	16763528	0.04	0.01	4.44e-05	0.000511603
ENSG00000143093	STRIP1	1	110574199	110617263	0.03	0.01	4.46e-05	0.000512926
ENSG00000165118	C9orf64	9	86553226	86571901	0.04	0.01	4.49e-05	0.000516154
ENSG00000015171	ZMYND11	10	180405	300577	0.02	0.01	4.5e-05	0.000517303
ENSG00000073849	ST6GAL1	3	186648274	186796341	-0.05	0.01	4.54e-05	0.000520689
ENSG00000162373	BEND5	1	49193195	49242641	0.04	0.01	4.54e-05	0.000520689
ENSG00000188747	NOXA1	9	140317802	140328858	0.06	0.01	4.54e-05	0.000520689
ENSG00000149923	PPP4C	16	30087299	30096698	-0.02	0.01	4.55e-05	0.000520874
ENSG00000116353	MECR	1	29519385	29557454	0.04	0.01	4.55e-05	0.00052146
ENSG00000156508	EEF1A1	6	74225473	74233520	-0.04	0.01	4.6e-05	0.000526332
ENSG00000280234	AC124303.2	NA	NA	NA	-0.06	0.02	4.62e-05	0.000527613
ENSG00000204655	MOG	6	29624758	29640149	0.06	0.01	4.62e-05	0.000527613
ENSG00000136883	KIF12	9	116848406	116861507	0.08	0.02	4.62e-05	0.000527632
ENSG00000149782	PLCB3	11	64018995	64036622	-0.05	0.01	4.63e-05	0.000527632
ENSG00000169271	HSPB3	5	53751445	53752207	0.07	0.02	4.64e-05	0.000528491
ENSG00000140931	CMTM3	16	66637777	66647795	-0.06	0.01	4.71e-05	0.000537014
ENSG00000143013	LMO4	1	87794151	87814606	0.04	0.01	4.74e-05	0.000538985
ENSG00000114757	PEX5L	3	179512746	179754841	0.04	0.01	4.87e-05	0.000554071
ENSG00000111817	DSE	6	116575336	116762424	-0.06	0.01	4.88e-05	0.000554903
ENSG00000130227	XPO7	8	21777180	21864096	0.02	0.01	4.89e-05	0.000554903
ENSG00000081818	PCDHB4	5	140501581	140505201	-0.08	0.02	4.91e-05	0.000557207
ENSG00000024862	CCDC28A	6	139094657	139114456	0.04	0.01	4.95e-05	0.000561071
ENSG00000107295	SH3GL2	9	17579080	17797127	0.05	0.01	4.97e-05	0.000562741
ENSG00000206190	ATP10A	15	25922420	26110317	-0.1	0.02	4.99e-05	0.000564334
ENSG00000171877	FRMD5	15	44162962	44487450	0.04	0.01	4.99e-05	0.000564334
ENSG00000054523	KIF1B	1	10270863	10441661	0.03	0.01	4.99e-05	0.000564451
ENSG00000112996	MRPS30	5	44809027	44820530	0.03	0.01	5e-05	0.000564789
ENSG00000182230	FAM153B	5	175487692	175559261	0.07	0.02	5.02e-05	0.000567014
ENSG00000170325	PRDM10	11	129769601	129872730	0.04	0.01	5.04e-05	0.000568884
ENSG00000145198	VWA5B2	3	183948217	183960117	0.07	0.02	5.06e-05	0.000570687
ENSG00000148339	SLC25A25	9	130830480	130871524	0.05	0.01	5.1e-05	0.000574267
ENSG00000114993	RTKN	2	74652963	74669549	-0.05	0.01	5.1e-05	0.000574551
ENSG00000124209	RAB22A	20	56884752	56942563	0.03	0.01	5.12e-05	0.000575907
ENSG00000129484	PARP2	14	20811741	20826064	0.03	0.01	5.18e-05	0.00058212
ENSG00000148516	ZEB1	10	31607424	31818742	-0.03	0.01	5.19e-05	0.000583149
ENSG00000086289	EPDR1	7	37723446	37991543	0.06	0.01	5.2e-05	0.000583308
ENSG00000169957	ZNF768	16	30535325	30538142	-0.03	0.01	5.22e-05	0.000585375
ENSG00000166685	COG1	17	71189129	71204646	0.04	0.01	5.25e-05	0.000587994
ENSG00000104695	PPP2CB	8	30631973	30671830	0.03	0.01	5.26e-05	0.00058939
ENSG00000101189	MRGBP	20	61427805	61431945	-0.03	0.01	5.27e-05	0.00058939
ENSG00000101335	MYL9	20	35169887	35178228	-0.1	0.03	5.3e-05	0.000592752
ENSG00000235020	RP11-109I13	10	18523097	18550123	-0.06	0.02	5.31e-05	0.000592837
ENSG00000237190	CDKN2AIPNL	5	133737778	133747589	0.03	0.01	5.31e-05	0.000592837
ENSG00000260822	GS1-358P8.4	X	24563633	24568583	0.04	0.01	5.32e-05	0.000593358
ENSG00000131724	IL13RA1	X	117861535	117928502	-0.06	0.01	5.37e-05	0.000599068
ENSG00000243232	PCDHAC2	5	140345820	140391936	0.06	0.01	5.41e-05	0.000602196
ENSG00000186732	MPPED1	22	43807202	43903728	0.04	0.01	5.41e-05	0.000602196
ENSG00000122884	P4HA1	10	74766975	74856732	-0.06	0.01	5.42e-05	0.00060376
ENSG00000134569	LRP4	11	46878419	46940193	-0.05	0.01	5.44e-05	0.000605405
ENSG00000204822	MRPL53	2	74699085	74700449	-0.05	0.01	5.45e-05	0.000605734
ENSG00000078140	UBE2K	4	39699664	39784412	0.02	0.01	5.46e-05	0.000606876
ENSG00000138587	MNS1	15	56713742	56757335	-0.05	0.01	5.48e-05	0.000608197
ENSG00000198648	STK39	2	168810530	169104651	0.03	0.01	5.51e-05	0.000611628
ENSG00000198816	ZNF358	19	7580178	7585912	-0.03	0.01	5.52e-05	0.000611802
ENSG00000249896	RP11-586D19.1	4	6202460	6240044	0.05	0.01	5.54e-05	0.000613974
ENSG00000197291	RAMP2-AS1	17	40905932	40913275	-0.05	0.01	5.58e-05	0.000617091
ENSG00000092096	SLC22A17	14	23815515	23822121	0.03	0.01	5.61e-05	0.000620193
ENSG00000122591	FAM126A	7	22980878	23053749	-0.05	0.01	5.61e-05	0.00062034
ENSG00000179950	PUF60	8	144898514	144912029	0.02	0.01	5.62e-05	0.00062034
ENSG00000132932	ATP8A2	13	25946209	26599989	0.04	0.01	5.69e-05	0.000627538
ENSG00000163251	FZD5	2	208627310	208634287	-0.05	0.01	5.71e-05	0.00062949
ENSG00000172209	GPR22	7	107110463	107116098	0.05	0.01	5.71e-05	0.00062949
ENSG00000177889	UBE2N	12	93799449	93836038	0.03	0.01	5.72e-05	0.000630263
ENSG00000164983	TMEM65	8	125324231	125384933	0.04	0.01	5.73e-05	0.000630499
ENSG00000078295	ADCY2	5	7396321	7830194	-0.04	0.01	5.75e-05	0.000631786
ENSG00000181873	IBA57	1	228353516	228369958	-0.04	0.01	5.79e-05	0.000635772
ENSG00000198910	L1CAM	X	153126969	153174677	0.04	0.01	5.81e-05	0.000637969
ENSG00000100209	HSCB	22	29138019	29153503	-0.03	0.01	5.82e-05	0.000638807
ENSG00000033327	GAB2	11	77926343	78129394	0.05	0.01	5.85e-05	0.000641762
ENSG00000182578	CSF1R	5	149432854	149492935	-0.07	0.02	5.93e-05	0.000649521
ENSG00000105613	MAST1	19	12944765	12985765	0.03	0.01	5.95e-05	0.000651051
ENSG00000156345	CDK20	9	90581356	90589668	0.04	0.01	5.95e-05	0.000651261
ENSG00000103148	NPRL3	16	134273	188859	-0.05	0.01	5.96e-05	0.000651261
ENSG00000071246	VASH1	14	77228532	77249354	0.05	0.01	5.96e-05	0.000651261
ENSG00000173269	MMRN2	10	88695297	88729238	-0.07	0.02	5.96e-05	0.000651308
ENSG00000134590	FAM127A	X	134166333	134167576	0.03	0.01	5.99e-05	0.000653774
ENSG00000110321	EIF4G2	11	10818597	10830657	0.02	0.01	6e-05	0.000654676
ENSG00000260032	LINC00657	20	34633544	34638882	0.03	0.01	6.09e-05	0.000663818
ENSG00000100505	TRIM9	14	51441980	51562779	0.03	0.01	6.15e-05	0.000669543
ENSG00000162430	SEPN1	1	26126667	26144713	-0.03	0.01	6.19e-05	0.000673688
ENSG00000138433	CIR1	2	175212750	175260443	-0.03	0.01	6.2e-05	0.000673688
ENSG00000187730	GABRD	1	1950780	1962192	0.05	0.01	6.22e-05	0.000676373
ENSG00000204713	TRIM27	6	28870779	28891766	0.03	0.01	6.29e-05	0.000683156
ENSG00000165983	PTER	10	16478942	16555736	0.06	0.01	6.32e-05	0.000685246
ENSG00000128285	MCHR1	22	41074754	41078818	0.06	0.02	6.36e-05	0.000689225
ENSG00000120137	PANK3	5	167975500	168006605	0.03	0.01	6.36e-05	0.000689549
ENSG00000126767	ELK1	X	47494920	47510003	-0.07	0.02	6.38e-05	0.000691371
ENSG00000130202	PVRL2	19	45349432	45392485	-0.04	0.01	6.57e-05	0.00071107
ENSG00000164022	AIMP1	4	107236701	107270383	-0.03	0.01	6.58e-05	0.00071107
ENSG00000139977	NAA30	14	57857262	57882635	0.03	0.01	6.62e-05	0.000715851
ENSG00000113594	LIFR	5	38475065	38608456	-0.05	0.01	6.64e-05	0.000716792
ENSG00000205403	CFI	4	110661852	110723335	0.08	0.02	6.67e-05	0.000719955
ENSG00000170542	SERPINB9	6	2887500	2903514	-0.05	0.01	6.7e-05	0.000722264
ENSG00000168394	TAP1	6	32812986	32821755	-0.06	0.01	6.75e-05	0.000727839
ENSG00000137936	BCAR3	1	94027347	94312706	-0.05	0.01	6.76e-05	0.000728107
ENSG00000158470	B4GALT5	20	48249482	48330415	0.04	0.01	6.8e-05	0.000731047
ENSG00000187513	GJA4	1	35258599	35261348	-0.11	0.03	6.8e-05	0.000731047
ENSG00000111669	TPI1	12	6976283	6980112	0.04	0.01	6.8e-05	0.000731047
ENSG00000073614	KDM5A	12	389295	498620	-0.03	0.01	6.82e-05	0.000731902
ENSG00000213088	DARC	1	159173097	159176290	0.13	0.03	6.83e-05	0.000732927
ENSG00000240694	PNMA2	8	26362202	26371608	0.04	0.01	6.85e-05	0.000734868
ENSG00000185958	FAM186A	12	50720013	50790405	-0.05	0.01	6.87e-05	0.000736105
ENSG00000181467	RAP2B	3	152880029	152886265	0.04	0.01	6.88e-05	0.000736368
ENSG00000186340	THBS2	6	169615875	169654139	0.08	0.02	6.91e-05	0.000739181
ENSG00000101104	PABPC1L	20	43538703	43587676	0.06	0.02	6.95e-05	0.000742857
ENSG00000159228	CBR1	21	37442239	37445464	0.05	0.01	6.95e-05	0.000742857
ENSG00000125148	MT2A	16	56642111	56643409	-0.12	0.03	6.97e-05	0.000744598
ENSG00000104142	VPS18	15	41186628	41196173	0.03	0.01	6.99e-05	0.000745758
ENSG00000131669	NINJ1	9	95883771	95896570	-0.05	0.01	7.04e-05	0.000750821
ENSG00000046651	OFD1	X	13752832	13787480	-0.04	0.01	7.08e-05	0.000754383
ENSG00000145349	CAMK2D	4	114372188	114683083	0.04	0.01	7.08e-05	0.000754383
ENSG00000141542	RAB40B	17	80612849	80656604	0.04	0.01	7.19e-05	0.000764983
ENSG00000184226	PCDH9	13	66876967	67804468	-0.03	0.01	7.21e-05	0.000765986
ENSG00000181192	DHTKD1	10	12110971	12165224	-0.03	0.01	7.21e-05	0.000765986
ENSG00000164418	GRIK2	6	101846664	102517958	0.04	0.01	7.26e-05	0.000771272
ENSG00000100983	GSS	20	33516236	33543620	0.03	0.01	7.29e-05	0.000774107
ENSG00000250571	GLI4	8	144349603	144359101	-0.04	0.01	7.35e-05	0.000779791
ENSG00000158109	TPRG1L	1	3541566	3546691	0.04	0.01	7.36e-05	0.000780133
ENSG00000137267	TUBB2A	6	3153903	3157760	0.07	0.02	7.36e-05	0.000780133
ENSG00000086730	LAT2	7	73613982	73644161	-0.05	0.01	7.38e-05	0.000781084
ENSG00000154783	FGD5	3	14860469	14975895	-0.05	0.01	7.39e-05	0.000781084
ENSG00000169507	SLC38A11	2	165752696	165812035	-0.08	0.02	7.39e-05	0.000781084
ENSG00000076067	RBMS2	12	56915713	56984745	-0.04	0.01	7.39e-05	0.000781084
ENSG00000267890	CTD-2126E3.4	19	50578380	50579159	-0.05	0.01	7.41e-05	0.000782355
ENSG00000132329	RAMP1	2	238767536	238820756	-0.05	0.01	7.42e-05	0.000782783
ENSG00000184897	H1FX	3	129033615	129035120	-0.04	0.01	7.45e-05	0.000785408
ENSG00000168101	NUDT16L1	16	4743695	4745860	-0.03	0.01	7.46e-05	0.000786413
ENSG00000116141	MARK1	1	220701568	220837803	0.03	0.01	7.48e-05	0.000787182
ENSG00000115902	SLC1A4	2	65215611	65250999	0.05	0.01	7.5e-05	0.000788817
ENSG00000151458	ANKRD50	4	125585207	125633887	0.04	0.01	7.51e-05	0.00078914
ENSG00000105379	ETFB	19	51848423	51869672	-0.04	0.01	7.52e-05	0.000790018
ENSG00000081320	STK17B	2	196998290	197041227	-0.07	0.02	7.53e-05	0.000790138
ENSG00000171603	CLSTN1	1	9789084	9884584	0.03	0.01	7.53e-05	0.000790138
ENSG00000105146	AURKC	19	57742377	57746916	0.07	0.02	7.54e-05	0.000790147
ENSG00000169860	P2RY1	3	152552736	152555841	0.07	0.02	7.55e-05	0.000790673
ENSG00000124688	MAD2L1BP	6	43597277	43608689	0.04	0.01	7.55e-05	0.000790673
ENSG00000125675	GRIA3	X	122318006	122624766	0.03	0.01	7.56e-05	0.000790757
ENSG00000108960	MMD	17	53469974	53499353	0.05	0.01	7.59e-05	0.000793442
ENSG00000132341	RAN	12	131356424	131362223	0.02	0.01	7.62e-05	0.000796245
ENSG00000118402	ELOVL4	6	80624529	80657297	0.04	0.01	7.63e-05	0.000796899
ENSG00000214944	ARHGEF28	5	72921983	73237818	0.05	0.01	7.64e-05	0.000796899
ENSG00000101850	GPR143	X	9693386	9754337	-0.06	0.01	7.65e-05	0.000797803
ENSG00000130032	PRRG3	X	150863596	150874396	0.04	0.01	7.74e-05	0.000806809
ENSG00000198146	ZNF770	15	35270542	35280488	0.05	0.01	7.76e-05	0.000808669
ENSG00000119801	YPEL5	2	30369807	30383399	0.02	0.01	7.78e-05	0.000809616
ENSG00000166596	WDR16	17	9479944	9546776	0.05	0.01	7.8e-05	0.000811282
ENSG00000162105	SHANK2	11	70313961	70963623	0.04	0.01	7.83e-05	0.000813763
ENSG00000183317	EPHA10	1	38179552	38230805	0.05	0.01	7.84e-05	0.000813811
ENSG00000119396	RAB14	9	123940415	123985292	0.02	0.01	7.84e-05	0.000813811
ENSG00000196767	POU3F4	X	82763269	82764775	0.06	0.01	7.87e-05	0.000816068
ENSG00000143344	RGL1	1	183605220	183897665	0.04	0.01	7.89e-05	0.000818018
ENSG00000163682	RPL9	4	39455744	39460568	-0.08	0.02	7.9e-05	0.000818594
ENSG00000135709	KIAA0513	16	85061375	85127836	0.03	0.01	7.92e-05	0.000819706
ENSG00000167378	IRGQ	19	44088521	44100287	0.03	0.01	7.94e-05	0.000822018
ENSG00000176928	GCNT4	5	74323289	74326724	0.07	0.02	7.95e-05	0.00082211
ENSG00000116786	PLEKHM2	1	16010827	16061264	-0.05	0.01	7.97e-05	0.000823536
ENSG00000135049	AGTPBP1	9	88161455	88356944	0.04	0.01	8.03e-05	0.000828792
ENSG00000100441	KHNYN	14	24898492	24910540	-0.05	0.01	8.06e-05	0.000831232
ENSG00000122386	ZNF205	16	3162561	3170518	-0.04	0.01	8.11e-05	0.00083602
ENSG00000171858	RPS21	20	60962172	60963576	-0.05	0.01	8.14e-05	0.000838547
ENSG00000043355	ZIC2	13	100634026	100639018	-0.06	0.02	8.14e-05	0.000838683
ENSG00000135678	CPM	12	69235977	69365350	-0.07	0.02	8.15e-05	0.000838683
ENSG00000102678	FGF9	13	22245522	22278637	0.04	0.01	8.23e-05	0.000846575
ENSG00000187017	ESPN	1	6484848	6521430	-0.06	0.02	8.27e-05	0.000849519
ENSG00000162076	FLYWCH2	16	2933187	2949383	-0.04	0.01	8.29e-05	0.000851128
ENSG00000172716	SLFN11	17	33677324	33700720	-0.07	0.02	8.3e-05	0.000852209
ENSG00000070018	LRP6	12	12268959	12419946	0.03	0.01	8.31e-05	0.000852839
ENSG00000146263	MMS22L	6	97590037	97731093	-0.04	0.01	8.37e-05	0.000858162
ENSG00000187260	WDR86	7	151072995	151107813	0.09	0.02	8.39e-05	0.000859264
ENSG00000187239	FNBP1	9	132649466	132805473	0.03	0.01	8.39e-05	0.000859264
ENSG00000111596	CNOT2	12	70636774	70748773	-0.03	0.01	8.43e-05	0.000862549
ENSG00000196935	SRGAP1	12	64238073	64541613	-0.04	0.01	8.46e-05	0.000864937
ENSG00000077522	ACTN2	1	236849754	236927931	0.04	0.01	8.5e-05	0.000868487
ENSG00000133083	DCLK1	13	36345478	36705443	0.04	0.01	8.52e-05	0.000869617
ENSG00000162599	NFIA	1	61330931	61928465	-0.04	0.01	8.55e-05	0.000872018
ENSG00000108830	RND2	17	41177258	41184057	-0.05	0.01	8.58e-05	0.000874691
ENSG00000257698	RP11-620J15.3	12	58325311	58329958	-0.04	0.01	8.68e-05	0.000884594
ENSG00000144712	CAND2	3	12837971	12913415	0.05	0.01	8.75e-05	0.000890683
ENSG00000047634	SCML1	X	17755588	17773105	0.05	0.01	8.78e-05	0.000893898
ENSG00000126777	KTN1	14	56025790	56168244	-0.03	0.01	8.8e-05	0.000894391
ENSG00000076864	RAP1GAP	1	21922708	21995801	0.03	0.01	8.8e-05	0.000894391
ENSG00000187555	USP7	16	8985951	9058371	0.02	0	8.81e-05	0.00089465
ENSG00000233559	AC016831.7	7	130538479	130613408	-0.06	0.01	8.82e-05	0.000895769
ENSG00000253230	LINC00599	8	9757574	9762876	-0.05	0.01	8.94e-05	0.000906702
ENSG00000134419	RPS15A	16	18792617	18801705	-0.04	0.01	8.95e-05	0.000907118
ENSG00000198917	C9orf114	9	131581930	131592100	-0.03	0.01	9e-05	0.00091207
ENSG00000138794	CASP6	4	110609785	110624739	-0.05	0.01	9.03e-05	0.000914564
ENSG00000069329	VPS35	16	46690054	46723430	0.02	0.01	9.09e-05	0.000920097
ENSG00000100823	APEX1	14	20923350	20925927	0.02	0.01	9.1e-05	0.000920601
ENSG00000141552	ANAPC11	17	79848666	79858867	-0.02	0.01	9.12e-05	0.000921752
ENSG00000143727	ACP1	2	264140	278283	0.03	0.01	9.22e-05	0.000931251
ENSG00000141401	IMPA2	18	11981024	12030876	-0.06	0.02	9.24e-05	0.000932893
ENSG00000269190	FBXO17	19	39432044	39466550	-0.05	0.01	9.28e-05	0.000935963
ENSG00000113597	TRAPPC13	5	64920543	64962060	0.04	0.01	9.29e-05	0.000936192
ENSG00000151332	MBIP	14	36767770	36789882	-0.03	0.01	9.29e-05	0.000936192
ENSG00000167535	CACNB3	12	49207577	49222724	0.04	0.01	9.37e-05	0.000943168
ENSG00000158006	PAFAH2	1	26286258	26324648	-0.04	0.01	9.45e-05	0.000950857
ENSG00000104870	FCGRT	19	50010073	50029590	-0.04	0.01	9.47e-05	0.000951761
ENSG00000116729	WLS	1	68564142	68698803	0.05	0.01	9.54e-05	0.000958119
ENSG00000187957	DNER	2	230222345	230579274	0.05	0.01	9.59e-05	0.000962827
ENSG00000223802	CERS1	19	18979361	19007536	-0.05	0.01	9.6e-05	0.000962827
ENSG00000136059	VILL	3	38029550	38048679	0.07	0.02	9.73e-05	0.000975262
ENSG00000278727	AC000403.1	NA	NA	NA	0.05	0.01	9.81e-05	0.000982732
ENSG00000171503	ETFDH	4	159593277	159630775	-0.05	0.01	9.89e-05	0.000990048
ENSG00000108423	TUBD1	17	57936851	57970304	-0.04	0.01	9.91e-05	0.000991667
ENSG00000165359	DDX26B	X	134654584	134716435	0.05	0.01	9.92e-05	0.000992142
ENSG00000108799	EZH1	17	40852293	40897071	-0.02	0.01	9.96e-05	0.000995385
ENSG00000189195	BTBD8	1	92545862	92613393	-0.05	0.01	0.000100944	0.00100827
ENSG00000124151	NCOA3	20	46130601	46285621	-0.03	0.01	0.000102332	0.00102098
ENSG00000184117	NIPSNAP1	22	29950797	29977326	0.03	0.01	0.000102347	0.00102098
ENSG00000100276	RASL10A	22	29708922	29715668	0.06	0.02	0.000102772	0.00102457
ENSG00000136541	ERMN	2	158175137	158184225	0.05	0.01	0.000103385	0.00103002
ENSG00000080839	RBL1	20	35624752	35724398	-0.04	0.01	0.000103631	0.00103181
ENSG00000261353	CTA-14H9.5	6	26527291	26527632	-0.05	0.01	0.000104042	0.00103524
ENSG00000017483	SLC38A5	X	48316920	48328644	0.11	0.03	0.00010439	0.0010371
ENSG00000173064	HECTD4	12	112597992	112819896	0.02	0.01	0.000104402	0.0010371
ENSG00000033867	SLC4A7	3	27414214	27525911	-0.05	0.01	0.000104429	0.0010371
ENSG00000235613	NSRP1P1	1	78312795	78314487	-0.05	0.01	0.00010522	0.00104429
ENSG00000259943	RP1-39G22.7	1	40722099	40723639	0.04	0.01	0.000105637	0.00104776
ENSG00000276293	PIP4K2B	NA	NA	NA	0.02	0	0.000106116	0.00105185
ENSG00000154059	IMPACT	18	22006580	22033499	0.04	0.01	0.000106285	0.00105284
ENSG00000225569	CCT4P2	X	64490793	64492899	-0.04	0.01	0.000107511	0.00106431
ENSG00000142733	MAP3K6	1	27681675	27693383	-0.06	0.02	0.000108256	0.00107101
ENSG00000163875	MEAF6	1	37958176	37980375	0.03	0.01	0.000108498	0.00107273
ENSG00000118160	SLC8A2	19	47931274	47975425	0.03	0.01	0.000108691	0.00107396
ENSG00000164794	KCNV1	8	110975874	110988076	0.05	0.01	0.000108964	0.00107597
ENSG00000113916	BCL6	3	187439165	187463515	-0.05	0.01	0.000109135	0.00107697
ENSG00000175756	AURKAIP1	1	1309110	1310875	-0.03	0.01	0.000109989	0.00108472
ENSG00000197816	CCDC180	9	100000765	100140806	0.04	0.01	0.000111084	0.00109482
ENSG00000072778	ACADVL	17	7120444	7128592	-0.04	0.01	0.000111342	0.00109666
ENSG00000110330	BIRC2	11	102217942	102249401	0.03	0.01	0.00011216	0.00110403
ENSG00000218416	AC110619.2	2	241388732	241396131	0.06	0.02	0.000112345	0.00110515
ENSG00000110700	RPS13	11	17095936	17099334	-0.04	0.01	0.000113015	0.00111104
ENSG00000110080	ST3GAL4	11	126225535	126310239	-0.04	0.01	0.000113535	0.00111545
ENSG00000132819	RBM38	20	55966463	55984389	-0.04	0.01	0.000113688	0.00111625
ENSG00000141526	SLC16A3	17	80186273	80219005	-0.07	0.02	0.000113859	0.00111722
ENSG00000126773	PCNXL4	14	60558629	60635851	-0.03	0.01	0.000114034	0.00111824
ENSG00000101654	RNMT	18	13726659	13764557	0.02	0.01	0.000114368	0.00112081
ENSG00000152932	RAB3C	5	57878048	58155213	0.05	0.01	0.000114736	0.00112371
ENSG00000134594	RAB33A	X	129305623	129318844	0.05	0.01	0.000115138	0.00112694
ENSG00000130382	MLLT1	19	6212966	6279959	-0.03	0.01	0.000115848	0.00113253
ENSG00000102362	SYTL4	X	99929488	99987110	-0.14	0.04	0.000115891	0.00113253
ENSG00000128872	TMOD2	15	52043758	52108565	0.03	0.01	0.000115927	0.00113253
ENSG00000143110	C1orf162	1	112016414	112021134	-0.06	0.02	0.000116011	0.00113263
ENSG00000158220	ESYT3	3	138153428	138200528	-0.05	0.01	0.000116904	0.00114063
ENSG00000134597	RBMX2	X	129535943	129547317	-0.03	0.01	0.000117482	0.00114556
ENSG00000278540	ACACA	NA	NA	NA	0.03	0.01	0.000118247	0.0011523
ENSG00000197283	SYNGAP1	6	33387847	33421466	0.03	0.01	0.00011875	0.00115648
ENSG00000233705	SLC26A4-AS1	7	107294421	107302596	0.05	0.01	0.000118863	0.00115685
ENSG00000167779	IGFBP6	12	53491220	53496129	0.05	0.01	0.000119529	0.00116261
ENSG00000137331	IER3	6	30710976	30712331	0.11	0.03	0.000120001	0.00116645
ENSG00000167969	ECI1	16	2289396	2302301	-0.04	0.01	0.000120073	0.00116645
ENSG00000160963	COL26A1	7	101006101	101202304	0.04	0.01	0.000120193	0.00116672
ENSG00000179604	CDC42EP4	17	71279763	71308314	-0.06	0.01	0.000120251	0.00116672
ENSG00000049246	PER3	1	7844380	7905237	0.05	0.01	0.000121218	0.00117537
ENSG00000140836	ZFHX3	16	72816784	73093597	-0.04	0.01	0.000121847	0.00118073
ENSG00000155189	AGPAT5	8	6565878	6617184	0.03	0.01	0.000122574	0.00118704
ENSG00000100345	MYH9	22	36677327	36784063	-0.04	0.01	0.000123131	0.00119169
ENSG00000169738	DCXR	17	79993012	79995608	-0.04	0.01	0.000123586	0.00119536
ENSG00000145919	BOD1	5	173034517	173043663	0.03	0.01	0.000123729	0.00119599
ENSG00000133958	UNC79	14	93799565	94174222	0.03	0.01	0.000123917	0.00119707
ENSG00000100650	SRSF5	14	70193617	70238722	0.03	0.01	0.000124686	0.00120375
ENSG00000157657	ZNF618	9	116638562	116818871	-0.04	0.01	0.000124854	0.00120463
ENSG00000151967	SCHIP1	3	159557650	159615149	0.05	0.01	0.000128296	0.00123708
ENSG00000107929	LARP4B	10	855484	977564	0.02	0.01	0.000129086	0.00124391
ENSG00000162706	CADM3	1	159141399	159173103	0.04	0.01	0.000129193	0.00124391
ENSG00000075790	BCAP29	7	107220422	107269615	0.03	0.01	0.000129246	0.00124391
ENSG00000231768	RP5-855F14.1	1	234663637	234667525	0.09	0.02	0.000129324	0.00124391
ENSG00000008300	CELSR3	3	48673902	48700348	0.03	0.01	0.000130167	0.00125125
ENSG00000145063	AC062028.1	2	11239977	11272947	0.05	0.01	0.000130838	0.00125692
ENSG00000168135	KCNJ4	22	38822332	38851205	0.04	0.01	0.000131258	0.00125993
ENSG00000139567	ACVRL1	12	52300692	52317145	-0.09	0.02	0.000131313	0.00125993
ENSG00000110514	MADD	11	47290712	47351582	0.03	0.01	0.000131583	0.00126174
ENSG00000160111	CPAMD8	19	17003758	17137625	-0.1	0.03	0.000132551	0.00127024
ENSG00000105366	SIGLEC8	19	51954101	51961710	-0.08	0.02	0.000133591	0.00127935
ENSG00000179886	TIGD5	8	144680074	144682485	-0.04	0.01	0.000133666	0.00127935
ENSG00000161057	PSMC2	7	102984701	103009842	0.02	0.01	0.000134115	0.00128271
ENSG00000135940	COX5B	2	98262503	98264846	-0.03	0.01	0.000134181	0.00128271
ENSG00000246705	H2AFJ	12	14927270	14930936	-0.05	0.01	0.000134918	0.00128776
ENSG00000085415	SEH1L	18	12947132	12987535	0.03	0.01	0.000134943	0.00128776
ENSG00000183114	FAM43B	1	20878932	20881512	-0.06	0.02	0.00013497	0.00128776
ENSG00000157693	C9orf91	9	117373486	117408702	0.03	0.01	0.000135041	0.00128776
ENSG00000106701	FSD1L	9	108210077	108314714	0.03	0.01	0.000135171	0.00128822
ENSG00000167772	ANGPTL4	19	8428173	8439257	-0.19	0.05	0.000135861	0.001294
ENSG00000169018	FEM1B	15	68570141	68588203	0.02	0.01	0.000136025	0.00129477
ENSG00000164715	LMTK2	7	97736197	97838945	0.03	0.01	0.000136595	0.0012994
ENSG00000152104	PTPN14	1	214522039	214725792	-0.05	0.01	0.000137016	0.00130262
ENSG00000109466	KLHL2	4	166128770	166244308	0.03	0.01	0.00013726	0.00130407
ENSG00000177511	ST8SIA3	18	55018044	55038962	0.04	0.01	0.000137337	0.00130407
ENSG00000197223	C1D	2	68268262	68338080	0.04	0.01	0.000137535	0.00130516
ENSG00000245526	LINC00461	5	87803363	87986858	0.04	0.01	0.000137657	0.00130552
ENSG00000258986	TMEM179	14	104941015	105071984	0.04	0.01	0.000137827	0.00130634
ENSG00000146966	DENND2A	7	140218220	140373793	-0.04	0.01	0.000137941	0.00130663
ENSG00000138785	INTS12	4	106603784	106817143	-0.04	0.01	0.000138367	0.00130987
ENSG00000173638	SLC19A1	21	46913486	46964325	-0.07	0.02	0.0001391	0.00131566
ENSG00000236675	MTX1P1	1	155200766	155204116	0.05	0.01	0.000139161	0.00131566
ENSG00000137261	KIAA0319	6	24544332	24646383	0.04	0.01	0.000139275	0.00131566
ENSG00000210196	MT-TP	MT	15956	16023	-0.1	0.03	0.000139317	0.00131566
ENSG00000215041	NEURL4	17	7218947	7232712	0.03	0.01	0.000140207	0.00132327
ENSG00000166173	LARP6	15	71123863	71146498	0.04	0.01	0.000140807	0.00132813
ENSG00000100320	RBFOX2	22	36134783	36424473	0.02	0.01	0.000140937	0.00132854
ENSG00000171130	ATP6V0E2	7	149570057	149577784	0.05	0.01	0.000141935	0.00133715
ENSG00000175164	ABO	9	136125788	136150617	-0.08	0.02	0.000142823	0.00134469
ENSG00000090376	IRAK3	12	66582659	66648402	-0.07	0.02	0.000143259	0.00134743
ENSG00000124615	MOCS1	6	39867354	39902290	-0.03	0.01	0.000143287	0.00134743
ENSG00000118518	RNF146	6	127587755	127609712	0.02	0.01	0.000144039	0.00135369
ENSG00000245937	CTC-228N24.3	5	127276118	127418864	0.03	0.01	0.000144129	0.00135372
ENSG00000171533	MAP6	11	75297963	75380165	0.03	0.01	0.000144531	0.00135667
ENSG00000143545	RAB13	1	153954127	153958834	-0.04	0.01	0.000144659	0.00135706
ENSG00000140798	ABCC12	16	48116884	48189929	0.06	0.01	0.000145017	0.0013596
ENSG00000186260	MKL2	16	14165178	14360630	0.03	0.01	0.000145662	0.00136454
ENSG00000237737	DCTN1-AS1	2	74612613	74621009	0.05	0.01	0.000145719	0.00136454
ENSG00000155096	AZIN1	8	103838585	103906092	0.03	0.01	0.000146041	0.00136595
ENSG00000165495	PKNOX2	11	125034583	125303285	0.03	0.01	0.000146075	0.00136595
ENSG00000120306	CYSTM1	5	139554227	139661637	-0.05	0.01	0.000146133	0.00136595
ENSG00000132823	OSER1	20	42825136	42839431	0.03	0.01	0.000146788	0.00137126
ENSG00000025770	NCAPH2	22	50946645	50961901	0.03	0.01	0.000147413	0.00137627
ENSG00000206120	EGFEM1P	3	167967310	168548387	-0.06	0.01	0.000148619	0.00138669
ENSG00000127824	TUBA4A	2	220114433	220142892	0.07	0.02	0.000152111	0.00141843
ENSG00000163013	FBXO41	2	73481810	73511559	0.03	0.01	0.000153477	0.00142997
ENSG00000181350	FAM211A	17	16344891	16395467	0.05	0.01	0.000153533	0.00142997
ENSG00000164904	ALDH7A1	5	125877533	125931110	-0.06	0.01	0.000154307	0.00143633
ENSG00000013306	SLC25A39	17	42396993	42402238	-0.04	0.01	0.000154403	0.00143636
ENSG00000112759	SLC29A1	6	44187242	44201888	0.04	0.01	0.000155162	0.00144209
ENSG00000130208	APOC1	19	45417504	45422606	0.09	0.02	0.000155204	0.00144209
ENSG00000126016	AMOT	X	112017731	112084043	0.04	0.01	0.000157286	0.00146057
ENSG00000107186	MPDZ	9	13105703	13279589	0.03	0.01	0.000157773	0.00146422
ENSG00000101224	CDC25B	20	3767578	3786762	0.04	0.01	0.000158378	0.00146895
ENSG00000060709	RIMBP2	12	130880682	131200826	0.04	0.01	0.00015865	0.0014706
ENSG00000102003	SYP	X	49044269	49056718	0.03	0.01	0.000160114	0.00148329
ENSG00000111911	HINT3	6	126277927	126301387	0.03	0.01	0.000160854	0.00148926
ENSG00000143847	PPFIA4	1	202995626	203047868	0.04	0.01	0.000161138	0.001491
ENSG00000087085	ACHE	7	100487615	100494594	0.05	0.01	0.00016255	0.00150318
ENSG00000166813	KIF7	15	90152020	90198682	-0.04	0.01	0.000162685	0.00150354
ENSG00000265241	RBM8A	NA	NA	NA	0.03	0.01	0.000163594	0.00151104
ENSG00000176435	CLEC14A	14	38723308	38725574	-0.07	0.02	0.00016379	0.00151195
ENSG00000072182	ASIC4	2	220378892	220403494	-0.06	0.01	0.000164308	0.00151584
ENSG00000125944	HNRNPR	1	23630264	23670829	0.02	0.01	0.000164605	0.00151661
ENSG00000144791	LIMD1	3	45596886	45727830	-0.06	0.02	0.000164688	0.00151661
ENSG00000099797	TECR	19	14627897	14676792	-0.03	0.01	0.000164724	0.00151661
ENSG00000163995	ABLIM2	4	7967039	8160559	0.03	0.01	0.000164781	0.00151661
ENSG00000213465	ARL2	11	64781585	64789656	-0.03	0.01	0.000165015	0.00151787
ENSG00000005379	BZRAP1	17	56378592	56406152	0.04	0.01	0.000166119	0.0015265
ENSG00000143643	TTC13	1	231041989	231114621	0.03	0.01	0.00016615	0.0015265
ENSG00000132622	HSPA12B	20	3713314	3733758	-0.08	0.02	0.000166743	0.0015304
ENSG00000147804	SLC39A4	8	145635126	145642279	-0.08	0.02	0.000166795	0.0015304
ENSG00000136099	PCDH8	13	53418109	53422775	0.08	0.02	0.000166959	0.0015304
ENSG00000229358	DPY19L1P1	7	32620561	32801399	0.05	0.01	0.000166967	0.0015304
ENSG00000197102	DYNC1H1	14	102430865	102517129	0.02	0.01	0.000167332	0.00153284
ENSG00000101004	NINL	20	25433341	25566153	0.06	0.02	0.000167888	0.00153703
ENSG00000136267	DGKB	7	14184674	15014402	0.05	0.01	0.000168474	0.00154109
ENSG00000198959	TGM2	20	36756863	36794980	-0.1	0.03	0.000168529	0.00154109
ENSG00000126950	TMEM35	X	100333709	100351353	0.05	0.01	0.000169221	0.00154651
ENSG00000170832	USP32	17	58256455	58499831	0.03	0.01	0.000169373	0.001547
ENSG00000131381	ZFYVE20	3	15111580	15140670	0.03	0.01	0.000169847	0.00155042
ENSG00000123505	AMD1	6	111195973	111216916	0.03	0.01	0.000170668	0.001557
ENSG00000012822	CALCOCO1	12	54104903	54121529	-0.02	0.01	0.000171642	0.00156496
ENSG00000181789	COPG1	3	128968449	128996614	0.02	0.01	0.000171746	0.001565
ENSG00000125844	RRBP1	20	17594323	17662940	-0.03	0.01	0.000172497	0.00157093
ENSG00000143314	MRPL24	1	156707095	156711382	-0.03	0.01	0.000173045	0.00157499
ENSG00000176407	KCMF1	2	85198216	85286595	0.02	0.01	0.000173278	0.00157619
ENSG00000101444	AHCY	20	32868074	32899608	-0.03	0.01	0.000174058	0.00158156
ENSG00000116649	SRM	1	11114641	11120081	-0.03	0.01	0.000174071	0.00158156
ENSG00000164576	SAP30L	5	153825517	153840614	0.03	0.01	0.000174313	0.00158283
ENSG00000187773	FAM69C	18	72102963	72125179	0.06	0.02	0.0001758	0.0015954
ENSG00000135900	MRPL44	2	224822121	224832431	0.04	0.01	0.000176078	0.001597
ENSG00000169085	C8orf46	8	67372238	67430759	0.03	0.01	0.000177093	0.00160527
ENSG00000084070	SMAP2	1	40810522	40888998	0.03	0.01	0.000177761	0.00160956
ENSG00000107438	PDLIM1	10	96997329	97050781	0.12	0.03	0.000177772	0.00160956
ENSG00000170390	DCLK2	4	150999426	151178609	0.04	0.01	0.000179253	0.00162202
ENSG00000100241	SBF1	22	50883429	50913454	0.03	0.01	0.000180008	0.00162791
ENSG00000198216	CACNA1E	1	181382238	181777219	0.03	0.01	0.000180298	0.00162959
ENSG00000255135	RP11-111M22.3	11	76152382	76155700	0.05	0.01	0.000180542	0.00162992
ENSG00000155366	RHOC	1	113243728	113250056	-0.04	0.01	0.000180544	0.00162992
ENSG00000163412	EIF4E3	3	71724567	71803924	0.03	0.01	0.000180708	0.00163046
ENSG00000197324	LRP10	14	23340822	23350789	-0.04	0.01	0.000180918	0.0016314
ENSG00000196440	ARMCX4	X	100673275	100788446	0.03	0.01	0.000181423	0.00163501
ENSG00000198712	MT-CO2	MT	7586	8269	-0.06	0.02	0.000181602	0.00163568
ENSG00000148308	GTF3C5	9	135906076	135933890	-0.03	0.01	0.000183208	0.00164919
ENSG00000086717	PPEF1	X	18694029	18846039	0.06	0.02	0.000183339	0.00164942
ENSG00000121064	SCPEP1	17	55055466	55084129	0.04	0.01	0.000184381	0.00165783
ENSG00000138286	FAM149B1	10	74927924	75004262	0.03	0.01	0.000185384	0.00166589
ENSG00000105649	RAB3A	19	18307594	18314884	0.04	0.01	0.000185747	0.00166819
ENSG00000214300	SPDYE3	7	99905325	99919819	0.04	0.01	0.000186001	0.0016695
ENSG00000154240	CEP112	17	63631656	64188202	-0.04	0.01	0.00018627	0.00167096
ENSG00000092470	WDR76	15	44119161	44160617	-0.04	0.01	0.000186553	0.00167254
ENSG00000157353	FUK	16	70488324	70514177	-0.03	0.01	0.000186931	0.00167496
ENSG00000083067	TRPM3	9	73143979	74061820	-0.09	0.02	0.000187105	0.00167556
ENSG00000179523	EIF3J-AS1	15	44819455	44829121	0.03	0.01	0.000188567	0.00168715
ENSG00000168906	MAT2A	2	85766288	85772403	0.05	0.01	0.000188616	0.00168715
ENSG00000205363	C15orf59	15	74032141	74045088	0.04	0.01	0.000188917	0.00168887
ENSG00000137193	PIM1	6	37137979	37143202	-0.06	0.02	0.000189611	0.0016941
ENSG00000084463	WBP11	12	14939410	14956474	0.02	0.01	0.000190111	0.0016976
ENSG00000158865	SLC5A11	16	24857162	24922949	0.12	0.03	0.00019033	0.00169858
ENSG00000267280	RP11-332H18.4	17	59470817	59488916	-0.07	0.02	0.000190665	0.0017006
ENSG00000236901	MIR600HG	9	125871773	125877756	0.03	0.01	0.000192021	0.00171171
ENSG00000157150	TIMP4	3	12194551	12200851	-0.06	0.02	0.000192836	0.00171799
ENSG00000251442	LINC01094	4	79567057	79603853	0.08	0.02	0.000193142	0.00171974
ENSG00000115966	ATF2	2	175936978	176033110	0.02	0.01	0.000194528	0.00173109
ENSG00000163900	TMEM41A	3	185194284	185216845	-0.03	0.01	0.000194912	0.00173351
ENSG00000089050	RBBP9	20	18467184	18477887	0.04	0.01	0.00019521	0.00173517
ENSG00000071655	MBD3	19	1576639	1592882	-0.03	0.01	0.000195382	0.00173571
ENSG00000116670	MAD2L2	1	11734537	11751707	-0.03	0.01	0.000195831	0.00173871
ENSG00000159176	CSRP1	1	201452658	201478584	-0.05	0.01	0.000196185	0.0017405
ENSG00000119471	HSDL2	9	115142217	115234690	-0.04	0.01	0.000196255	0.0017405
ENSG00000113851	CRBN	3	3190676	3221394	0.03	0.01	0.000198481	0.00175923
ENSG00000165102	HGSNAT	8	42995556	43057998	0.03	0.01	0.000199103	0.00176374
ENSG00000169403	PTAFR	1	28473677	28520447	-0.06	0.02	0.000199266	0.00176418
ENSG00000130540	SULT4A1	22	44220389	44258398	0.03	0.01	0.000199557	0.00176576
ENSG00000137819	PAQR5	15	69591286	69700119	-0.06	0.02	0.000200162	0.0017701
ENSG00000225472	RP11-120J1.1	9	14317084	14357907	0.05	0.01	0.000200854	0.00177522
ENSG00000130703	OSBPL2	20	60813580	60871268	-0.02	0.01	0.000201476	0.0017797
ENSG00000159335	PTMS	12	6874682	6880116	0.04	0.01	0.000202613	0.00178873
ENSG00000167291	TBC1D16	17	77906142	78009647	-0.04	0.01	0.000202881	0.00179008
ENSG00000112367	FIG4	6	110012499	110146631	0.03	0.01	0.000203435	0.00179396
ENSG00000177733	HNRNPA0	5	137087075	137090039	0.02	0.01	0.000203964	0.00179728
ENSG00000162601	MYSM1	1	59120411	59165764	0.03	0.01	0.000204042	0.00179728
ENSG00000104611	SH2D4A	8	19171128	19253729	-0.05	0.01	0.000204548	0.00180039
ENSG00000129521	EGLN3	14	34393437	34931980	-0.05	0.01	0.000204627	0.00180039
ENSG00000243193	CTA-360L10.1	7	106717671	106774178	-0.05	0.01	0.000204793	0.00180084
ENSG00000175611	LINC00476	9	98521513	98638259	-0.05	0.01	0.000205127	0.00180275
ENSG00000135870	RC3H1	1	173900352	173991435	0.03	0.01	0.000206268	0.00181176
ENSG00000249042	CTD-2015H6.3	5	79778112	79783882	-0.04	0.01	0.00020655	0.00181322
ENSG00000082458	DLG3	X	69664711	69725337	0.03	0.01	0.000207417	0.00181981
ENSG00000197375	SLC22A5	5	131705444	131731306	-0.05	0.01	0.000207548	0.00181993
ENSG00000064545	TMEM161A	19	19229978	19249322	-0.03	0.01	0.000208328	0.00182574
ENSG00000235961	PNMA6C	X	152240819	152243399	0.05	0.01	0.000208758	0.00182848
ENSG00000090615	GOLGA3	12	133345495	133405444	0.02	0.01	0.000209279	0.00183117
ENSG00000129437	KLK14	19	51580752	51587502	-0.05	0.01	0.0002093	0.00183117
ENSG00000154144	TBRG1	11	124492732	124505287	0.03	0.01	0.000210445	0.00184015
ENSG00000213585	VDAC1	5	133307606	133340824	0.03	0.01	0.000211793	0.0018509
ENSG00000275832	ARHGAP23	NA	NA	NA	0.03	0.01	0.000212222	0.00185362
ENSG00000166923	GREM1	15	33010175	33026870	0.1	0.03	0.000213332	0.00186226
ENSG00000167315	ACAA2	18	47309869	47340330	-0.04	0.01	0.000213928	0.00186642
ENSG00000167193	CRK	17	1323983	1366456	-0.02	0.01	0.00021721	0.001894
ENSG00000262484	CCER2	19	39399620	39402798	-0.05	0.01	0.000218375	0.00190288
ENSG00000171016	PYGO1	15	55831088	55881145	-0.04	0.01	0.000218474	0.00190288
ENSG00000102241	HTATSF1	X	135579238	135594505	0.03	0.01	0.000219802	0.00191339
ENSG00000177463	NR2C2	3	14989091	15095107	0.03	0.01	0.000221075	0.00192339
ENSG00000021574	SPAST	2	32288680	32382706	0.03	0.01	0.000221567	0.00192659
ENSG00000127540	UQCR11	19	1597171	1605480	-0.03	0.01	0.000222156	0.00193063
ENSG00000143127	ITGA10	1	145524891	145543868	-0.07	0.02	0.000222347	0.00193122
ENSG00000115414	FN1	2	216225163	216300895	-0.07	0.02	0.000222919	0.00193511
ENSG00000176182	MYPOP	19	46393278	46405862	0.03	0.01	0.000223327	0.00193757
ENSG00000135439	AGAP2	12	58118980	58135940	0.03	0.01	0.000223682	0.00193857
ENSG00000154102	C16orf74	16	85723690	85784735	0.06	0.02	0.000223691	0.00193857
ENSG00000162585	C1orf86	1	2115903	2144159	-0.04	0.01	0.000224981	0.00194867
ENSG00000101079	NDRG3	20	35280169	35374481	0.03	0.01	0.000225212	0.00194959
ENSG00000163249	CCNYL1	2	208576264	208626563	0.04	0.01	0.000226231	0.00195658
ENSG00000172216	CEBPB	20	48807376	48809212	-0.05	0.01	0.000226271	0.00195658
ENSG00000021645	NRXN3	14	78708734	80330762	0.03	0.01	0.00022652	0.00195764
ENSG00000115109	EPB41L5	2	120770581	120936695	-0.03	0.01	0.000226971	0.00196046
ENSG00000184083	FAM120C	X	54094757	54209714	0.03	0.01	0.000227426	0.0019633
ENSG00000106948	AKNA	9	117096436	117156685	-0.04	0.01	0.000227651	0.00196415
ENSG00000207955	MIR219-2	9	131154291	131155789	0.08	0.02	0.00022783	0.00196461
ENSG00000137767	SQRDL	15	45923346	45983492	-0.05	0.01	0.000228206	0.00196676
ENSG00000187193	MT1X	16	56716336	56718108	-0.13	0.03	0.000229466	0.00197653
ENSG00000166025	AMOTL1	11	94439597	94609918	-0.04	0.01	0.000230049	0.00198046
ENSG00000104881	PPP1R13L	19	45882892	45909607	-0.06	0.02	0.000231094	0.00198835
ENSG00000081307	UBA5	3	132373290	132396941	0.03	0.01	0.000231447	0.00199029
ENSG00000118515	SGK1	6	134490384	134639250	-0.06	0.02	0.000231604	0.00199054
ENSG00000157445	CACNA2D3	3	54156574	55108584	0.04	0.01	0.000232526	0.00199736
ENSG00000182326	C1S	12	7096351	7178336	-0.06	0.02	0.000232888	0.00199937
ENSG00000212978	AC016747.3	2	61368732	61372104	0.04	0.01	0.000233019	0.0019994
ENSG00000270814	TMEM261P1	15	25414484	25414823	-0.05	0.01	0.000233467	0.00200214
ENSG00000119138	KLF9	9	72999503	73029540	-0.05	0.01	0.000234553	0.00201034
ENSG00000164112	TMEM155	4	122680088	122686582	0.05	0.01	0.00023477	0.0020111
ENSG00000230006	ANKRD36BP2	2	89065324	89106126	0.05	0.01	0.00023617	0.00202198
ENSG00000141027	NCOR1	17	15932471	16121499	-0.02	0.01	0.000237446	0.00203178
ENSG00000127445	PIN1	19	9945933	9960358	0.03	0.01	0.000238306	0.00203802
ENSG00000184702	SEPTIN5	22	19701987	19712295	0.04	0.01	0.000238668	0.00204
ENSG00000136895	GARNL3	9	129986544	130155939	0.03	0.01	0.00023896	0.00204138
ENSG00000166579	NDEL1	17	8316449	8393729	0.03	0.01	0.000239342	0.00204352
ENSG00000108231	LGI1	10	95517566	95557916	-0.04	0.01	0.000239489	0.00204366
ENSG00000123240	OPTN	10	13141449	13180291	0.03	0.01	0.000241366	0.00205854
ENSG00000180155	LYNX1	8	143845752	143859640	0.04	0.01	0.000241916	0.00206139
ENSG00000171310	CHST11	12	104849073	105155792	-0.04	0.01	0.000241964	0.00206139
ENSG00000183831	ANKRD45	1	173578700	173639001	-0.04	0.01	0.000243962	0.00207727
ENSG00000163659	TIPARP	3	156391024	156424559	-0.06	0.02	0.000244356	0.00207949
ENSG00000010438	PRSS3	9	33750515	33799230	-0.05	0.01	0.000244625	0.00208065
ENSG00000236816	ANKRD20A7P	9	44076368	44118444	0.19	0.05	0.000244992	0.00208184
ENSG00000111481	COPZ1	12	54694986	54745633	-0.02	0.01	0.000245032	0.00208184
ENSG00000189221	MAOA	X	43515467	43606068	-0.04	0.01	0.00024585	0.00208765
ENSG00000115289	PCGF1	2	74732170	74735707	-0.03	0.01	0.000246556	0.0020925
ENSG00000154874	CCDC144B	17	18441117	18528930	0.14	0.04	0.000247228	0.00209707
ENSG00000119318	RAD23B	9	110045418	110094475	0.02	0.01	0.000248586	0.00210744
ENSG00000196547	MAN2A2	15	91445448	91465814	0.03	0.01	0.000249803	0.00211635
ENSG00000244754	N4BP2L2	13	33006554	33112970	-0.02	0.01	0.000249909	0.00211635
ENSG00000170439	METTL7B	12	56075330	56078395	-0.09	0.02	0.000251082	0.00212513
ENSG00000068400	GRIPAP1	X	48830134	48858675	0.02	0.01	0.00025256	0.00213535
ENSG00000136827	TOR1A	9	132575223	132586413	0.03	0.01	0.000252564	0.00213535
ENSG00000128989	ARPP19	15	52839242	52862080	0.03	0.01	0.000252726	0.00213556
ENSG00000197756	RPL37A	2	217362912	217443903	-0.04	0.01	0.000253084	0.00213743
ENSG00000128298	BAIAP2L2	22	38480896	38506677	0.05	0.01	0.000253353	0.00213854
ENSG00000229956	ZRANB2-AS2	1	71547007	71955652	-0.05	0.01	0.000253632	0.00213974
ENSG00000130175	PRKCSH	19	11546109	11561783	-0.02	0.01	0.000255417	0.00215363
ENSG00000035687	ADSS	1	244571796	244615436	0.03	0.01	0.000256111	0.00215831
ENSG00000149150	SLC43A1	11	57252007	57283259	-0.05	0.01	0.00025664	0.0021616
ENSG00000149418	ST14	11	130029457	130080271	-0.08	0.02	0.000258201	0.00217357
ENSG00000055950	MRPL43	10	102729215	102747272	-0.03	0.01	0.000258916	0.00217842
ENSG00000145012	LPP	3	187871072	188608460	-0.06	0.02	0.000260253	0.00218848
ENSG00000144908	ALDH1L1	3	125822412	125916837	-0.07	0.02	0.000261048	0.00219398
ENSG00000088812	ATRN	20	3451687	3631769	0.03	0.01	0.000262121	0.00220182
ENSG00000154174	TOMM70A	3	100082275	100120242	0.03	0.01	0.000263605	0.0022123
ENSG00000070761	C16orf80	16	58147496	58163354	0.03	0.01	0.000263654	0.0022123
ENSG00000279283	AC131009.4	NA	NA	NA	-0.05	0.01	0.000264317	0.00221668
ENSG00000132640	BTBD3	20	11871371	11907257	0.04	0.01	0.000265466	0.00222512
ENSG00000102053	ZC3H12B	X	64708615	64727767	-0.03	0.01	0.000265871	0.00222731
ENSG00000197372	ZNF675	19	23708433	23870022	0.04	0.01	0.000268029	0.00224418
ENSG00000003987	MTMR7	8	17155539	17271037	0.04	0.01	0.000268263	0.00224442
ENSG00000172995	ARPP21	3	35680437	35835988	0.04	0.01	0.000268345	0.00224442
ENSG00000140368	PSTPIP1	15	77285700	77329673	-0.06	0.02	0.000268746	0.00224589
ENSG00000146197	SCUBE3	6	35182190	35220856	-0.04	0.01	0.000269079	0.00224589
ENSG00000169032	MAP2K1	15	66679155	66784650	0.04	0.01	0.000269216	0.00224589
ENSG00000136960	ENPP2	8	120569326	120685693	0.05	0.01	0.000269239	0.00224589
ENSG00000117118	SDHB	1	17345217	17380665	0.02	0.01	0.000269242	0.00224589
ENSG00000166228	PCBD1	10	72642037	72648541	-0.03	0.01	0.00027046	0.00225485
ENSG00000108509	CAMTA2	17	4871287	4890960	0.03	0.01	0.000271018	0.00225829
ENSG00000179051	RCC2	1	17733256	17766220	0.04	0.01	0.000271714	0.00226288
ENSG00000114166	KAT2B	3	20081515	20195896	0.04	0.01	0.000272324	0.00226675
ENSG00000011201	KAL1	X	8496915	8700227	0.06	0.02	0.000273436	0.00227479
ENSG00000261325	AC140542.2	16	47883225	47921041	0.09	0.02	0.000274111	0.00227919
ENSG00000263956	NBPF11	NA	NA	NA	-0.06	0.02	0.000274319	0.0022797
ENSG00000124160	NCOA5	20	44689624	44718591	-0.03	0.01	0.000277803	0.00230645
ENSG00000182372	CLN8	8	1703944	1734738	0.03	0.01	0.000277833	0.00230645
ENSG00000170537	TMC7	16	18995256	19075264	0.04	0.01	0.000278186	0.00230815
ENSG00000227544	AC018647.3	7	35754644	35774497	0.07	0.02	0.000278405	0.00230874
ENSG00000163683	SMIM14	4	39547950	39640710	0.03	0.01	0.000281396	0.00233229
ENSG00000110435	PDHX	11	34937376	35042138	0.03	0.01	0.000282088	0.00233679
ENSG00000166411	IDH3A	15	78423840	78464291	0.04	0.01	0.000282816	0.00234094
ENSG00000132821	VSTM2L	20	36531499	36573752	0.05	0.01	0.00028289	0.00234094
ENSG00000134884	ARGLU1	13	107194021	107220512	0.03	0.01	0.00028313	0.00234168
ENSG00000100815	TRIP11	14	92432335	92507240	-0.03	0.01	0.00028347	0.00234179
ENSG00000020256	ZFP64	20	50668202	50820847	0.04	0.01	0.000283498	0.00234179
ENSG00000116266	STXBP3	1	109289296	109352148	0.02	0.01	0.000283593	0.00234179
ENSG00000118690	ARMC2	6	109169619	109295186	0.04	0.01	0.0002838	0.00234225
ENSG00000186417	GLDN	15	51633826	51700210	0.07	0.02	0.000284906	0.0023491
ENSG00000182774	RPS17L	15	83205504	83209315	-0.04	0.01	0.000284931	0.0023491
ENSG00000137574	TGS1	8	56685701	56738007	-0.03	0.01	0.000285812	0.00235389
ENSG00000128739	SNRPN	15	25068794	25223870	-0.04	0.01	0.000285814	0.00235389
ENSG00000184867	ARMCX2	X	100910267	100914876	0.03	0.01	0.000286001	0.00235418
ENSG00000178773	CPNE7	16	89642176	89663654	0.07	0.02	0.000286612	0.00235797
ENSG00000150540	HNMT	2	138721590	138773930	-0.04	0.01	0.000288122	0.00236914
ENSG00000169562	GJB1	X	70435044	70445366	0.06	0.02	0.00028856	0.00237149
ENSG00000198695	MT-ND6	MT	14149	14673	-0.07	0.02	0.000290727	0.00238803
ENSG00000161642	ZNF385A	12	54762917	54785082	-0.03	0.01	0.000291431	0.00239015
ENSG00000131876	SNRPA1	15	101821715	101835487	0.04	0.01	0.000291462	0.00239015
ENSG00000256463	SALL3	18	76740275	76762677	0.05	0.01	0.000291569	0.00239015
ENSG00000204092	LINC00951	6	40312083	40313890	-0.07	0.02	0.000291598	0.00239015
ENSG00000085365	SCAMP1	5	77656339	77776562	0.03	0.01	0.000293735	0.0024064
ENSG00000164736	SOX17	8	55370495	55373448	-0.08	0.02	0.000294238	0.00240925
ENSG00000023287	RB1CC1	8	53535016	53658403	-0.05	0.01	0.000295316	0.00241651
ENSG00000148482	SLC39A12	10	18240768	18332221	-0.07	0.02	0.00029553	0.00241651
ENSG00000166250	CLMP	11	122943035	123065989	-0.06	0.02	0.000295812	0.00241651
ENSG00000185760	KCNQ5	6	73331520	73908574	0.03	0.01	0.000295884	0.00241651
ENSG00000010361	FUZ	19	50310126	50320633	-0.03	0.01	0.000295899	0.00241651
ENSG00000227855	DPY19L2P3	7	29689843	29782210	0.05	0.01	0.000297029	0.00242447
ENSG00000231312	AC007246.3	2	39663778	39892483	0.03	0.01	0.000297654	0.00242829
ENSG00000160813	PPP1R35	7	100032905	100034188	-0.04	0.01	0.000298568	0.00243447
ENSG00000204673	AKT1S1	19	50372295	50381716	-0.02	0.01	0.000299354	0.0024389
ENSG00000104833	TUBB4A	19	6494330	6502859	0.07	0.02	0.000299424	0.0024389
ENSG00000100342	APOL1	22	36649056	36663576	-0.09	0.02	0.000299664	0.00243959
ENSG00000120685	PROSER1	13	39584003	39612252	0.03	0.01	0.00030035	0.00244389
ENSG00000162073	PAQR4	16	3019246	3023490	0.04	0.01	0.000301611	0.00245288
ENSG00000155254	MARVELD1	10	99472930	99477907	0.05	0.01	0.000302185	0.00245626
ENSG00000186889	TMEM17	2	62727356	62739029	0.05	0.01	0.000302603	0.00245837
ENSG00000181481	RNF135	17	29295803	29326929	-0.04	0.01	0.000303862	0.00246732
ENSG00000138018	EPT1	2	26531415	26618759	0.03	0.01	0.000305523	0.00247951
ENSG00000159248	GJD2	15	35043233	35047166	0.06	0.02	0.000306035	0.00248237
ENSG00000156804	FBXO32	8	124510129	124553446	-0.04	0.01	0.000306262	0.00248292
ENSG00000135473	PAN2	12	56710007	56727837	-0.03	0.01	0.000307447	0.00249123
ENSG00000160445	ZER1	9	131492065	131534693	-0.02	0	0.000308804	0.00250092
ENSG00000095002	MSH2	2	47630108	47789450	0.03	0.01	0.000310015	0.00250943
ENSG00000063601	MTMR1	X	149861435	149933576	0.03	0.01	0.000311654	0.00252139
ENSG00000135318	NT5E	6	86159809	86205500	0.06	0.02	0.000312102	0.0025237
ENSG00000165006	UBAP1	9	34179003	34252521	-0.02	0.01	0.000312562	0.00252611
ENSG00000188338	SLC38A3	3	50242679	50258411	-0.07	0.02	0.000312811	0.00252681
ENSG00000147481	SNTG1	8	50822349	51706678	-0.04	0.01	0.000314903	0.00254239
ENSG00000153707	PTPRD	9	8314246	10612723	0.03	0.01	0.000316758	0.00255604
ENSG00000173546	CSPG4	15	75966663	76005189	-0.06	0.02	0.00031713	0.00255645
ENSG00000062485	CS	12	56665483	56694176	0.02	0.01	0.000317136	0.00255645
ENSG00000189077	TMEM120A	7	75616155	75623977	-0.03	0.01	0.000317849	0.00256087
ENSG00000152931	PART1	5	59783540	59843484	0.05	0.01	0.000320075	0.00257747
ENSG00000101311	FERMT1	20	6055492	6104191	-0.07	0.02	0.000321757	0.00258968
ENSG00000244187	TMEM141	9	139685807	139687709	-0.04	0.01	0.000323853	0.00260481
ENSG00000058866	DGKG	3	185823457	186080026	-0.05	0.01	0.000323971	0.00260481
ENSG00000196405	EVL	14	100437786	100610573	0.02	0.01	0.000325035	0.00261201
ENSG00000070614	NDST1	5	149865381	149937773	0.03	0.01	0.000325883	0.00261719
ENSG00000206417	H1FX-AS1	3	129034235	129045068	0.04	0.01	0.000326015	0.00261719
ENSG00000130940	CASZ1	1	10696661	10856707	-0.07	0.02	0.000326981	0.00262359
ENSG00000197620	CXorf40A	X	148621900	148632055	0.04	0.01	0.000330768	0.00265261
ENSG00000158856	DMTN	8	21906506	21940038	0.03	0.01	0.000331327	0.00265573
ENSG00000188573	FBLL1	5	167956121	167957639	0.04	0.01	0.000331497	0.00265573
ENSG00000136738	STAM	10	17686124	17757913	0.03	0.01	0.000331962	0.00265614
ENSG00000003056	M6PR	12	9092959	9102551	0.04	0.01	0.000331998	0.00265614
ENSG00000117480	FAAH	1	46859937	46879520	0.04	0.01	0.00033206	0.00265614
ENSG00000172840	PDP2	16	66912492	66929657	-0.03	0.01	0.000332328	0.00265692
ENSG00000100399	CHADL	22	41625517	41636938	-0.06	0.02	0.000332725	0.00265872
ENSG00000126785	RHOJ	14	63670832	63759937	-0.05	0.01	0.000334783	0.0026738
ENSG00000130414	NDUFA10	2	240831867	240964819	0.02	0.01	0.000337504	0.00269415
ENSG00000163950	SLBP	4	1694527	1714282	0.03	0.01	0.000337682	0.00269419
ENSG00000156463	SH3RF2	5	145316142	145461354	0.06	0.02	0.000338231	0.00269719
ENSG00000159363	ATP13A2	1	17312453	17338423	0.03	0.01	0.00033858	0.0026986
ENSG00000118804	FAM47E-STBD1	4	77172886	77232752	0.05	0.01	0.000338961	0.00270025
ENSG00000108506	INTS2	17	59942731	60005377	0.03	0.01	0.000339929	0.00270521
ENSG00000138834	MAPK8IP3	16	1756184	1820318	0.03	0.01	0.000340831	0.00271099
ENSG00000148358	GPR107	9	132815705	132902448	0.02	0.01	0.000344818	0.0027413
ENSG00000135596	MICAL1	6	109765265	109787171	0.04	0.01	0.000345287	0.00274363
ENSG00000198561	CTNND1	11	57520715	57587018	0.03	0.01	0.000345993	0.00274784
ENSG00000205704	LINC00634	22	42348169	42354937	0.06	0.02	0.000346521	0.00274967
ENSG00000111275	ALDH2	12	112204691	112247782	-0.04	0.01	0.000346577	0.00274967
ENSG00000164197	RNF180	5	63461671	63668696	-0.04	0.01	0.000347106	0.00275247
ENSG00000134376	CRB1	1	197170592	197447585	0.05	0.01	0.000348159	0.00275942
ENSG00000116871	MAP7D1	1	36621180	36646450	0.02	0.01	0.000348351	0.00275954
ENSG00000153208	MERTK	2	112656056	112787138	-0.07	0.02	0.000348542	0.00275964
ENSG00000150656	CNDP1	18	72201675	72254448	0.09	0.03	0.00034974	0.00276773
ENSG00000124795	DEK	6	18224099	18265054	-0.03	0.01	0.000349997	0.00276835
ENSG00000055118	KCNH2	7	150642049	150675403	-0.03	0.01	0.000350531	0.00277117
ENSG00000152822	GRM1	6	146348782	146758734	0.04	0.01	0.000351532	0.00277758
ENSG00000181751	C5orf30	5	102594403	102614361	0.03	0.01	0.000351699	0.00277758
ENSG00000180611	MB21D2	3	192514604	192635950	0.04	0.01	0.000352318	0.00278106
ENSG00000213713	PIGCP1	11	33097112	33098006	0.04	0.01	0.000352532	0.00278135
ENSG00000165887	ANKRD2	10	99332198	99343641	0.11	0.03	0.000352738	0.00278156
ENSG00000171552	BCL2L1	20	30252255	30311792	-0.02	0.01	0.000353395	0.00278533
ENSG00000151490	PTPRO	12	15475331	15750333	0.04	0.01	0.000353953	0.00278832
ENSG00000225697	SLC26A6	3	48663156	48672926	-0.04	0.01	0.000355986	0.00280292
ENSG00000135905	DOCK10	2	225629807	225907162	0.04	0.01	0.000356349	0.00280436
ENSG00000099998	GGT5	22	24615622	24641110	-0.08	0.02	0.000356722	0.00280588
ENSG00000160539	PPAPDC3	9	134165081	134184649	-0.03	0.01	0.000357034	0.00280594
ENSG00000233762	AC007969.5	2	172373749	172374232	-0.04	0.01	0.00035709	0.00280594
ENSG00000130158	DOCK6	19	11309971	11373157	-0.05	0.01	0.000360273	0.00282934
ENSG00000011405	PIK3C2A	11	17099277	17229530	0.04	0.01	0.000360431	0.00282934
ENSG00000270189	RP11-258C19.7	X	53198279	53200096	-0.03	0.01	0.000360631	0.00282948
ENSG00000064692	SNCAIP	5	121647049	121799914	0.05	0.01	0.000361983	0.00283866
ENSG00000151135	C12orf23	12	107349497	107372556	0.03	0.01	0.000362445	0.00284086
ENSG00000152689	RASGRP3	2	33661391	33789817	0.06	0.02	0.000362629	0.00284087
ENSG00000267355	RPL9P29	17	76842035	76842950	-0.04	0.01	0.000363136	0.00284341
ENSG00000162636	FAM102B	1	109102711	109187522	0.04	0.01	0.000363568	0.00284536
ENSG00000135002	RFK	9	79000433	79009433	0.03	0.01	0.00036469	0.00285177
ENSG00000117500	TMED5	1	93615299	93646285	-0.03	0.01	0.000364753	0.00285177
ENSG00000112697	TMEM30A	6	75962640	75994684	0.03	0.01	0.000365785	0.00285841
ENSG00000064393	HIPK2	7	139246316	139477577	0.06	0.02	0.000366124	0.00285962
ENSG00000171681	ATF7IP	12	14518610	14651697	-0.03	0.01	0.000366676	0.00286249
ENSG00000104331	IMPAD1	8	57870492	57906403	0.02	0.01	0.000367	0.00286359
[truncated: 2,278 more rows]

[truncated: 10 more sheets: TbS11, TbS12, TbS13, TbS14, TbS15, TbS16, TbS17, TbS18, TbS19, TbS20]
